# Supplementary material for: Genes associated with cognitive performance in the Morris water maze: an RNA-seq study
Source: Sci Rep. 2020 Dec 16;10:22078. doi: 10.1038/s41598-020-78997-6 (PMC7744575; doi:10.1038/s41598-020-78997-6)
Supplement: Supplementary file 1 — Supplementary Information [file 41598_2020_78997_MOESM1_ESM.xlsx]

## Sheet: Table S1
Supplementary Tables for manuscript “Genes associated with cognitive performance in the Morris water maze: an RNA-seq study”
Vasiliy V. Reshetnikov, Polina E. Kisaretova, Nikita I. Ershov, Anastasia S. Shulyupova, Dmitry Yu. Oshchepkov, Natalia V. Klimova, Anna V. Ivanchihina, Tatiana I. Merkulova, Natalia P. Bondar
Supplementary Table S1. The list of differentially expressed genes (HP vs LP)
ensembl	gene_symbol	gene_name	baseMean	log2FoldChange	pvalue	padj	Cell-specificity (McKenzie et al., 2018)
ENSMUSG00000027350.8	Chgb	chromogranin B	12589.1	0.467199	2.10774e-10	2.54637e-06	neu
ENSMUSG00000003573.15	Homer3	homer scaffolding protein 3	1389.35	0.543035	2.45488e-09	1.48287e-05
ENSMUSG00000026278.14	Bok	BCL2-related ovarian killer	983.756	0.575291	1.10521e-08	4.45069e-05	end
ENSMUSG00000044847.13	Lsm11	U7 snRNP-specific Sm-like protein LSM11	1023.93	0.405063	7.23635e-07	0.00209471
ENSMUSG00000035456.9	Prdm8	PR domain containing 8	2079.28	0.278166	8.66945e-07	0.00209471
ENSMUSG00000026365.15	Cfh	complement component factor h	432.129	-0.56221	1.52617e-06	0.00289697	mic
ENSMUSG00000024330.16	Col11a2	collagen, type XI, alpha 2	782.822	0.393509	1.67857e-06	0.00289697	oli
ENSMUSG00000039747.11	Orai2	ORAI calcium release-activated calcium modulator 2	3267.05	0.335045	2.46866e-06	0.00372799	mic
ENSMUSG00000027977.15	Ndst3	N-deacetylase/N-sulfotransferase (heparan glucosaminyl) 3	1048.1	-0.417968	4.04807e-06	0.00543386	neu
ENSMUSG00000050663.7	Trhde	TRH-degrading enzyme	1015.1	0.415856	4.69944e-06	0.00567739	neu
ENSMUSG00000090272.7	Mndal	myeloid nuclear differentiation antigen like	149.639	0.642883	1.20993e-05	0.0132883
ENSMUSG00000075270.11	Pde11a	phosphodiesterase 11A	398.3	-0.63331	1.3805e-05	0.0138982	neu
ENSMUSG00000031561.16	Tenm3	teneurin transmembrane protein 3	2177.79	-0.422936	1.59359e-05	0.0148093	ast
ENSMUSG00000041571.9	Selenow	selenoprotein W	9861.88	0.256066	1.79256e-05	0.0154685
ENSMUSG00000059674.6	Cdh24	cadherin-like 24	505.952	0.500118	2.24893e-05	0.0169808
ENSMUSG00000047428.14	Dlk2	delta like non-canonical Notch ligand 2	548.872	0.3533	2.11877e-05	0.0169808
ENSMUSG00000018965.11	Ywhah	tyrosine 3-monooxygenase/tryptophan 5-monooxygenase activation protein, eta polypeptide	16565.1	0.233974	2.67866e-05	0.0190358	neu
ENSMUSG00000028351.5	Brinp1	bone morphogenic protein/retinoic acid inducible neural specific 1	4336.79	0.270496	3.15974e-05	0.0208902
ENSMUSG00000046186.8	Cd109	CD109 antigen	197.089	0.68347	3.28544e-05	0.0208902	end
ENSMUSG00000015094.16	Npdc1	neural proliferation, differentiation and control 1	4391.77	0.24331	4.14802e-05	0.023863
ENSMUSG00000039114.15	Nrn1	neuritin 1	3775.93	0.314899	4.04298e-05	0.023863	neu
ENSMUSG00000099696.6	2900052N01Rik	RIKEN cDNA 2900052N01 gene	1001.4	-0.333421	8.18308e-05	0.0293775	ast
ENSMUSG00000029471.13	Camkk2	calcium/calmodulin-dependent protein kinase kinase 2, beta	3421.6	0.241073	7.54945e-05	0.0293775
ENSMUSG00000026676.7	Ccdc3	coiled-coil domain containing 3	307.623	0.56166	7.98128e-05	0.0293775
ENSMUSG00000001300.16	Efnb2	ephrin B2	735.444	-0.441328	6.01945e-05	0.0293775
ENSMUSG00000039735.15	Fnbp1l	formin binding protein 1-like	1504.37	-0.322952	6.78436e-05	0.0293775
ENSMUSG00000025221.15	Kcnip2	Kv channel-interacting protein 2	4076.7	0.203175	8.69097e-05	0.0293775	neu
ENSMUSG00000041120.6	Nbl1	NBL1, DAN family BMP antagonist	1126.67	0.267536	8.18987e-05	0.0293775
ENSMUSG00000025582.4	Nptx1	neuronal pentraxin 1	14343.9	0.371192	5.37874e-05	0.0293775	neu
ENSMUSG00000021948.15	Prkcd	protein kinase C, delta	608.966	0.693209	6.18325e-05	0.0293775	mic
ENSMUSG00000029608.10	Rph3a	rabphilin 3A	6926.54	0.355234	8.75415e-05	0.0293775	neu
ENSMUSG00000019082.18	Slc25a22	solute carrier family 25 (mitochondrial carrier, glutamate), member 22	5281.36	0.220479	7.82769e-05	0.0293775	neu
ENSMUSG00000027737.10	Slc7a11	solute carrier family 7 (cationic amino acid transporter, y+ system), member 11	1195.58	-0.525019	8.36051e-05	0.0293775	ast
ENSMUSG00000030376.8	Slc8a2	solute carrier family 8 (sodium/calcium exchanger), member 2	8999.58	0.326974	6.70985e-05	0.0293775
ENSMUSG00000040447.15	Spns2	spinster homolog 2	1772.57	0.211794	7.84843e-05	0.0293775
ENSMUSG00000030352.14	Tspan9	tetraspanin 9	905.513	-0.426776	8.57645e-05	0.0293775
ENSMUSG00000042429.8	Adora1	adenosine A1 receptor	6089.84	0.241472	0.000100723	0.0312009	oli
ENSMUSG00000046318.15	Ccbe1	collagen and calcium binding EGF domains 1	721.006	0.448335	9.95239e-05	0.0312009
ENSMUSG00000035781.14	R3hdm4	R3H domain containing 4	6340.34	0.187299	9.92044e-05	0.0312009
ENSMUSG00000078591.1	Hs3st4	heparan sulfate (glucosamine) 3-O-sulfotransferase 4	2768.89	0.245285	0.000103798	0.0313495	neu
ENSMUSG00000039706.11	Ldb2	LIM domain binding 2	619.025	-0.360922	0.000116197	0.0335909
ENSMUSG00000040699.13	Limd2	LIM domain containing 2	1696.03	0.29406	0.00011678	0.0335909	mic
ENSMUSG00000034220.7	Gpc1	glypican 1	2933.15	0.295178	0.000134149	0.0376895
ENSMUSG00000030222.13	Rerg	RAS-like, estrogen-regulated, growth-inhibitor	478.395	0.387587	0.00014568	0.0399992
ENSMUSG00000042453.14	Reln	reelin	1744.68	-0.442019	0.000150536	0.040414	neu
ENSMUSG00000031906.9	Smpd3	sphingomyelin phosphodiesterase 3, neutral	2225.3	0.223125	0.000167328	0.0439455
ENSMUSG00000030077.11	Chl1	cell adhesion molecule L1-like	5256.08	-0.168394	0.000176776	0.0443901
ENSMUSG00000032564.16	Cpne4	copine IV	2398.51	0.325541	0.000175006	0.0443901	neu
ENSMUSG00000033594.11	Spata2l	spermatogenesis associated 2-like	936.191	0.284541	0.000180044	0.0443901	neu
ENSMUSG00000030270.11	Cpne9	copine family member IX	435.528	0.581097	0.000221248	0.0502367	neu
ENSMUSG00000039997.16	Ifi203	interferon activated gene 203	175.524	0.541805	0.000228522	0.0502367
ENSMUSG00000025348.9	Itga7	integrin alpha 7	849.754	0.5236	0.000214594	0.0502367	ast
ENSMUSG00000027210.20	Meis2	Meis homeobox 2	995.35	-0.314403	0.0002181	0.0502367
ENSMUSG00000031762.7	Mt2	metallothionein 2	1581.26	0.242332	0.000221311	0.0502367
ENSMUSG00000042671.12	Rgs8	regulator of G-protein signaling 8	2270.06	0.281053	0.000228708	0.0502367	neu
ENSMUSG00000015846.14	Rxra	retinoid X receptor alpha	790.666	-0.322255	0.000245675	0.053
ENSMUSG00000004151.16	Etv1	ets variant 1	1671.08	-0.404762	0.000261517	0.0543424	oli
ENSMUSG00000007594.10	Hapln4	hyaluronan and proteoglycan link protein 4	2126.13	0.235262	0.000265392	0.0543424
ENSMUSG00000064373.11	Selenop	selenoprotein P	3475.96	-0.194479	0.000256667	0.0543424
ENSMUSG00000060371.12	Caln1	calneuron 1	5662.14	-0.267895	0.000280416	0.0564617	neu
ENSMUSG00000039145.16	Camk1d	calcium/calmodulin-dependent protein kinase ID	5863.19	0.278158	0.000317188	0.0615061
ENSMUSG00000041773.7	Enc1	ectodermal-neural cortex 1	21690.1	0.256293	0.000315371	0.0615061
ENSMUSG00000029528.18	Pxn	paxillin	1465.82	0.239019	0.000320742	0.0615061
ENSMUSG00000050751.14	Pgbd5	piggyBac transposable element derived 5	4116.55	0.230526	0.000392122	0.0740192	neu
ENSMUSG00000045038.14	Prkce	protein kinase C, epsilon	16386	0.197844	0.000412878	0.0767381	neu
ENSMUSG00000006024.13	Napa	N-ethylmaleimide sensitive fusion protein attachment protein alpha	3935.78	0.188901	0.000425795	0.0779399
ENSMUSG00000027520.15	Zdbf2	zinc finger, DBF-type containing 2	649.816	-0.313458	0.000451239	0.0813644	neu
ENSMUSG00000057897.14	Camk2b	calcium/calmodulin-dependent protein kinase II, beta	28717.1	0.254792	0.00049626	0.0832683	neu
ENSMUSG00000041708.12	Mpped1	metallophosphoesterase domain containing 1	4392.21	-0.290078	0.000478512	0.0832683	neu
ENSMUSG00000051359.14	Ncald	neurocalcin delta	9230.27	0.27425	0.000475818	0.0832683
ENSMUSG00000026773.19	Pfkfb3	6-phosphofructo-2-kinase/fructose-2,6-biphosphatase 3	847.273	0.311433	0.000493311	0.0832683
ENSMUSG00000018593.13	Sparc	secreted acidic cysteine rich glycoprotein	5275.42	-0.258918	0.000492143	0.0832683
ENSMUSG00000097452.1	Gm2824	predicted gene 2824	266.746	-0.381516	0.000516076	0.0852069
ENSMUSG00000024743.14	Syt7	synaptotagmin VII	10340.2	0.284598	0.00052192	0.0852069	neu
ENSMUSG00000026826.13	Nr4a2	nuclear receptor subfamily 4, group A, member 2	1010.3	-0.44428	0.000570114	0.0906256
ENSMUSG00000003418.11	St8sia6	ST8 alpha-N-acetyl-neuraminide alpha-2,8-sialyltransferase 6	154.729	0.663612	0.00056426	0.0906256	end
ENSMUSG00000053310.11	Nrgn	neurogranin	21873.6	0.283344	0.000577885	0.0906679
ENSMUSG00000024767.11	Otub1	OTU domain, ubiquitin aldehyde binding 1	3705.91	0.165805	0.000612457	0.0936594
ENSMUSG00000025417.8	Pip4k2c	phosphatidylinositol-5-phosphate 4-kinase, type II, gamma	3139.62	0.192296	0.000612132	0.0936594
ENSMUSG00000020926.16	Adam11	a disintegrin and metallopeptidase domain 11	6625.36	0.258315	0.00066181	0.0963292
ENSMUSG00000028785.12	Hpca	hippocalcin	29283.2	0.290546	0.00065494	0.0963292	neu
ENSMUSG00000055125.7	M5C1000I18Rik	RIKEN cDNA M5C1000I18 gene	339.711	0.39106	0.000638752	0.0963292
ENSMUSG00000032199.12	Polr2m	polymerase (RNA) II (DNA directed) polypeptide M	2274.78	-0.19363	0.000661653	0.0963292
ENSMUSG00000001741.12	Il16	interleukin 16	904.324	0.260455	0.000688621	0.0990385	mic
ENSMUSG00000028339.17	Col15a1	collagen, type XV, alpha 1	201.767	0.665312	0.000716812	0.0996787
ENSMUSG00000028664.14	Ephb2	Eph receptor B2	562.742	0.295019	0.000720276	0.0996787	neu
ENSMUSG00000051243.14	Islr2	immunoglobulin superfamily containing leucine-rich repeat 2	2243.87	0.289196	0.000710051	0.0996787	neu
ENSMUSG00000067594.5	Krt77	keratin 77	221.225	-0.433976	0.000726076	0.0996787

## Sheet: Table S2
Supplementary Table S2. List of GO terms overrepresented among DEGs.
The results for each enriched GO category are listed in this table.
C	number of reference genes in the category
O	number of genes in the gene set and also in the category
E	expected number of genes in the category
R	Ratio of enrichment (R=O/E)
rawP	p value from hypergeometric test
adjP	p value adjusted by the multiple test adjustment
GO category	category name	GO ID	C	O	E	R	rawP	adjP	Gene_Symbols
biological process noRedundant	axon development	GO:0061564	410	10	2.76341	3.61872	0.000387349	0.0786318	Prdm8;Nrn1;Nptx1;Efnb2;Reln;Chl1;Etv1;Nr4a2;Islr2;Ephb2
cellular component noRedundant	extracellular matrix	GO:0031012	315	8	2.00284	3.99433	0.000730827	0.061024	Col11a2;Ccbe1;Gpc1;Reln;Hapln4;Sparc;Il16;Col15a1
biological process noRedundant	response to metal ion	GO:0010038	289	8	1.94786	4.10706	0.000684215	0.0884992	Nptx1;Cpne4;Cpne9;Mt2;Sparc;Camk2b;Syt7;Hpca
cellular component noRedundant	glutamatergic synapse	GO:0098978	455	13	2.89299	4.49362	3.13167e-06	0.000522988	Homer3;Ywhah;Nrn1;Nptx1;Efnb2;Prkce;Napa;Sparc;Camk2b;Syt7;Nrgn;Hpca;Ephb2
biological process noRedundant	regulation of trans-synaptic signaling	GO:0099177	427	13	2.87799	4.51705	4.35962e-06	0.00354001	Homer3;Nrn1;Nptx1;Slc8a2;Slc7a11;Adora1;Reln;Prkce;Napa;Camk2b;Syt7;Nrgn;Ephb2
biological process noRedundant	cognition	GO:0050890	267	9	1.79958	5.00116	6.99474e-05	0.0203446	Brinp1;Slc8a2;Slc7a11;Adora1;Reln;Chl1;Meis2;Nrgn;Ephb2
biological process noRedundant	cellular response to inorganic substance	GO:0071241	170	6	1.1458	5.23651	0.000966804	0.0981306	Nptx1;Cpne4;Cpne9;Mt2;Syt7;Hpca
biological process noRedundant	regulation of neurotransmitter receptor activity	GO:0099601	55	4	0.370701	10.7904	0.000497027	0.0807171	Homer3;Nptx1;Reln;Ephb2
biological process noRedundant	exploration behavior	GO:0035640	27	3	0.18198	16.4853	0.000762924	0.0884992	Brinp1;Chl1;Prkce
biological process noRedundant	positive regulation of signaling receptor activity	GO:2000273	34	4	0.22916	17.455	7.51648e-05	0.0203446	Adora1;Reln;Prkce;Ephb2
GO category	category name	GO ID	C	O	E	R	rawP	adjP	Gene_Symbols
biological process	nervous system development	GO:0007399	1871	28	10.9799	2.55012	8.79804e-07	0.00335356	Bok;Prdm8;Ywhah;Brinp1;Nrn1;Nptx1;Efnb2;Nbl1;Slc7a11;Kcnip2;Gpc1;Reln;Chl1;Cpne9;Rxra;Selenop;Etv1;Hapln4;Enc1;Camk1d;Napa;Pfkfb3;Camk2b;Nr4a2;Nrgn;Hpca;Islr2;Ephb2
biological process	modulation of chemical synaptic transmission	GO:0050804	426	13	2.49996	5.20008	9.74648e-07	0.00335356	Homer3;Nrn1;Nptx1;Slc8a2;Slc7a11;Adora1;Reln;Prkce;Napa;Camk2b;Syt7;Nrgn;Ephb2
biological process	regulation of trans-synaptic signaling	GO:0099177	427	13	2.50583	5.18791	1.00067e-06	0.00335356	Homer3;Nrn1;Nptx1;Slc8a2;Slc7a11;Adora1;Reln;Prkce;Napa;Camk2b;Syt7;Nrgn;Ephb2
biological process	neuron projection morphogenesis	GO:0048812	550	14	3.22765	4.33753	3.03511e-06	0.00709758	Prdm8;Ywhah;Nrn1;Nptx1;Efnb2;Nbl1;Reln;Chl1;Cpne9;Etv1;Camk2b;Nr4a2;Islr2;Ephb2
biological process	plasma membrane bounded cell projection morphogenesis	GO:0120039	563	14	3.30394	4.23737	3.98265e-06	0.00709758	Prdm8;Ywhah;Nrn1;Nptx1;Efnb2;Nbl1;Reln;Chl1;Cpne9;Etv1;Camk2b;Nr4a2;Islr2;Ephb2
biological process	cell projection morphogenesis	GO:0048858	566	14	3.32154	4.21491	4.23567e-06	0.00709758	Prdm8;Ywhah;Nrn1;Nptx1;Efnb2;Nbl1;Reln;Chl1;Cpne9;Etv1;Camk2b;Nr4a2;Islr2;Ephb2
biological process	cell part morphogenesis	GO:0032990	587	14	3.44478	4.06412	6.44706e-06	0.00925982	Prdm8;Ywhah;Nrn1;Nptx1;Efnb2;Nbl1;Reln;Chl1;Cpne9;Etv1;Camk2b;Nr4a2;Islr2;Ephb2
biological process	positive regulation of synaptic transmission	GO:0050806	176	8	1.03285	7.74558	8.37395e-06	0.0101539	Slc8a2;Adora1;Reln;Prkce;Camk2b;Syt7;Nrgn;Ephb2
biological process	response to inorganic substance	GO:0010035	443	12	2.59972	4.61588	9.08947e-06	0.0101539	Selenow;Nptx1;Prkcd;Cpne4;Cpne9;Mt2;Selenop;Sparc;Camk2b;Syt7;Nr4a2;Hpca
biological process	behavior	GO:0007610	528	13	3.09854	4.19552	1.03118e-05	0.0103675	Brinp1;Slc8a2;Slc7a11;Adora1;Reln;Chl1;Meis2;Selenop;Etv1;Prkce;Nr4a2;Nrgn;Ephb2
biological process	long-term synaptic potentiation	GO:0060291	89	6	0.522292	11.4878	1.3079e-05	0.0119542	Slc8a2;Adora1;Reln;Camk2b;Nrgn;Ephb2
biological process	cellular component morphogenesis	GO:0032989	922	17	5.41071	3.14192	1.75853e-05	0.0137246	Prdm8;Ywhah;Nrn1;Nptx1;Efnb2;Nbl1;Gpc1;Reln;Chl1;Cpne9;Etv1;Pxn;Sparc;Camk2b;Nr4a2;Islr2;Ephb2
biological process	chemical synaptic transmission	GO:0007268	562	13	3.29807	3.9417	2.00316e-05	0.0137246	Homer3;Nrn1;Nptx1;Slc8a2;Slc7a11;Adora1;Reln;Prkce;Napa;Camk2b;Syt7;Nrgn;Ephb2
biological process	anterograde trans-synaptic signaling	GO:0098916	562	13	3.29807	3.9417	2.00316e-05	0.0137246	Homer3;Nrn1;Nptx1;Slc8a2;Slc7a11;Adora1;Reln;Prkce;Napa;Camk2b;Syt7;Nrgn;Ephb2
biological process	trans-synaptic signaling	GO:0099537	569	13	3.33915	3.89321	2.28226e-05	0.0137246	Homer3;Nrn1;Nptx1;Slc8a2;Slc7a11;Adora1;Reln;Prkce;Napa;Camk2b;Syt7;Nrgn;Ephb2
biological process	neuron differentiation	GO:0030182	1147	19	6.73111	2.82271	2.29544e-05	0.0137246	Prdm8;Ywhah;Brinp1;Nrn1;Nptx1;Efnb2;Nbl1;Kcnip2;Reln;Chl1;Cpne9;Etv1;Enc1;Camk1d;Napa;Camk2b;Nr4a2;Islr2;Ephb2
biological process	neurogenesis	GO:0022008	1368	21	8.02804	2.61583	2.3902e-05	0.0137246	Bok;Prdm8;Ywhah;Brinp1;Nrn1;Nptx1;Efnb2;Nbl1;Kcnip2;Gpc1;Reln;Chl1;Cpne9;Etv1;Enc1;Camk1d;Napa;Camk2b;Nr4a2;Islr2;Ephb2
biological process	cognition	GO:0050890	267	9	1.56688	5.74391	2.45716e-05	0.0137246	Brinp1;Slc8a2;Slc7a11;Adora1;Reln;Chl1;Meis2;Nrgn;Ephb2
biological process	synaptic signaling	GO:0099536	577	13	3.3861	3.83923	2.64263e-05	0.0139461	Homer3;Nrn1;Nptx1;Slc8a2;Slc7a11;Adora1;Reln;Prkce;Napa;Camk2b;Syt7;Nrgn;Ephb2
biological process	cell morphogenesis	GO:0000902	856	16	5.02339	3.1851	2.77424e-05	0.0139461	Prdm8;Ywhah;Nrn1;Nptx1;Efnb2;Nbl1;Reln;Chl1;Cpne9;Etv1;Pxn;Sparc;Camk2b;Nr4a2;Islr2;Ephb2
biological process	cell morphogenesis involved in neuron differentiation	GO:0048667	504	12	2.9577	4.05721	3.28389e-05	0.015257	Prdm8;Ywhah;Nrn1;Nptx1;Efnb2;Reln;Chl1;Etv1;Camk2b;Nr4a2;Islr2;Ephb2
biological process	neuron development	GO:0048666	969	17	5.68653	2.98952	3.33852e-05	0.015257	Prdm8;Ywhah;Nrn1;Nptx1;Efnb2;Nbl1;Kcnip2;Reln;Chl1;Cpne9;Etv1;Enc1;Camk1d;Camk2b;Nr4a2;Islr2;Ephb2
biological process	neuron projection development	GO:0031175	881	16	5.1701	3.09472	3.94203e-05	0.0172318	Prdm8;Ywhah;Nrn1;Nptx1;Efnb2;Nbl1;Reln;Chl1;Cpne9;Etv1;Enc1;Camk1d;Camk2b;Nr4a2;Islr2;Ephb2
biological process	positive regulation of signaling receptor activity	GO:2000273	34	4	0.199527	20.0474	4.4258e-05	0.0185404	Adora1;Reln;Prkce;Ephb2
biological process	positive regulation of lipid catabolic process	GO:0050996	13	3	0.0762898	39.3237	5.31362e-05	0.0213692	Prkcd;Adora1;Prkce
biological process	axonogenesis	GO:0007409	371	10	2.17719	4.59307	5.71141e-05	0.0220856	Prdm8;Nrn1;Nptx1;Efnb2;Reln;Chl1;Etv1;Nr4a2;Islr2;Ephb2
biological process	cell morphogenesis involved in differentiation	GO:0000904	628	13	3.68539	3.52745	6.35289e-05	0.0236563	Prdm8;Ywhah;Nrn1;Nptx1;Efnb2;Reln;Chl1;Etv1;Pxn;Camk2b;Nr4a2;Islr2;Ephb2
biological process	generation of neurons	GO:0048699	1274	19	7.4764	2.54133	9.73325e-05	0.033438	Prdm8;Ywhah;Brinp1;Nrn1;Nptx1;Efnb2;Nbl1;Kcnip2;Reln;Chl1;Cpne9;Etv1;Enc1;Camk1d;Napa;Camk2b;Nr4a2;Islr2;Ephb2
biological process	positive regulation of sphingolipid biosynthetic process	GO:0090154	3	2	0.0176053	113.602	0.000101502	0.033438	Prkcd;Smpd3
biological process	positive regulation of ceramide biosynthetic process	GO:2000304	3	2	0.0176053	113.602	0.000101502	0.033438	Prkcd;Smpd3
biological process	regulation of long-term synaptic potentiation	GO:1900271	42	4	0.246475	16.2288	0.000103101	0.033438	Adora1;Reln;Nrgn;Ephb2
biological process	regulation of synaptic plasticity	GO:0048167	189	7	1.10914	6.31121	0.000116539	0.0366151	Slc8a2;Adora1;Reln;Camk2b;Syt7;Nrgn;Ephb2
biological process	regulation of signaling receptor activity	GO:0010469	256	8	1.50232	5.32509	0.000121619	0.0370532	Homer3;Nptx1;Nbl1;Adora1;Reln;Prkce;Il16;Ephb2
biological process	axon development	GO:0061564	410	10	2.40606	4.15617	0.000130919	0.0387137	Prdm8;Nrn1;Nptx1;Efnb2;Reln;Chl1;Etv1;Nr4a2;Islr2;Ephb2
biological process	learning	GO:0007612	141	6	0.827451	7.25118	0.000173549	0.0498532	Slc8a2;Slc7a11;Reln;Meis2;Nrgn;Ephb2
biological process	nervous system process	GO:0050877	696	13	4.08444	3.18281	0.000178774	0.0499276	Homer3;Col11a2;Brinp1;Nptx1;Slc8a2;Slc7a11;Adora1;Reln;Chl1;Meis2;Camk2b;Nrgn;Ephb2
biological process	regulation of ion transport	GO:0043269	515	11	3.02225	3.63967	0.000189663	0.051537	Homer3;Ywhah;Prkcd;Kcnip2;Adora1;Reln;Prkce;Syt7;Hpca;Il16;Ephb2
biological process	ion transport	GO:0006811	1121	17	6.57853	2.58416	0.000203746	0.053907	Homer3;Orai2;Ywhah;Prkcd;Slc8a2;Slc25a22;Slc7a11;Kcnip2;Adora1;Reln;Smpd3;Prkce;Camk2b;Syt7;Hpca;Il16;Ephb2
biological process	cell migration	GO:0016477	1015	16	5.95648	2.68615	0.000210181	0.0541835	Efnb2;Prkcd;Spns2;Nbl1;Ccbe1;Adora1;Ldb2;Reln;Chl1;Camk1d;Pxn;Prkce;Sparc;Camk2b;Nr4a2;Il16
biological process	cation transport	GO:0006812	815	14	4.78279	2.92716	0.000234094	0.0588395	Homer3;Orai2;Ywhah;Slc8a2;Kcnip2;Adora1;Reln;Smpd3;Prkce;Camk2b;Syt7;Hpca;Il16;Ephb2
biological process	locomotion	GO:0040011	1250	18	7.33556	2.4538	0.000242746	0.0595262	Efnb2;Prkcd;Spns2;Nbl1;Ccbe1;Adora1;Ldb2;Reln;Chl1;Etv1;Camk1d;Pxn;Prkce;Sparc;Camk2b;Nr4a2;Il16;Ephb2
biological process	cellular response to metal ion	GO:0071248	151	6	0.886136	6.77097	0.000251837	0.0601323	Nptx1;Cpne4;Cpne9;Mt2;Syt7;Hpca
biological process	chemotaxis	GO:0006935	363	9	2.13025	4.22486	0.000258416	0.0601323	Efnb2;Prkcd;Nbl1;Reln;Chl1;Etv1;Camk1d;Il16;Ephb2
biological process	plasma membrane bounded cell projection organization	GO:0120036	1259	18	7.38838	2.43626	0.000265424	0.0601323	Prdm8;Ywhah;Nrn1;Nptx1;Efnb2;Prkcd;Nbl1;Reln;Chl1;Cpne9;Etv1;Enc1;Camk1d;Pxn;Camk2b;Nr4a2;Islr2;Ephb2
biological process	taxis	GO:0042330	365	9	2.14198	4.20171	0.000269142	0.0601323	Efnb2;Prkcd;Nbl1;Reln;Chl1;Etv1;Camk1d;Il16;Ephb2
biological process	response to metal ion	GO:0010038	289	8	1.69598	4.71703	0.000278623	0.0608974	Nptx1;Cpne4;Cpne9;Mt2;Sparc;Camk2b;Syt7;Hpca
biological process	regulation of neurotransmitter receptor activity	GO:0099601	55	4	0.322765	12.3929	0.000296606	0.0634485	Homer3;Nptx1;Reln;Ephb2
biological process	positive regulation of lipid metabolic process	GO:0045834	103	5	0.60445	8.27198	0.000338833	0.0709713	Prkcd;Ccdc3;Adora1;Smpd3;Prkce
biological process	cell projection organization	GO:0030030	1290	18	7.5703	2.37771	0.000358435	0.0735451	Prdm8;Ywhah;Nrn1;Nptx1;Efnb2;Prkcd;Nbl1;Reln;Chl1;Cpne9;Etv1;Enc1;Camk1d;Pxn;Camk2b;Nr4a2;Islr2;Ephb2
biological process	positive regulation of long-term synaptic potentiation	GO:1900273	25	3	0.146711	20.4483	0.00040625	0.0816887	Reln;Nrgn;Ephb2
biological process	cellular response to inorganic substance	GO:0071241	170	6	0.997636	6.01422	0.000475263	0.0936921	Nptx1;Cpne4;Cpne9;Mt2;Syt7;Hpca
biological process	system process	GO:0003008	1098	16	6.44356	2.4831	0.000510174	0.0953015	Homer3;Col11a2;Brinp1;Nptx1;Slc8a2;Slc7a11;Ccbe1;Adora1;Reln;Smpd3;Chl1;Meis2;Ncald;Camk2b;Nrgn;Ephb2
biological process	exploration behavior	GO:0035640	27	3	0.158448	18.9336	0.000512315	0.0953015	Brinp1;Chl1;Prkce
biological process	central nervous system projection neuron axonogenesis	GO:0021952	27	3	0.158448	18.9336	0.000512315	0.0953015	Prdm8;Nr4a2;Ephb2
biological process	cell motility	GO:0048870	1102	16	6.46703	2.47409	0.00053112	0.0953015	Efnb2;Prkcd;Spns2;Nbl1;Ccbe1;Adora1;Ldb2;Reln;Chl1;Camk1d;Pxn;Prkce;Sparc;Camk2b;Nr4a2;Il16
biological process	localization of cell	GO:0051674	1102	16	6.46703	2.47409	0.00053112	0.0953015	Efnb2;Prkcd;Spns2;Nbl1;Ccbe1;Adora1;Ldb2;Reln;Chl1;Camk1d;Pxn;Prkce;Sparc;Camk2b;Nr4a2;Il16
biological process	learning or memory	GO:0007611	243	7	1.42603	4.90872	0.000540301	0.0953015	Brinp1;Slc8a2;Slc7a11;Reln;Meis2;Nrgn;Ephb2
cellular component	glutamatergic synapse	GO:0098978	455	13	2.25705	5.75972	2.66204e-07	0.000283902	Homer3;Ywhah;Nrn1;Nptx1;Efnb2;Prkce;Napa;Sparc;Camk2b;Syt7;Nrgn;Hpca;Ephb2
cellular component	neuron part	GO:0097458	1655	24	8.20973	2.92336	4.18735e-07	0.000283902	Homer3;Orai2;Pde11a;Ywhah;Brinp1;Nptx1;Efnb2;Slc8a2;Rph3a;Adora1;Gpc1;Reln;Chl1;Rgs8;Rxra;Enc1;Prkce;Napa;Camk2b;Syt7;Nrgn;Hpca;Polr2m;Ephb2
cellular component	neuronal cell body	GO:0043025	580	14	2.87712	4.86597	6.65967e-07	0.000301017	Pde11a;Brinp1;Slc8a2;Adora1;Gpc1;Reln;Rgs8;Enc1;Camk2b;Syt7;Nrgn;Hpca;Polr2m;Ephb2
cellular component	cell body	GO:0044297	654	14	3.24421	4.31539	2.76874e-06	0.000938603	Pde11a;Brinp1;Slc8a2;Adora1;Gpc1;Reln;Rgs8;Enc1;Camk2b;Syt7;Nrgn;Hpca;Polr2m;Ephb2
cellular component	somatodendritic compartment	GO:0036477	892	16	4.42482	3.61597	4.67465e-06	0.00126776	Homer3;Pde11a;Brinp1;Slc8a2;Adora1;Gpc1;Reln;Chl1;Rgs8;Enc1;Camk2b;Syt7;Nrgn;Hpca;Polr2m;Ephb2
cellular component	synapse	GO:0045202	1204	18	5.97251	3.01381	1.31939e-05	0.00298182	Homer3;Ywhah;Nrn1;Nptx1;Efnb2;Prkcd;Slc8a2;Rph3a;Adora1;Gpc1;Prkce;Napa;Sparc;Camk2b;Syt7;Nrgn;Hpca;Ephb2
cellular component	extracellular region	GO:0005576	1100	17	5.45662	3.11548	1.60338e-05	0.00310598	Chgb;Cfh;Col11a2;Cd109;Nrn1;Nptx1;Ccdc3;Nbl1;Ccbe1;Gpc1;Reln;Chl1;Selenop;Hapln4;Sparc;Il16;Col15a1
cellular component	extracellular space	GO:0005615	683	13	3.38806	3.837	2.35909e-05	0.00399866	Chgb;Cfh;Col11a2;Cd109;Nrn1;Nbl1;Ccbe1;Gpc1;Reln;Selenop;Sparc;Il16;Col15a1
cellular component	synapse part	GO:0044456	969	15	4.80678	3.12059	5.64906e-05	0.00770732	Homer3;Ywhah;Nptx1;Efnb2;Prkcd;Slc8a2;Rph3a;Adora1;Prkce;Napa;Camk2b;Syt7;Nrgn;Hpca;Ephb2
cellular component	extracellular region part	GO:0044421	854	14	4.23632	3.30476	5.68386e-05	0.00770732	Chgb;Cfh;Col11a2;Cd109;Nrn1;Nbl1;Ccbe1;Gpc1;Reln;Selenop;Hapln4;Sparc;Il16;Col15a1
cellular component	dendrite	GO:0030425	655	12	3.24917	3.69325	7.40693e-05	0.00861854	Homer3;Brinp1;Slc8a2;Adora1;Reln;Chl1;Rgs8;Camk2b;Syt7;Nrgn;Hpca;Ephb2
cellular component	dendritic tree	GO:0097447	657	12	3.25909	3.68201	7.62702e-05	0.00861854	Homer3;Brinp1;Slc8a2;Adora1;Reln;Chl1;Rgs8;Camk2b;Syt7;Nrgn;Hpca;Ephb2
cellular component	extracellular matrix	GO:0031012	315	8	1.56258	5.11975	0.000153277	0.015988	Col11a2;Ccbe1;Gpc1;Reln;Hapln4;Sparc;Il16;Col15a1
cellular component	neuron projection	GO:0043005	1262	16	6.26023	2.55582	0.000319727	0.0309678	Homer3;Orai2;Brinp1;Nptx1;Slc8a2;Rph3a;Adora1;Reln;Chl1;Rgs8;Rxra;Camk2b;Syt7;Nrgn;Hpca;Ephb2
cellular component	perikaryon	GO:0043204	146	5	0.724242	6.90377	0.000767936	0.0694214	Pde11a;Reln;Rgs8;Camk2b;Hpca
cellular component	collagen-containing extracellular matrix	GO:0062023	243	6	1.20542	4.97753	0.00125324	0.0997711	Col11a2;Gpc1;Reln;Sparc;Il16;Col15a1
cellular component	cell projection	GO:0042995	1880	19	9.32585	2.03735	0.00136165	0.0997711	Homer3;Orai2;Brinp1;Nptx1;Slc8a2;Camkk2;Slc7a11;Rph3a;Adora1;Reln;Chl1;Rgs8;Rxra;Pxn;Camk2b;Syt7;Nrgn;Hpca;Ephb2
cellular component	postsynapse	GO:0098794	658	10	3.26405	3.06368	0.00136168	0.0997711	Homer3;Efnb2;Prkcd;Slc8a2;Adora1;Napa;Camk2b;Nrgn;Hpca;Ephb2
cellular component	integral component of presynaptic membrane	GO:0099056	98	4	0.486135	8.22817	0.00139797	0.0997711	Efnb2;Adora1;Syt7;Ephb2
molecular function	calcium ion binding	GO:0005509	464	11	2.71367	4.05355	7.26733e-05	0.0796855	Dlk2;Cdh24;Camkk2;Kcnip2;Rph3a;Ccbe1;Caln1;Ncald;Sparc;Syt7;Hpca
molecular function	calcium-independent protein kinase C activity	GO:0004699	3	2	0.0175453	113.991	0.000100792	0.0796855	Prkcd;Prkce
molecular function	calmodulin binding	GO:0005516	136	6	0.795387	7.5435	0.000139494	0.0796855	Slc8a2;Camkk2;Camk1d;Camk2b;Syt7;Nrgn
molecular function	calcium-dependent phospholipid binding	GO:0005544	46	4	0.269028	14.8683	0.000145611	0.0796855	Rph3a;Cpne4;Cpne9;Syt7

## Sheet: Table S3
Supplementary Table S3. Significant differential alternative splicing events between the LP and HP groups detected by rMats.
																																				If IncLevel_Difference > 0, inclusion event is more often in group LP
Mutually exclusive exons (MXE)
GeneID	chr	strand	1stExonStart (0base)	1stExonEnd	2ndExonStart (0base)	2ndExonEnd	upstream ExonStart	upstream ExonEnd	downstream ExonStart	downstream ExonEnd	IJC_LP_1	IJC_LP_2	IJC_LP_3	SJC_LP_1	SJC_LP_2	SJC_LP_3	IJC_HP_4	IJC_HP_5	IJC_HP_6	IJC_HP_7	SJC_HP_4	SJC_HP_5	SJC_HP_6	SJC_HP_7	IncFormLen	SkipFormLen	PValue	FDR	IncLevel LP1	IncLevel LP2	IncLevelLP3	IncLevel HP4	IncLevel HP5	IncLevel HP6	IncLevel HP7	IncLevelDifference
Snap25	chr2	+	136769742	136769860	136770056	136770174	136763572	136763621	136773894	136774020	766	348	315	7487	8253	5861	356	221	564	477	9278	5596	11393	9239	192	192	8.3337e-05	0.046852	0.093	0.04	0.051	0.037	0.038	0.047	0.049	0.019
Gria1	chr11	+	57309768	57309883	57310607	57310722	57289247	57289495	57317665	57317800	1135	1274	833	378	383	289	1285	593	1395	1092	515	334	585	522	189	189	0.000125409	0.0476555	0.75	0.769	0.742	0.714	0.64	0.705	0.677	0.07
Fam188a	chr2	-	12382102	12382183	12386608	12386679	12364446	12364519	12396178	12396258	25	23	27	64	47	59	55	19	48	59	56	31	58	52	145	155	0.00032948	0.0715441	0.295	0.343	0.328	0.512	0.396	0.469	0.548	-0.159
Skipped exons (SE)
GeneID	chr	strand	1stExonStart (0base)	1stExonEnd			upstream ExonStart	upstream ExonEnd	downstream ExonStart	downstream ExonEnd	IJC_LP_1	IJC_LP_2	IJC_LP_3	SJC_LP_1	SJC_LP_2	SJC_LP_3	IJC_HP_4	IJC_HP_5	IJC_HP_6	IJC_HP_7	SJC_HP_4	SJC_HP_5	SJC_HP_6	SJC_HP_7	IncFormLen	SkipFormLen	PValue	FDR	IncLevel LP1	IncLevel LP2	IncLevelLP3	IncLevel HP4	IncLevel HP5	IncLevel HP6	IncLevel HP7	IncLevelDifference
Gria1	chr11	+	57310607	57310722			57309768	57309883	57317665	57317800	173	187	139	545	618	424	274	147	271	269	669	244	651	531	189	74	7.329e-05	0.0200002	0.111	0.106	0.114	0.138	0.191	0.14	0.166	-0.048
Snap25	chr2	+	136769742	136769860			136763572	136763621	136770056	136770174	374	160	144	3664	4288	2741	177	102	247	222	4578	2756	5832	4625	192	74	7.735e-05	0.0207811	0.038	0.014	0.02	0.015	0.014	0.016	0.018	0.008
Ube2k	chr5	+	65565988	65566082			65537260	65537546	65571531	65571590	539	611	427	11	9	5	560	297	709	548	31	16	21	9	168	74	0.0001899	0.0375904	0.956	0.968	0.974	0.888	0.891	0.937	0.964	0.046
Shank1	chr7	+	44344297	44344321			44343657	44343738	44344505	44344574	37	35	19	328	341	219	34	25	81	63	236	203	371	330	98	74	0.00036439	0.05358	0.078	0.072	0.061	0.098	0.085	0.142	0.126	-0.042
H2-T22	chr17	-	36040224	36040329			36039341	36039374	36040477	36040753	20	14	24	6	11	4	20	8	14	13	27	16	24	13	179	74	0.00048883	0.0628177	0.579	0.345	0.713	0.234	0.171	0.194	0.292	0.323
Epha5	chr5	-	84117560	84117626			84107988	84108056	84142277	84142383	77	92	63	24	22	15	108	38	128	63	41	21	70	34	140	74	0.0007697	0.0847899	0.629	0.689	0.689	0.582	0.489	0.491	0.495	0.155
Rhot1	chr11	+	80255861	80255957			80254659	80254862	80257513	80257636	35	22	30	32	27	28	8	11	25	23	37	15	43	48	170	74	0.00101918	0.0975846	0.323	0.262	0.318	0.086	0.242	0.202	0.173	0.125
Pdzd4	chrX	-	73798757	73798848			73798193	73798292	73824281	73824969	17	36	18	48	32	37	10	8	13	18	63	18	62	56	165	74	0.001034	0.0976686	0.137	0.335	0.179	0.066	0.166	0.086	0.126	0.106
Alternative 3′ splice site (A3SS)
GeneID	chr	strand	longExonStart (0base)	longExonEnd	short ExonStart	short ExonEnd	flanking ExonStart	flanking ExonEnd			IJC_LP_1	IJC_LP_2	IJC_LP_3	SJC_LP_1	SJC_LP_2	SJC_LP_3	IJC_HP_4	IJC_HP_5	IJC_HP_6	IJC_HP_7	SJC_HP_4	SJC_HP_5	SJC_HP_6	SJC_HP_7	IncFormLen	SkipFormLen	PValue	FDR	IncLevel LP1	IncLevel LP2	IncLevelLP3	IncLevel HP4	IncLevel HP5	IncLevel HP6	IncLevel HP7	IncLevelDifference
Nptn	chr9	+	58650496	58650518	58650508	58650518	58643528	58643802			62	63	98	752	796	593	52	37	87	61	811	533	1043	921	86	74	0.0019338	0.0830307	0.066	0.064	0.124	0.052	0.056	0.067	0.054	0.027
Alternative 5′ splice sites (A5SS)
GeneID	chr	strand	longExonStart (0base)	longExonEnd	short ExonStart	short ExonEnd	flanking ExonStart	flanking ExonEnd			IJC_LP_1	IJC_LP_2	IJC_LP_3	SJC_LP_1	SJC_LP_2	SJC_LP_3	IJC_HP_4	IJC_HP_5	IJC_HP_6	IJC_HP_7	SJC_HP_4	SJC_HP_5	SJC_HP_6	SJC_HP_7	IncFormLen	SkipFormLen	PValue	FDR	IncLevel LP1	IncLevel LP2	IncLevelLP3	IncLevel HP4	IncLevel HP5	IncLevel HP6	IncLevel HP7	IncLevelDifference
Exosc10	chr4	+	148572918	148573029	148572918	148572969	148573110	148573189			8	9	3	61	53	51	11	14	14	22	62	16	65	56	134	74	0.000937	0.071012	0.068	0.086	0.031	0.089	0.326	0.106	0.178	-0.113
Swi5	chr2	-	32287885	32288069	32288030	32288069	32287596	32287645			660	567	515	21	21	27	632	443	912	647	15	8	17	16	219	74	0.00126	0.074227	0.914	0.901	0.866	0.934	0.949	0.948	0.932	-0.047
LP - low MWM-based cognitive performance group
HP - high MWM-based cognitive performance group
IJC_LP1: Inclusion counts for sample LP1.
SJC_LP1: Skipping counts for sample LP1.
IncFormLen - length of inclusion form, used for normalization
SkipFormLen - length of skipping form, used for normalization
IncLevel LP1 - inclusion level in sample LP1 calculated from normalized counts
IncLevel_Difference - average(IncLevel_LP) - average(IncLevel_HP). If IncLevel_Difference > 0, inclusion event is more often in group LP
PValue: Significance of splicing difference between the two groups.
FDR: False Discovery Rate calculated from p-value.
SE: exonStart_0base exonEnd upstreamES upstreamEE downstreamES downstreamEE
The inclusion form includes the target exon (exonStart_0base, exonEnd)
MXE: 1stExonStart_0base 1stExonEnd 2ndExonStart_0base 2ndExonEnd upstreamES upstreamEE downstreamES downstreamEE
If the strand is + then the inclusion form includes the 1st exon (1stExonStart_0base, 1stExonEnd) and skips the 2nd exon
If the strand is - then the inclusion form includes the 2nd exon (2ndExonStart_0base, 2ndExonEnd) and skips the 1st exon
A3SS, A5SS: longExonStart_0base longExonEnd shortES shortEE flankingES flankingEE
The inclusion form includes the long exon (longExonStart_0base, longExonEnd) instead of the short exon (shortES shortEE)

## Sheet: Table S4
Supplementary Table S4. List of differential alternative spliced genes between the LP and HP groups as detected by DEXSeq.
Gene name	exon BaseMean	dispersion	stat	p.value	padj	Average counts HP	Average counts LP	log2fold HP vs LP	Chromosome	genomicData start	genomicData end	genomicData width	genomicData strand	countData.HP1	countData.HP2	countData.HP3	countData.HP4	countData.LP1	countData.LP2	countData.LP3	transcripts
Ddx49	538.226	0.000607623	27.612	1.48257e-07	0.00710448	40.5585	37.5487	0.251147	chr8	70292877	70293585	709	-	643	452	769	691	487	492	324	ENSMUST00000144890.7;ENSMUST00000008004.9
Ssh1	216.012	0.000848142	24.4157	7.7632e-07	0.0124004	27.4224	24.2638	0.373301	chr5	113937094	113939764	2671	-	233	171	314	287	232	166	150	ENSMUST00000159592.7
Bcat1	554.837	0.000496362	24.4973	7.44157e-07	0.0124004	39.0677	42.14	-0.24879	chr6	144993835	144999157	5323	-	613	313	713	632	705	586	468	ENSMUST00000032402.11
Lrp1	454.76	0.000292406	23.6356	1.16414e-06	0.0139464	38.2998	35.0208	0.28766	chr10	127539667	127539731	65	-	488	342	635	579	453	460	317	ENSMUST00000140269.1;ENSMUST00000049149.14
Gtf2e1	255.774	0.000689305	22.4197	2.1912e-06	0.0210004	29.2642	27.397	0.203303	chr16	37509790	37511819	2030	-	310	164	374	291	286	244	190	ENSMUST00000023525.8
Gpam	437.993	0.000233942	21.9909	2.73941e-06	0.0218788	37.5563	34.969	0.228917	chr19	55069734	55071046	1313	-	453	299	599	584	475	454	312	ENSMUST00000061856.5
Mycbp2	509.269	0.000243296	21.5503	3.44675e-06	0.0235955	40.247	37.2999	0.247306	chr14	103135034	103135300	267	-	584	333	724	694	520	549	320	ENSMUST00000160758.7;ENSMUST00000159855.7;ENSMUST00000161008.7
Morc2a	368.77	0.000429839	20.3271	6.52692e-06	0.0390963	34.9526	32.1181	0.267367	chr11	3689035	3690370	1336	+	437	235	523	478	367	393	256	ENSMUST00000093389.8;ENSMUST00000096441.3
Itfg1	338.626	0.000176013	19.1485	1.20932e-05	0.0643894	31.1805	33.8522	-0.258569	chr8	85835021	85835078	58	-	330	187	422	355	424	391	332	ENSMUST00000034140.8
Gria2	816.533	0.000132377	18.5334	1.66956e-05	0.0800051	48.8213	46.2576	0.185012	chr3	80690404	80690518	115	-	920	527	1198	1016	795	862	617	ENSMUST00000192463.1;ENSMUST00000107745.7
Tmem184b	835.587	0.00062321	17.9577	2.25867e-05	0.0962227	49.1523	46.9804	0.155539	chr15	79360684	79362885	2202	-	872	569	1210	987	958	816	636	ENSMUST00000074991.8;ENSMUST00000178522.1
B3gnt8	488.229	0.000841503	17.8346	2.40958e-05	0.0962227	37.9666	38.6074	-0.0542803	chr7	25629493	25633529	4037	+	534	288	754	564	556	529	356	ENSMUST00000206940.1

## Sheet: Table S5
Supplementary Table S5. List of GO terms and pathways overrepresented among DASGs.
The results for each enriched GO category are listed in this table.
C	number of reference genes in the category
O	number of genes in the gene set and also in the category
E	expected number of genes in the category
R	Ratio of enrichment (R=O/E)
rawP	p value from hypergeometric test
adjP	p value adjusted by the multiple test adjustment
Panter pathway	category name	GO ID	C	O	E	R	rawP	adjP	Gene_Symbols
Panter pathway	Ionotropic glutamate receptor pathway	P00037	39	3	0.1329	21.538	0.0002207	0.023614	Gria1;Shank1;Snap25
GO category
biological process noRedundant	regulation of trans-synaptic signaling	GO:0099177	427	6	0.676256	8.8762	3.0634e-05	0.024813	Nptn;Gria1;Snap25;Shank1;Rhot1;Ssh1
GO category	category name	GO ID	C	O	E	R	rawP	adjP	Gene_Symbols
biological process	positive regulation of synaptic transmission	GO:0050806	176	5	0.24345	20.5381	3.0627e-06	0.0176235	Ssh1;Snap25;Gria1;Shank1;Nptn
biological process	regulation of synaptic plasticity	GO:0048167	189	5	0.261432	19.1254	4.34451e-06	0.0176235	Ssh1;Snap25;Gria1;Shank1;Nptn
biological process	modulation of chemical synaptic transmission	GO:0050804	426	6	0.58926	10.1823	1.49697e-05	0.0247609	Ssh1;Snap25;Gria1;Shank1;Rhot1;Nptn
biological process	regulation of trans-synaptic signaling	GO:0099177	427	6	0.590643	10.1584	1.51711e-05	0.0247609	Ssh1;Snap25;Gria1;Shank1;Rhot1;Nptn
biological process	long-term memory	GO:0007616	36	3	0.0497966	60.2451	1.526e-05	0.0247609	Snap25;Gria1;Shank1
biological process	regulation of neuron projection development	GO:0010975	509	6	0.704068	8.5219	4.10381e-05	0.0500625	Ssh1;Lrp1;Mycbp2;Snap25;Shank1;Nptn
biological process	cell-cell signaling	GO:0007267	1088	8	1.50496	5.31574	4.31946e-05	0.0500625	Ssh1;Lrp1;Snap25;Gria1;Shank1;Epha5;Rhot1;Nptn
biological process	chemical synaptic transmission	GO:0007268	562	6	0.77738	7.71823	7.15023e-05	0.0610787	Ssh1;Snap25;Gria1;Shank1;Rhot1;Nptn
biological process	anterograde trans-synaptic signaling	GO:0098916	562	6	0.77738	7.71823	7.15023e-05	0.0610787	Ssh1;Snap25;Gria1;Shank1;Rhot1;Nptn
biological process	trans-synaptic signaling	GO:0099537	569	6	0.787063	7.62328	7.66147e-05	0.0610787	Ssh1;Snap25;Gria1;Shank1;Rhot1;Nptn
biological process	synaptic signaling	GO:0099536	577	6	0.798129	7.51759	8.28135e-05	0.0610787	Ssh1;Snap25;Gria1;Shank1;Rhot1;Nptn
biological process	neuron projection development	GO:0031175	881	7	1.21863	5.74414	9.75766e-05	0.0659699	Ssh1;Lrp1;Mycbp2;Snap25;Shank1;Epha5;Nptn
biological process	regulation of neuron differentiation	GO:0045664	633	6	0.87559	6.85252	0.000138413	0.08591	Ssh1;Lrp1;Mycbp2;Snap25;Shank1;Nptn
biological process	regulation of plasma membrane bounded cell projection organization	GO:0120035	645	6	0.892189	6.72503	0.000153519	0.08591	Ssh1;Lrp1;Mycbp2;Snap25;Shank1;Nptn
biological process	regulation of cell projection organization	GO:0031344	649	6	0.897722	6.68359	0.000158838	0.08591	Ssh1;Lrp1;Mycbp2;Snap25;Shank1;Nptn
biological process	neuron development	GO:0048666	969	7	1.34036	5.22249	0.000178202	0.0903595	Ssh1;Lrp1;Mycbp2;Snap25;Shank1;Epha5;Nptn
biological process	regulation of organelle organization	GO:0033043	991	7	1.37079	5.10655	0.000205184	0.097921	Ssh1;Lrp1;Mycbp2;Shank1;Epha5;Rhot1;Exosc10
biological process	regulation of cytoskeleton organization	GO:0051493	428	5	0.592026	8.44557	0.00021884	0.098636	Ssh1;Lrp1;Mycbp2;Shank1;Epha5
biological process	long-term synaptic potentiation	GO:0060291	89	3	0.123108	24.3688	0.000231958	0.0990462	Snap25;Shank1;Nptn
cellular component	neuron projection	GO:0043005	1266	8	1.7472	4.57876	0.000126467	0.0778029	Ssh1;Lrp1;Mycbp2;Snap25;Gria1;Shank1;Epha5;Nptn
cellular component	axon	GO:0030424	638	6	0.8805	6.81431	0.000142758	0.0778029	Ssh1;Mycbp2;Snap25;Gria1;Epha5;Nptn
cellular component	plasma membrane bounded cell projection	GO:0120025	1830	9	2.52557	3.56355	0.000270494	0.092425	Ssh1;Lrp1;Mycbp2;Snap25;Gria1;Ube2k;Shank1;Epha5;Nptn
cellular component	cell projection	GO:0042995	1884	9	2.6001	3.46141	0.000339174	0.092425	Ssh1;Lrp1;Mycbp2;Snap25;Gria1;Ube2k;Shank1;Epha5;Nptn

## Sheet: Table S6
Supplementary Table S6. Distribution of genes by WGCNA modules.
ensembl	gene_symbol	chr	start	end	strand	source	baseMean	log2FoldChange	pvalue	padj	moduleColor
ENSMUSG00000056999.14	Ide	chr19	37268743	37337852	-	HAVANA	1051.63	-0.262971	0.036245	0.63475	bisque4
ENSMUSG00000024548.11	Setbp1	chr18	78750380	79109391	-	HAVANA	1104.47	-0.109674	0.207814	0.904174	bisque4
ENSMUSG00000036218.15	Pdzrn4	chr15	92396915	92771819	+	ENSEMBL	133.007	-0.225922	0.214142	0.907419	bisque4
ENSMUSG00000040565.7	Btaf1	chr19	36926079	37012752	+	HAVANA	1107.53	-0.132815	0.243907	0.921287	bisque4
ENSMUSG00000034480.18	Diaph2	chrX	129749742	130465834	+	HAVANA	734.187	-0.08743	0.271025	0.925454	bisque4
ENSMUSG00000024621.15	Csf1r	chr18	61105572	61132149	+	HAVANA	1780.86	-0.0642196	0.360793	0.946346	bisque4
ENSMUSG00000032740.16	Ccdc88a	chr11	29373658	29510808	+	HAVANA	2448.5	-0.0492566	0.385991	0.952221	bisque4
ENSMUSG00000028920.9	Fbxo42	chr4	141147913	141204062	+	HAVANA	787.122	-0.065331	0.389358	0.952221	bisque4
ENSMUSG00000057156.10	Homez	chr14	54852736	54870961	-	HAVANA	336.924	0.105604	0.381892	0.952221	bisque4
ENSMUSG00000006205.13	Htra1	chr7	130936111	130985660	+	HAVANA	2491.6	-0.0610902	0.374059	0.952221	bisque4
ENSMUSG00000021488.7	Nsd1	chr13	55209782	55318325	+	ENSEMBL	4092.82	-0.0433792	0.382828	0.952221	bisque4
ENSMUSG00000040481.17	Bptf	chr11	107033081	107132127	-	HAVANA	3372.57	-0.0391006	0.42832	0.957648	bisque4
ENSMUSG00000042359.18	Osbpl6	chr2	76406508	76600647	+	HAVANA	2059.85	-0.047708	0.412536	0.957648	bisque4
ENSMUSG00000024528.7	Srfbp1	chr18	52465693	52490738	+	ENSEMBL	188.922	-0.106403	0.423977	0.957648	bisque4
ENSMUSG00000022191.15	Drosha	chr15	12824815	12935290	+	HAVANA	2448.16	-0.0452435	0.460813	0.960813	bisque4
ENSMUSG00000041132.11	N4bp2l1	chr5	150571644	150597188	-	HAVANA	705.83	-0.0563112	0.467391	0.961883	bisque4
ENSMUSG00000030177.14	Ccdc77	chr6	120324323	120364374	-	HAVANA	153.918	0.100554	0.481398	0.964974	bisque4
ENSMUSG00000023971.8	Rrp36	chr17	46667458	46674255	-	ENSEMBL	208.348	0.092043	0.478787	0.964974	bisque4
ENSMUSG00000044475.14	Ascc1	chr10	60002805	60099988	+	HAVANA	256.205	0.0828824	0.500206	0.967209	bisque4
ENSMUSG00000045827.10	Serpinb9	chr13	33003250	33017957	+	HAVANA	203.207	0.101816	0.498648	0.967209	bisque4
ENSMUSG00000042650.3	Alkbh5	chr11	60536381	60558512	+	HAVANA	1494.48	0.0404196	0.508467	0.969853	bisque4
ENSMUSG00000027330.16	Cdc25b	chr2	131186949	131198497	+	HAVANA	625.374	-0.0541741	0.532873	0.972337	bisque4
ENSMUSG00000053214.7	Gm9899	chr5	30573987	30588619	-	HAVANA	194.406	-0.0900157	0.534445	0.972337	bisque4
ENSMUSG00000074890.4	Lcmt2	chr2	121128307	121140653	-	HAVANA	140.141	-0.0959478	0.548919	0.972707	bisque4
ENSMUSG00000030216.12	Wbp11	chr6	136813654	136828233	-	HAVANA	1839.51	0.0326767	0.553128	0.973787	bisque4
ENSMUSG00000007415.15	Gatad1	chr5	3632932	3657185	-	HAVANA	1244.02	-0.0340982	0.570333	0.974293	bisque4
ENSMUSG00000058704.7	Memo1	chr17	74200706	74294883	-	ENSEMBL	557.214	0.0451661	0.579883	0.975325	bisque4
ENSMUSG00000021891.7	Mettl6	chr14	31478320	31495030	-	ENSEMBL	303.895	0.0586904	0.591824	0.976639	bisque4
ENSMUSG00000026492.11	Tfb2m	chr1	179528055	179546267	-	HAVANA	350.59	0.0599778	0.589961	0.976639	bisque4
ENSMUSG00000042472.10	Zfp410	chr12	84316859	84343830	+	ENSEMBL	406.891	0.0524063	0.584924	0.976639	bisque4
ENSMUSG00000035283.4	Adrb1	chr19	56722372	56724862	+	ENSEMBL	368.537	-0.054606	0.619141	0.983543	bisque4
ENSMUSG00000036550.16	Cnot1	chr8	95719451	95807464	-	HAVANA	3055.23	-0.0229559	0.649792	0.984645	bisque4
ENSMUSG00000025857.10	Dnaaf5	chr5	139150223	139186510	+	HAVANA	177.076	0.0682004	0.63797	0.984645	bisque4
ENSMUSG00000071708.11	Sms	chrX	157443855	157492287	-	HAVANA	3019.38	0.027836	0.643001	0.984645	bisque4
ENSMUSG00000025236.11	Adpgk	chr9	59291558	59324052	+	HAVANA	435.115	0.0425364	0.668016	0.986192	bisque4
ENSMUSG00000049760.5	2410015M20Rik	chr17	56607452	56609771	-	ENSEMBL	643.791	-0.031563	0.677759	0.986555	bisque4
ENSMUSG00000030168.13	Adipor2	chr6	119353150	119417704	-	HAVANA	1009.03	0.0407849	0.693403	0.986555	bisque4
ENSMUSG00000071650.5	Ganab	chr19	8898090	8916663	+	ENSEMBL	2477.76	0.0222853	0.678257	0.986555	bisque4
ENSMUSG00000002109.14	Ddb2	chr2	91211572	91236982	-	HAVANA	324.46	0.042325	0.695478	0.987781	bisque4
ENSMUSG00000024194.15	Cuta	chr17	26937973	26939478	-	ENSEMBL	463.556	0.0340877	0.696507	0.988216	bisque4
ENSMUSG00000036442.8	Thap11	chr8	105855132	105856950	+	HAVANA	493.97	-0.0359066	0.696707	0.988216	bisque4
ENSMUSG00000013822.7	Elof1	chr9	22112989	22117172	-	HAVANA	415.45	0.0398715	0.701367	0.989568	bisque4
ENSMUSG00000063172.13	Hspb11	chr4	107253593	107279938	+	HAVANA	106.044	0.0576517	0.750675	0.990789	bisque4
ENSMUSG00000027569.15	Mrgbp	chr2	180581304	180586304	+	HAVANA	396.449	0.035001	0.749853	0.990789	bisque4
ENSMUSG00000078908.10	Mon1b	chr8	113635587	113645179	+	HAVANA	801.073	-0.023768	0.763025	0.990904	bisque4
ENSMUSG00000030982.18	9030624J02Rik	chr7	118740226	118842966	+	HAVANA	1019.74	-0.0122192	0.855805	0.991873	bisque4
ENSMUSG00000030138.8	Bms1	chr6	118383381	118419474	-	HAVANA	966.784	-0.0162655	0.800124	0.991873	bisque4
ENSMUSG00000031198.4	Fundc2	chrX	75382399	75396459	+	HAVANA	799.895	0.0188419	0.820766	0.991873	bisque4
ENSMUSG00000029777.10	Gars	chr6	55038007	55079500	+	HAVANA	1946.53	0.0160247	0.772464	0.991873	bisque4
ENSMUSG00000044030.4	Irf2bp1	chr7	19004044	19006777	+	HAVANA	905.52	-0.0233473	0.772618	0.991873	bisque4
ENSMUSG00000050556.9	Kcnb1	chr2	167095969	167190155	-	HAVANA	4085.08	-0.0179156	0.814075	0.991873	bisque4
ENSMUSG00000020380.16	Rad50	chr11	53649519	53707319	-	HAVANA	452.652	0.0134821	0.878295	0.992845	bisque4
ENSMUSG00000087260.5	Lamtor5	chr3	107278858	107284082	+	HAVANA	539.717	-0.0111952	0.907189	0.997024	bisque4
ENSMUSG00000021840.16	Mapk1ip1l	chr14	47298314	47323204	+	ENSEMBL	870.378	0.0058868	0.933133	0.997102	bisque4
ENSMUSG00000066900.11	Suds3	chr5	117091680	117116113	-	HAVANA	2392.53	0.00345252	0.948995	0.997102	bisque4
ENSMUSG00000022858.15	Tra2b	chr16	22244549	22266005	-	HAVANA	1325.46	-0.00532142	0.939804	0.997102	bisque4
ENSMUSG00000085457.3	1110046J04Rik	chr13	33935567	33960181	+	HAVANA	42.849	0.1282	0.681147	NA	bisque4
ENSMUSG00000108207.2	1810059H22Rik	chr5	148953748	148970122	-	HAVANA	47.7471	0.0381822	0.882553	NA	bisque4
ENSMUSG00000029994.17	Anxa4	chr6	86736840	86793584	-	HAVANA	74.403	-0.0434383	0.869261	NA	bisque4
ENSMUSG00000055612.15	Cdca7	chr2	72476159	72486893	+	HAVANA	57.6693	0.127082	0.591478	NA	bisque4
ENSMUSG00000091864.1	Gm17102	chr7	41393698	41397447	+	HAVANA	31.5544	0.0883105	0.788412	NA	bisque4
ENSMUSG00000110528.1	Gm1943	chr8	109340691	109340864	-	HAVANA	30.2311	0.0392455	0.898149	NA	bisque4
ENSMUSG00000100158.1	Gm28119	chr9	41581908	41582283	+	HAVANA	43.4973	-0.102009	0.725222	NA	bisque4
ENSMUSG00000108543.1	Gm44735	chr7	126938886	126940637	+	HAVANA	16.5056	-0.088947	0.834272	NA	bisque4
ENSMUSG00000108368.1	Gm45053	chr6	72603004	72605502	-	HAVANA	42.3482	-0.0776539	0.795559	NA	bisque4
ENSMUSG00000096403.2	Gm9825	chr6	7982541	7983383	-	HAVANA	32.0218	-0.257942	0.430544	NA	bisque4
ENSMUSG00000026941.16	Mamdc4	chr2	25563115	25574845	-	HAVANA	50.4978	0.252304	0.379315	NA	bisque4
ENSMUSG00000022758.12	P2rx6	chr16	17561885	17577800	+	HAVANA	50.4891	0.24423	0.358573	NA	bisque4
ENSMUSG00000032278.11	Paqr5	chr9	61953481	62026856	-	HAVANA	62.9508	0.153443	0.587618	NA	bisque4
ENSMUSG00000031145.15	Prickle3	chrX	7657260	7668186	+	HAVANA	27.023	0.219009	0.542228	NA	bisque4
ENSMUSG00000111662.1	RP23-158E1.3	chr9	55938252	55952409	+	HAVANA	26.1723	-0.183443	0.607951	NA	bisque4
ENSMUSG00000112346.1	RP23-324E2.11	chr10	99105791	99108080	-	HAVANA	42.1612	-0.211362	0.498635	NA	bisque4
ENSMUSG00000111390.1	RP24-79I19.5	chr9	27098551	27102343	+	HAVANA	40.2775	0.152749	0.579835	NA	bisque4
ENSMUSG00000025161.16	Slc16a3	chr11	120948480	120960868	+	HAVANA	39.1667	-0.165444	0.576813	NA	bisque4
ENSMUSG00000002249.19	Tead3	chr17	28331671	28350805	-	HAVANA	63.2866	0.0600626	0.819108	NA	bisque4
ENSMUSG00000041319.13	Thoc6	chr17	23668614	23673882	-	HAVANA	81.5232	-0.0721873	0.706669	NA	bisque4
ENSMUSG00000036972.14	Zic4	chr9	91362413	91389348	+	HAVANA	88.4016	0.374993	0.2906	NA	bisque4
ENSMUSG00000068735.14	Trp53i11	chr2	93187548	93201759	+	HAVANA	1425.82	0.226588	0.0120248	0.419861	black
ENSMUSG00000049556.5	Lingo1	chr9	56618475	56796468	-	HAVANA	4632.91	0.208458	0.028478	0.596487	black
ENSMUSG00000035355.15	Kcnh4	chr11	100740376	100759942	-	HAVANA	118.676	0.530488	0.0363646	0.63475	black
ENSMUSG00000045763.7	Basp1	chr15	25363285	25413764	-	ENSEMBL	10107	0.113435	0.0484443	0.675815	black
ENSMUSG00000030519.14	Apba2	chr7	64501706	64753878	+	HAVANA	5007.49	0.134379	0.0494908	0.682532	black
ENSMUSG00000007603.8	Dus3l	chr17	56764751	56770092	+	ENSEMBL	1488.46	0.131003	0.0631801	0.714012	black
ENSMUSG00000040532.14	Abhd11	chr5	135009152	135012175	+	HAVANA	376.423	0.223606	0.0634489	0.714377	black
ENSMUSG00000036578.7	Fxyd7	chr7	31042513	31051467	-	HAVANA	600.433	0.201929	0.0687547	0.726366	black
ENSMUSG00000039195.4	1110008P14Rik	chr2	32377097	32381938	-	HAVANA	1117.7	0.149791	0.075856	0.751548	black
ENSMUSG00000037979.13	Ccdc92	chr5	124834418	124862424	-	HAVANA	1327.74	0.142812	0.0769583	0.754741	black
ENSMUSG00000020235.16	Fzr1	chr10	81366222	81378516	-	HAVANA	1191.72	0.142203	0.079051	0.760742	black
ENSMUSG00000032012.8	Nectin1	chr9	43743984	43807461	+	HAVANA	1207.85	0.195136	0.0877113	0.770856	black
ENSMUSG00000044628.4	Rnf208	chr2	25242255	25244262	+	HAVANA	2110.61	0.141263	0.0923517	0.781851	black
ENSMUSG00000023011.7	Faim2	chr15	99497005	99528017	-	ENSEMBL	9684.18	0.0965924	0.0967604	0.793345	black
ENSMUSG00000027784.10	Ppm1l	chr3	69316861	69560802	+	HAVANA	2798.03	0.113515	0.107063	0.809498	black
ENSMUSG00000001472.17	Tcf25	chr8	123373753	123403835	+	HAVANA	10418.9	0.0770959	0.121104	0.835425	black
ENSMUSG00000042751.14	Nmnat2	chr1	152954993	153119261	+	HAVANA	2934.69	0.106296	0.122839	0.838429	black
ENSMUSG00000063568.11	Jazf1	chr6	52768797	53068631	-	HAVANA	476.69	0.159358	0.126588	0.841069	black
ENSMUSG00000022391.15	Rangap1	chr15	81704248	81729919	-	ENSEMBL	4049.91	0.0868089	0.128116	0.842119	black
ENSMUSG00000029757.16	Dync1i1	chr6	5725639	6028039	+	HAVANA	2589.81	0.0846475	0.128703	0.844116	black
ENSMUSG00000033726.8	Emx1	chr6	85187438	85204462	+	HAVANA	212.437	0.227812	0.138544	0.849371	black
ENSMUSG00000036427.5	Gpi1	chr7	34201330	34230336	-	HAVANA	13937.4	0.0642668	0.141817	0.849371	black
ENSMUSG00000034055.16	Phka1	chrX	102513975	102644246	-	HAVANA	781.001	-0.121347	0.13474	0.849371	black
ENSMUSG00000001227.11	Sema6b	chr17	56123085	56140343	-	ENSEMBL	3190.64	0.0987346	0.133199	0.849371	black
ENSMUSG00000034254.17	Agpat1	chr17	34604262	34613449	+	HAVANA	2125.71	0.0930518	0.143991	0.850084	black
ENSMUSG00000033159.14	Cnppd1	chr1	75134554	75142711	-	HAVANA	577.632	0.127964	0.143846	0.850084	black
ENSMUSG00000004031.13	Brinp2	chr1	158245269	158356326	-	HAVANA	1738.26	0.117503	0.15497	0.857056	black
ENSMUSG00000039936.18	Pik3cd	chr4	149649168	149702571	-	HAVANA	694.472	0.136607	0.155654	0.857091	black
ENSMUSG00000039275.9	Foxk2	chr11	121259990	121309896	+	HAVANA	2035.41	0.0870351	0.158082	0.857314	black
ENSMUSG00000026204.15	Ptprn	chr1	75247027	75264502	-	HAVANA	10995.2	0.089554	0.157671	0.857314	black
ENSMUSG00000031840.12	Rab3a	chr8	70754679	70758677	+	HAVANA	8559.28	0.0805655	0.157348	0.857314	black
ENSMUSG00000022415.12	Syngr1	chr15	80091334	80119501	+	HAVANA	9518.78	0.107181	0.157943	0.857314	black
ENSMUSG00000038181.16	Chpf2	chr5	24586741	24594556	+	HAVANA	1822.04	0.0981496	0.161645	0.861704	black
ENSMUSG00000022848.8	Dirc2	chr16	35694062	35769356	-	HAVANA	1289.29	0.0996663	0.163555	0.861704	black
ENSMUSG00000031958.16	Ldhd	chr8	111623785	111630374	-	HAVANA	252.418	0.186409	0.163549	0.861704	black
ENSMUSG00000032485.14	Scap	chr9	110333288	110384950	+	HAVANA	2167.24	0.100518	0.166679	0.861704	black
ENSMUSG00000030731.13	Syt3	chr7	44384102	44400187	+	HAVANA	1484.35	0.103544	0.162125	0.861704	black
ENSMUSG00000025602.13	Zfp202	chr9	40192316	40213604	+	HAVANA	118.975	-0.233228	0.16507	0.861704	black
ENSMUSG00000017715.11	Pgs1	chr11	117986292	118024011	+	HAVANA	1439.91	0.0883653	0.171281	0.866156	black
ENSMUSG00000016409.4	Nkap	chrX	37126795	37150746	+	HAVANA	363.193	-0.155092	0.176546	0.867982	black
ENSMUSG00000028937.14	Acot7	chr4	152178134	152271855	+	HAVANA	3857.34	0.0790929	0.183587	0.875435	black
ENSMUSG00000022517.16	Mgrn1	chr16	4886100	4938296	+	ENSEMBL	4117.04	0.0769008	0.182997	0.875435	black
ENSMUSG00000051790.15	Nlgn2	chr11	69823122	69837784	-	HAVANA	6146.67	0.0807638	0.184174	0.875435	black
ENSMUSG00000097311.7	Gm26871	chr3	118430324	118530022	+	HAVANA	170.754	0.213093	0.191696	0.885355	black
ENSMUSG00000028710.16	Atpaf1	chr4	115784812	115818828	+	HAVANA	785.18	0.101916	0.192806	0.885729	black
ENSMUSG00000003363.15	Pld3	chr7	27532000	27553218	-	HAVANA	8718.32	0.0787196	0.196055	0.890399	black
ENSMUSG00000087385.8	Frg2f1	chr4	119530308	119539529	-	HAVANA	216.808	0.184013	0.201418	0.89736	black
ENSMUSG00000039278.10	Pcsk1n	chrX	7919822	7924410	+	HAVANA	8929.24	0.122361	0.203912	0.898771	black
ENSMUSG00000022817.14	Itgb5	chr16	33829665	33949153	+	HAVANA	833.33	-0.111533	0.212174	0.906316	black
ENSMUSG00000041712.6	Ubr7	chr12	102757975	102777701	+	ENSEMBL	784.83	-0.104925	0.214835	0.907659	black
ENSMUSG00000044080.9	S100a1	chr3	90511034	90514392	-	HAVANA	638.993	-0.123152	0.218452	0.909238	black
ENSMUSG00000034928.16	Rnf44	chr13	54679399	54693907	-	HAVANA	3069.63	0.0775566	0.219908	0.911154	black
ENSMUSG00000051989.11	Smim11	chr16	92301286	92313041	+	HAVANA	118.591	-0.260576	0.220228	0.911154	black
ENSMUSG00000020894.16	Vamp2	chr11	69088490	69092384	+	HAVANA	20048.5	0.0734297	0.223158	0.915614	black
ENSMUSG00000038855.10	Itpkb	chr1	180330485	180424802	+	HAVANA	1048.57	-0.0889789	0.229915	0.918771	black
ENSMUSG00000042303.17	Sgsm3	chr15	80977765	81012289	+	HAVANA	1110.17	0.090389	0.231074	0.919271	black
ENSMUSG00000033940.8	Brk1	chr6	113604772	113616951	+	HAVANA	2220.04	0.0665197	0.232518	0.920211	black
ENSMUSG00000041936.18	Agrn	chr4	156165290	156197488	-	HAVANA	6364.16	0.0810945	0.233419	0.920342	black
ENSMUSG00000061665.6	Cd2ap	chr17	42792951	42876424	-	ENSEMBL	810.2	-0.0999149	0.252393	0.921287	black
ENSMUSG00000068740.13	Celsr2	chr3	108390851	108415552	-	HAVANA	6398.64	0.100263	0.239037	0.921287	black
ENSMUSG00000021773.10	Comtd1	chr14	21845861	21848977	-	HAVANA	174.669	0.161944	0.259005	0.921287	black
ENSMUSG00000023272.3	Creld2	chr15	88819646	88826681	+	ENSEMBL	245.007	-0.146965	0.251546	0.921287	black
ENSMUSG00000026615.14	Eprs	chr1	185363044	185428360	+	HAVANA	1882.27	-0.0715129	0.238883	0.921287	black
ENSMUSG00000035900.18	Gramd4	chr15	86057695	86137634	+	HAVANA	761.347	0.113949	0.237339	0.921287	black
ENSMUSG00000026000.16	Lancl1	chr1	67000517	67038872	-	HAVANA	3184.64	0.0556462	0.241274	0.921287	black
ENSMUSG00000049717.9	Lig4	chr8	9969049	9977686	-	HAVANA	278.644	-0.137777	0.246812	0.921287	black
ENSMUSG00000040502.5	March9	chr10	127055011	127060184	-	HAVANA	505.908	0.105893	0.246216	0.921287	black
ENSMUSG00000039838.11	Slc45a1	chr4	150628572	150652174	-	HAVANA	911.817	0.111011	0.239296	0.921287	black
ENSMUSG00000044933.2	Sstr3	chr15	78537015	78544345	-	ENSEMBL	863.688	0.10963	0.243525	0.921287	black
ENSMUSG00000028538.12	St3gal3	chr4	117932154	118134914	-	HAVANA	770.316	0.100082	0.24334	0.921287	black
ENSMUSG00000013858.14	Tmem259	chr10	79974948	79984330	-	HAVANA	2000.84	0.0621825	0.258275	0.921287	black
ENSMUSG00000054716.4	Zfp771	chr7	127244274	127254803	+	HAVANA	699.626	0.10923	0.244544	0.921287	black
ENSMUSG00000010911.12	Apip	chr2	103073675	103092644	+	HAVANA	179.1	-0.163466	0.261797	0.921384	black
ENSMUSG00000038991.16	Txndc5	chr13	38500273	38528824	-	HAVANA	986.372	0.0836823	0.268123	0.924324	black
ENSMUSG00000004267.16	Eno2	chr6	124760053	124769673	-	HAVANA	15214.1	0.0588797	0.270647	0.925183	black
ENSMUSG00000037369.16	Kdm6a	chrX	18162575	18279936	+	HAVANA	668.21	-0.10274	0.269311	0.925183	black
ENSMUSG00000022568.16	Scrib	chr15	76047158	76069784	-	HAVANA	1138.11	0.0854674	0.269995	0.925183	black
ENSMUSG00000022180.6	Slc7a8	chr14	54722216	54781886	-	ENSEMBL	1760.26	0.0836326	0.269214	0.925183	black
ENSMUSG00000047141.5	Zfp654	chr16	64780347	64851652	-	HAVANA	639.141	-0.098823	0.27111	0.925482	black
ENSMUSG00000019302.16	Atp6v0a1	chr11	101009452	101063719	+	HAVANA	10444.6	0.0631373	0.272545	0.92616	black
ENSMUSG00000026383.14	Epb41l5	chr1	119545037	119649000	-	HAVANA	184.589	-0.185552	0.27235	0.92616	black
ENSMUSG00000040907.15	Atp1a3	chr7	24978167	25005958	-	HAVANA	53424.1	0.0633327	0.274011	0.928067	black
ENSMUSG00000029500.16	Pgam5	chr5	110259130	110269913	-	HAVANA	953.096	0.0921058	0.273993	0.928067	black
ENSMUSG00000024008.15	Cpne5	chr17	29156550	29237797	-	HAVANA	588.649	0.142363	0.275649	0.928728	black
ENSMUSG00000037904.14	Ankrd9	chr12	110975353	110979040	-	HAVANA	165.314	0.158789	0.27716	0.92914	black
ENSMUSG00000023883.13	Phf10	chr17	14945009	14961273	-	HAVANA	1165.47	-0.0777863	0.281409	0.929541	black
ENSMUSG00000029576.17	Radil	chr5	142484839	142551098	-	HAVANA	282.041	0.165495	0.281346	0.929541	black
ENSMUSG00000035545.13	Leng8	chr7	4137039	4148177	+	HAVANA	9523.56	0.0566573	0.285963	0.930383	black
ENSMUSG00000020376.16	Rnf130	chr11	50025346	50104758	+	HAVANA	727.72	-0.0843164	0.283747	0.930383	black
ENSMUSG00000031112.10	Stk26	chrX	50841047	50893097	+	HAVANA	270.934	-0.126749	0.283361	0.930383	black
ENSMUSG00000041889.7	Shisa4	chr1	135371057	135375237	-	HAVANA	1681.03	0.0774081	0.294582	0.935878	black
ENSMUSG00000042109.7	Csdc2	chr15	81936759	81950941	+	HAVANA	1712.04	0.0887285	0.296441	0.936739	black
ENSMUSG00000061689.15	Dlgap4	chr2	156613705	156764363	+	HAVANA	5532.84	0.0735706	0.300932	0.936739	black
ENSMUSG00000028102.15	Pex11b	chr3	96635376	96645366	+	HAVANA	442.92	0.109932	0.297395	0.936739	black
ENSMUSG00000032598.8	Nckipsd	chr9	108808368	108818844	+	HAVANA	1708.19	0.0776499	0.301324	0.937012	black
ENSMUSG00000031872.14	Bean1	chr8	104170442	104219122	+	HAVANA	196.351	0.163764	0.302835	0.937849	black
ENSMUSG00000047085.14	Lrrc4b	chr7	44429018	44463351	+	HAVANA	3695.78	0.0563713	0.312376	0.940599	black
ENSMUSG00000027405.16	Nop56	chr2	130274430	130279313	+	HAVANA	1764.8	0.0596217	0.3137	0.940761	black
ENSMUSG00000019124.10	Scrn1	chr6	54501173	54566489	-	HAVANA	3583.51	0.0529239	0.314289	0.940761	black
ENSMUSG00000037108.13	Zcwpw1	chr5	137787798	137822621	+	HAVANA	158.715	0.151379	0.316959	0.943245	black
ENSMUSG00000078716.9	Tmem8b	chr4	43668971	43692668	+	HAVANA	2560.79	0.072853	0.31764	0.943548	black
ENSMUSG00000025277.13	Abhd6	chr14	8002902	8056555	+	ENSEMBL	992.011	0.0812623	0.319406	0.944344	black
ENSMUSG00000074715.2	Ccl28	chr13	119623819	119654354	+	ENSEMBL	138.717	0.511064	0.322671	0.944344	black
ENSMUSG00000030329.11	Pianp	chr6	124996694	125003096	+	HAVANA	2628.78	0.0639666	0.324735	0.94457	black
ENSMUSG00000047466.9	8030462N17Rik	chr18	77633281	77714010	-	ENSEMBL	516.61	-0.085352	0.344473	0.945355	black
ENSMUSG00000038884.14	A230050P20Rik	chr9	20868642	20874307	+	HAVANA	1857.01	0.0775765	0.334666	0.945355	black
ENSMUSG00000035640.18	Cbarp	chr10	80130451	80140835	-	HAVANA	5155.03	0.0681563	0.348764	0.945355	black
ENSMUSG00000053411.16	Cbx7	chr15	79915807	79971119	-	HAVANA	1449.47	0.0621889	0.332464	0.945355	black
ENSMUSG00000037570.15	Mcrs1	chr15	99242818	99251961	-	ENSEMBL	1103.42	0.0646808	0.338529	0.945355	black
ENSMUSG00000023994.13	Nfya	chr17	48386885	48409906	-	HAVANA	405.359	-0.0952153	0.339508	0.945355	black
ENSMUSG00000033768.16	Nrxn2	chr19	6418731	6544169	+	HAVANA	8089.2	0.0672009	0.337735	0.945355	black
ENSMUSG00000033065.13	Pfkm	chr15	98092589	98132447	+	ENSEMBL	7050.39	0.0450588	0.333305	0.945355	black
ENSMUSG00000032449.13	Slc25a36	chr9	97074961	97111157	-	HAVANA	1827.28	-0.0575535	0.335605	0.945355	black
ENSMUSG00000073889.10	Il11ra1	chr4	41699989	41769474	+	HAVANA	386.573	-0.0958867	0.3579	0.945739	black
ENSMUSG00000028476.13	Reck	chr4	43875530	43944806	+	HAVANA	358.073	-0.0897357	0.362608	0.946346	black
ENSMUSG00000047810.8	Ccdc88b	chr19	6844623	6858211	-	ENSEMBL	111.269	-0.167413	0.366104	0.946996	black
ENSMUSG00000007338.9	Mrpl49	chr19	6053630	6057751	-	ENSEMBL	559.57	-0.072673	0.369163	0.948781	black
ENSMUSG00000005698.15	Ctcf	chr8	105636568	105682922	+	HAVANA	1462.36	-0.0551662	0.370693	0.950134	black
ENSMUSG00000031378.14	Abcd1	chrX	73716597	73738534	+	HAVANA	346.273	0.087632	0.384569	0.952221	black
ENSMUSG00000027184.14	Caprin1	chr2	103762941	103797649	-	HAVANA	4577.74	-0.0436616	0.376035	0.952221	black
ENSMUSG00000029169.11	Dhx15	chr5	52150203	52190514	-	HAVANA	2074.18	-0.0576982	0.391258	0.952221	black
ENSMUSG00000109812.1	Gm45640	chr8	90876581	90878476	+	HAVANA	99.2923	0.168943	0.391009	0.952221	black
ENSMUSG00000053192.9	Mllt11	chr3	95219135	95232171	-	HAVANA	4960.17	0.0454528	0.393948	0.952221	black
ENSMUSG00000052033.13	Pfdn4	chr2	170496428	170519123	+	HAVANA	238.842	0.10394	0.387562	0.952221	black
ENSMUSG00000030854.17	Ptpn5	chr7	47077795	47133684	-	HAVANA	2546.91	0.0699877	0.38556	0.952221	black
ENSMUSG00000062115.15	Rai1	chr11	60105013	60199197	+	HAVANA	2369.49	0.0558014	0.391848	0.952221	black
ENSMUSG00000026718.17	Stam	chr2	14074098	14149634	+	HAVANA	1332.43	-0.0536267	0.388306	0.952221	black
ENSMUSG00000024400.15	Wdr33	chr18	31804057	31908987	+	ENSEMBL	1101.98	-0.0542556	0.393688	0.952221	black
ENSMUSG00000004631.15	Sgce	chr6	4674350	4747207	-	HAVANA	410.555	-0.0872889	0.396629	0.952511	black
ENSMUSG00000023456.14	Tpi1	chr6	124810586	124814296	-	HAVANA	8670.05	0.0448494	0.398398	0.952511	black
ENSMUSG00000035184.15	Fam124a	chr14	62555737	62608486	+	HAVANA	325.804	0.0939921	0.39963	0.952629	black
ENSMUSG00000029064.15	Gnb1	chr4	155491361	155559269	+	HAVANA	11017.6	0.0406044	0.401162	0.953461	black
ENSMUSG00000033488.11	BC026585	chr1	157458577	157492638	+	HAVANA	145.196	-0.131872	0.427024	0.957648	black
ENSMUSG00000026502.13	Desi2	chr1	178187417	178257301	+	HAVANA	587.7	-0.0668131	0.428194	0.957648	black
ENSMUSG00000029547.10	Ints1	chr5	139751282	139775674	-	HAVANA	2548.94	0.0541688	0.410992	0.957648	black
ENSMUSG00000021112.9	Mpp5	chr12	78748907	78840714	+	HAVANA	901.608	-0.0722627	0.426573	0.957648	black
ENSMUSG00000040550.16	Otud6b	chr4	14809498	14826587	-	HAVANA	1239.45	-0.0542536	0.409504	0.957648	black
ENSMUSG00000013236.16	Ptprs	chr17	56412431	56476483	-	HAVANA	11953.4	0.0580673	0.409318	0.957648	black
ENSMUSG00000042473.8	Tbc1d8b	chrX	139684996	139753405	+	HAVANA	465.002	-0.0871483	0.417599	0.957648	black
ENSMUSG00000031409.1	Tceal6	chrX	135208687	135210687	-	HAVANA	1160.59	0.0610545	0.424658	0.957648	black
ENSMUSG00000054013.5	Tmem179	chr12	112500184	112511160	-	ENSEMBL	2379.17	0.0533629	0.428396	0.957648	black
ENSMUSG00000032407.14	U2surp	chr9	95456898	95511996	-	HAVANA	2376.74	-0.0435189	0.422322	0.957648	black
ENSMUSG00000048731.14	Ggnbp1	chr17	26973217	27036378	+	HAVANA	130.751	-0.15397	0.436001	0.958231	black
ENSMUSG00000024055.14	Cyp4f13	chr17	32924688	32947402	-	HAVANA	231.71	-0.12234	0.439513	0.958542	black
ENSMUSG00000032116.18	Stt3a	chr9	36729344	36767679	-	HAVANA	854.788	-0.0589913	0.439108	0.958542	black
ENSMUSG00000033871.14	Ppargc1b	chr18	61298136	61400431	-	HAVANA	204.636	0.0988881	0.443581	0.959003	black
ENSMUSG00000017314.12	Mpp2	chr11	102057015	102088515	-	HAVANA	3438.9	0.0511292	0.444927	0.959387	black
ENSMUSG00000016256.10	Ctsz	chr2	174427493	174439039	-	HAVANA	490.748	-0.0918983	0.448949	0.959607	black
ENSMUSG00000028420.13	Tmem38b	chr4	53826045	53862019	+	HAVANA	280.921	-0.0956562	0.449279	0.959607	black
ENSMUSG00000029071.16	Dvl1	chr4	155847402	155859303	+	HAVANA	2102.55	0.0465688	0.45189	0.959887	black
ENSMUSG00000021327.18	Zkscan3	chr13	21387013	21402755	-	HAVANA	1222.37	-0.0555416	0.454398	0.959887	black
ENSMUSG00000008153.11	Clstn3	chr6	124430759	124464794	-	HAVANA	6866.61	0.0459243	0.462121	0.961333	black
ENSMUSG00000041263.14	Rusc1	chr3	89083981	89093311	-	HAVANA	1681.94	0.0578267	0.462484	0.961333	black
ENSMUSG00000041556.8	Fbxo2	chr4	148160621	148166424	+	HAVANA	1463.77	0.0533794	0.462992	0.961362	black
ENSMUSG00000070056.6	Mfhas1	chr8	35587798	35679449	+	HAVANA	1231.34	0.056527	0.463869	0.961362	black
ENSMUSG00000024082.4	Ndufaf7	chr17	78937135	78948052	+	ENSEMBL	650.345	-0.0646992	0.468246	0.961883	black
ENSMUSG00000070520.4	Nsmce3	chr7	64867052	64872997	-	HAVANA	763.172	0.0665395	0.468297	0.961883	black
ENSMUSG00000023048.13	Prr13	chr15	102459028	102462806	+	HAVANA	511.592	0.0663715	0.47323	0.963934	black
ENSMUSG00000058706.5	0610030E20Rik	chr6	72347317	72353148	+	HAVANA	562.813	-0.0617271	0.47814	0.964974	black
ENSMUSG00000002803.13	Btbd6	chr12	112976482	112978930	+	ENSEMBL	805.755	0.0554755	0.481888	0.964974	black
ENSMUSG00000040747.9	Cd53	chr3	106759921	106790149	-	HAVANA	120.447	-0.126641	0.48086	0.964974	black
ENSMUSG00000027955.16	Fam198b	chr3	79884533	79946280	+	HAVANA	100.298	-0.131575	0.486536	0.964974	black
ENSMUSG00000072769.6	Gm10419	chr5	108367769	108378239	+	HAVANA	2950.85	0.0414237	0.479634	0.964974	black
ENSMUSG00000094114.1	Gm21967	chr13	119606650	119610458	+	ENSEMBL	210.798	0.273106	0.483526	0.964974	black
ENSMUSG00000034617.6	Mtrr	chr13	68560780	68582121	-	ENSEMBL	300.513	-0.0873199	0.483806	0.964974	black
ENSMUSG00000033152.13	Podxl2	chr6	88842558	88875044	-	HAVANA	2530.11	0.0460847	0.478132	0.964974	black
ENSMUSG00000039154.6	Shd	chr17	55970467	55976617	+	ENSEMBL	288.589	0.105473	0.479663	0.964974	black
ENSMUSG00000046378.11	Asphd1	chr7	126945567	126949582	-	HAVANA	491.243	0.0639862	0.494673	0.966391	black
ENSMUSG00000063800.5	Prpf38a	chr4	108563172	108579336	-	HAVANA	378.528	-0.0709648	0.494894	0.966391	black
ENSMUSG00000032727.13	Mier3	chr13	111686178	111718596	+	HAVANA	558.373	-0.0642789	0.495526	0.966461	black
ENSMUSG00000022893.14	Adamts1	chr16	85793827	85803113	-	HAVANA	449.865	-0.107701	0.496657	0.966672	black
ENSMUSG00000037773.14	Pced1a	chr2	130417247	130424701	-	HAVANA	499.51	0.072329	0.497227	0.966775	black
ENSMUSG00000075273.4	Ttc30b	chr2	75935849	75938585	-	HAVANA	246.465	-0.0851145	0.500132	0.967209	black
ENSMUSG00000110357.1	A030001D20Rik	chr7	45635680	45638765	-	HAVANA	105.676	0.120495	0.508064	0.969853	black
ENSMUSG00000043614.13	Vps37d	chr5	135072900	135078266	-	HAVANA	479.458	0.0621532	0.512638	0.970995	black
ENSMUSG00000042208.15	0610010F05Rik	chr11	23564961	23633639	-	HAVANA	950.324	0.0507347	0.513401	0.971705	black
ENSMUSG00000070283.4	Ndufaf3	chr9	108565537	108567434	-	HAVANA	501.809	0.0574287	0.516239	0.972103	black
ENSMUSG00000021427.9	Ssr1	chr13	37971401	37994190	-	ENSEMBL	3231.97	-0.035372	0.516671	0.972103	black
ENSMUSG00000020459.14	Mtif2	chr11	29526408	29545279	+	HAVANA	688.851	-0.0479883	0.518932	0.972123	black
ENSMUSG00000039771.13	Polr2j	chr5	136116631	136122947	+	HAVANA	353.126	0.0705578	0.520197	0.972267	black
ENSMUSG00000025964.15	Adam23	chr1	63445891	63596276	+	HAVANA	3337.32	0.0331359	0.528138	0.972337	black
ENSMUSG00000037742.14	Eef1a1	chr9	78478449	78489151	-	HAVANA	35824.8	-0.0313851	0.53018	0.972337	black
ENSMUSG00000000628.10	Hk2	chr6	82725025	82774454	-	HAVANA	156.051	-0.108016	0.52495	0.972337	black
ENSMUSG00000051510.13	Mafg	chr11	120625117	120633600	-	HAVANA	2265.3	0.0351338	0.531267	0.972337	black
ENSMUSG00000030397.10	Mark4	chr7	19424775	19458821	-	HAVANA	2318.39	0.0400827	0.532163	0.972337	black
ENSMUSG00000017119.19	Nbr1	chr11	101552149	101581951	+	HAVANA	3394.04	-0.0332261	0.530345	0.972337	black
ENSMUSG00000052214.9	Opa3	chr7	19228334	19256543	+	HAVANA	984.522	0.0464907	0.523139	0.972337	black
ENSMUSG00000024537.4	Psmg2	chr18	67641599	67654162	+	ENSEMBL	251.459	-0.0777029	0.523997	0.972337	black
ENSMUSG00000040794.5	C1qtnf4	chr2	90885860	90890525	+	HAVANA	2442.79	0.0518121	0.544909	0.972707	black
ENSMUSG00000040035.14	Disp2	chr2	118779719	118811293	+	HAVANA	9899.78	0.0345565	0.538516	0.972707	black
ENSMUSG00000020973.7	Dnaaf2	chr12	69189087	69198429	-	HAVANA	97.4859	-0.121329	0.54755	0.972707	black
ENSMUSG00000028156.12	Eif4e	chr3	138526179	138559696	+	HAVANA	2020.13	-0.032572	0.544444	0.972707	black
ENSMUSG00000043439.5	Epop	chr11	97627389	97629702	-	HAVANA	760.027	0.0846148	0.539584	0.972707	black
ENSMUSG00000021149.7	Gtpbp4	chr13	8972071	8996017	-	ENSEMBL	645.43	-0.0505724	0.544359	0.972707	black
ENSMUSG00000022119.15	Rbm26	chr14	105106751	105177327	-	HAVANA	1644.34	-0.0338647	0.547987	0.972707	black
ENSMUSG00000033214.9	Slitrk5	chr14	111675115	111683134	+	ENSEMBL	1874.18	-0.0317004	0.549382	0.972707	black
ENSMUSG00000007021.4	Syngr3	chr17	24685092	24689955	-	HAVANA	2550.81	0.0407589	0.547111	0.972707	black
ENSMUSG00000044934.12	Zfp367	chr13	64133022	64153202	-	HAVANA	367.377	0.0623454	0.549026	0.972707	black
ENSMUSG00000042097.17	Zfp239	chr6	117862100	117873291	+	HAVANA	683.273	0.0466585	0.550254	0.973084	black
ENSMUSG00000075232.5	Amd1	chr10	40287458	40302186	-	HAVANA	1714.27	-0.0402067	0.552294	0.973787	black
ENSMUSG00000017721.15	Pigt	chr2	164497520	164508301	+	HAVANA	1391.87	0.0397781	0.551437	0.973787	black
ENSMUSG00000061654.3	Spry3	chrX_GL456233_random	101352	106395	-	ENSEMBL	266.795	0.0835309	0.551455	0.973787	black
ENSMUSG00000028452.7	Vcp	chr4	42979963	43000507	-	HAVANA	5497.65	-0.029788	0.554031	0.973787	black
ENSMUSG00000063455.16	D630045J12Rik	chr6	38123174	38254009	-	HAVANA	1776.7	0.0510484	0.56514	0.974293	black
ENSMUSG00000002908.17	Kcnn1	chr8	70842049	70863258	-	HAVANA	320.286	0.0632449	0.563758	0.974293	black
ENSMUSG00000021392.7	Nol8	chr13	49653350	49679015	+	ENSEMBL	549.204	-0.0555899	0.563883	0.974293	black
ENSMUSG00000020895.14	Tmem107	chr11	69070806	69073293	+	HAVANA	123.501	-0.110744	0.56055	0.974293	black
ENSMUSG00000039953.13	Clstn1	chr4	149586468	149648899	+	HAVANA	20236.2	0.0382349	0.572451	0.974425	black
ENSMUSG00000025142.17	Aspscr1	chr11	120672973	120709447	+	HAVANA	617.081	0.0588939	0.575826	0.974681	black
ENSMUSG00000028039.11	Efna3	chr3	89313899	89322965	-	HAVANA	1094.39	0.0473936	0.576021	0.974681	black
ENSMUSG00000039176.17	Polg	chr7	79446231	79466362	-	HAVANA	1689.13	0.0345073	0.575162	0.974681	black
ENSMUSG00000024084.7	Qpct	chr17	79051906	79090243	+	ENSEMBL	203.71	0.0701887	0.57862	0.97521	black
ENSMUSG00000026587.15	Astn1	chr1	158362273	158691781	+	HAVANA	6147.77	0.0362668	0.588338	0.976639	black
ENSMUSG00000059005.13	Hnrnpa3	chr2	75659261	75669407	+	HAVANA	5560.91	-0.0351261	0.5828	0.976639	black
ENSMUSG00000056260.15	Lrif1	chr3	106684987	106736577	+	HAVANA	363.021	-0.0530471	0.586977	0.976639	black
ENSMUSG00000040511.14	Pvr	chr7	19903578	19921160	-	HAVANA	206.39	-0.0777555	0.590042	0.976639	black
ENSMUSG00000002983.17	Relb	chr7	19606217	19629438	-	HAVANA	154.268	0.0839589	0.590932	0.976639	black
ENSMUSG00000063488.6	Zkscan7	chr9	122885685	122898618	+	HAVANA	150.422	-0.0857271	0.590585	0.976639	black
ENSMUSG00000036948.17	BC037034	chr5	138259656	138264033	-	HAVANA	1314.9	0.0347808	0.592855	0.976929	black
ENSMUSG00000032850.16	Rnft2	chr5	118190736	118245116	-	HAVANA	1830.89	0.0343901	0.596249	0.979506	black
ENSMUSG00000073016.3	Uprt	chrX	104482818	104507490	+	HAVANA	133.301	-0.0929944	0.599224	0.980129	black
ENSMUSG00000027582.16	Zgpat	chr2	181364928	181383628	+	HAVANA	1452.17	0.0337128	0.599013	0.980129	black
ENSMUSG00000024260.13	Sap130	chr18	31634371	31723061	+	ENSEMBL	881.338	0.0413281	0.600724	0.980549	black
ENSMUSG00000024782.7	Ak3	chr19	29020833	29047961	-	HAVANA	1278.55	-0.0369346	0.602608	0.980704	black
ENSMUSG00000024429.9	Gnl1	chr17	35979851	35989462	+	HAVANA	3057.27	0.0285085	0.602823	0.980704	black
ENSMUSG00000051062.6	Fbll1	chr11	35797382	35798884	-	HAVANA	561.025	0.0502996	0.604018	0.980794	black
ENSMUSG00000048920.8	Fkrp	chr7	16809246	16816732	-	HAVANA	1028.61	0.0384574	0.604196	0.980794	black
ENSMUSG00000020120.15	Plek	chr11	16971206	17052381	-	HAVANA	293.84	-0.0636899	0.608564	0.981846	black
ENSMUSG00000045838.8	A430105I19Rik	chr2	118754158	118762661	-	HAVANA	262.424	-0.0680451	0.608724	0.981858	black
ENSMUSG00000070939.9	Tgfbrap1	chr1	43047200	43098637	-	HAVANA	1363.53	0.0355688	0.61188	0.982229	black
ENSMUSG00000031207.16	Msn	chrX	96096042	96168552	+	HAVANA	565.544	-0.0417208	0.614517	0.982596	black
ENSMUSG00000026155.13	Smap1	chr1	23844846	23922317	-	HAVANA	1829.93	0.0295315	0.619093	0.983543	black
ENSMUSG00000005986.15	Ankrd13d	chr19	4270180	4283137	-	HAVANA	1200.89	0.031556	0.624395	0.984362	black
ENSMUSG00000053470.13	Kdm3a	chr6	71588972	71632990	-	HAVANA	882.575	-0.0344206	0.625324	0.984362	black
ENSMUSG00000028617.10	Lrrc42	chr4	107233514	107253532	-	HAVANA	397.424	-0.0489327	0.627759	0.984362	black
ENSMUSG00000022439.9	Parvg	chr15	84324026	84342978	+	HAVANA	270.697	-0.0727864	0.630179	0.984362	black
ENSMUSG00000063849.6	Ppcdc	chr9	57385095	57440124	-	HAVANA	244.378	-0.0640481	0.626428	0.984362	black
ENSMUSG00000071042.11	Rasgrp3	chr17	75435905	75529043	+	ENSEMBL	322.668	-0.0558034	0.628489	0.984362	black
ENSMUSG00000008976.16	Gabpa	chr16	84834925	84863779	+	HAVANA	661.649	-0.0382927	0.631873	0.984452	black
ENSMUSG00000090031.2	4732440D04Rik	chr1	6209866	6215293	-	HAVANA	111.656	-0.0829464	0.648176	0.984645	black
ENSMUSG00000022295.7	Atp6v1c1	chr15	38661904	38692443	+	ENSEMBL	4372.86	0.0207176	0.638515	0.984645	black
ENSMUSG00000032086.12	Bace1	chr9	45838580	45864399	+	HAVANA	2114.25	0.0260832	0.633392	0.984645	black
ENSMUSG00000057530.14	Ece1	chr4	137862237	137965229	+	HAVANA	836.835	0.0367889	0.653358	0.984645	black
ENSMUSG00000025854.15	Fam20c	chr5	138754514	138810077	+	HAVANA	602.833	0.0518118	0.649458	0.984645	black
ENSMUSG00000027573.11	Gid8	chr2	180710117	180718733	+	HAVANA	768.374	-0.0310741	0.659899	0.984645	black
ENSMUSG00000034312.14	Iqsec1	chr6	90656088	90988685	-	HAVANA	5283.2	0.0234592	0.657715	0.984645	black
ENSMUSG00000027937.15	Jtb	chr3	90231597	90235838	+	HAVANA	487.432	-0.0487543	0.636746	0.984645	black
ENSMUSG00000054611.16	Kdm2a	chr19	4314419	4398285	-	HAVANA	2198.69	-0.0253354	0.654364	0.984645	black
ENSMUSG00000009418.15	Nav1	chr1	135434580	135607295	-	HAVANA	4899.05	0.027165	0.657185	0.984645	black
ENSMUSG00000031902.10	Nfatc3	chr8	106058840	106130537	+	HAVANA	324.305	-0.052474	0.650568	0.984645	black
ENSMUSG00000041351.16	Rap1gap	chr4	137664726	137729861	+	HAVANA	3622.19	0.02427	0.650048	0.984645	black
ENSMUSG00000052395.15	Rft1	chr14	30654360	30691317	+	HAVANA	241.009	-0.0563748	0.640033	0.984645	black
ENSMUSG00000052656.12	Rnf103	chr6	71493894	71510881	+	HAVANA	953.929	-0.0334702	0.645124	0.984645	black
ENSMUSG00000008683.16	Rps15a	chr7	118104372	118116188	-	HAVANA	2733.4	-0.0278247	0.650386	0.984645	black
ENSMUSG00000005803.14	Sqrdl	chr2	122765237	122809569	+	HAVANA	95.6915	-0.101712	0.65177	0.984645	black
ENSMUSG00000026213.15	Stk11ip	chr1	75521529	75537335	+	HAVANA	706.91	0.03435	0.638908	0.984645	black
ENSMUSG00000029569.9	Tmem168	chr6	13580687	13608100	-	HAVANA	373.331	-0.0508285	0.647294	0.984645	black
ENSMUSG00000002032.17	Tmem25	chr9	44793769	44799307	-	HAVANA	1298.29	0.0277108	0.64968	0.984645	black
ENSMUSG00000032557.12	Uba5	chr9	104046599	104063134	-	HAVANA	1138.8	-0.0312745	0.661255	0.984645	black
ENSMUSG00000078546.8	Zfp995	chr17	21879570	21909926	-	HAVANA	133.28	-0.0775888	0.663347	0.984645	black
ENSMUSG00000029772.17	Ahcyl2	chr6	29768011	29912310	+	HAVANA	6106.52	-0.0361307	0.666045	0.985607	black
ENSMUSG00000027204.13	Fbn1	chr2	125300594	125507993	-	HAVANA	358.203	-0.0516528	0.667461	0.986011	black
ENSMUSG00000051329.13	Nup160	chr2	90677215	90736328	+	HAVANA	341.279	-0.0487158	0.667156	0.986011	black
ENSMUSG00000029761.16	Cald1	chr6	34598500	34775473	+	HAVANA	951.467	-0.0478413	0.668595	0.986428	black
ENSMUSG00000078161.8	Erich3	chr3	154663859	154767790	+	HAVANA	550.779	-0.0395772	0.669109	0.986428	black
ENSMUSG00000078490.9	Cfap74	chr4	155409190	155466823	+	HAVANA	449.374	-0.044715	0.690507	0.986555	black
ENSMUSG00000014633.15	Cmc2	chr8	116888685	116921455	-	HAVANA	117.712	0.0662462	0.69143	0.986555	black
ENSMUSG00000019433.9	Gipc1	chr8	83652677	83664694	+	HAVANA	736.062	0.0313566	0.680489	0.986555	black
ENSMUSG00000043410.16	Hfm1	chr5	106840192	106926321	-	HAVANA	113.259	-0.0748887	0.677437	0.986555	black
ENSMUSG00000009828.15	Ick	chr9	78109192	78172107	+	HAVANA	608.189	0.0386522	0.6883	0.986555	black
ENSMUSG00000035161.6	Ints6	chr14	62676330	62761112	-	ENSEMBL	561.996	0.0344941	0.688802	0.986555	black
ENSMUSG00000003308.15	Keap1	chr9	21229730	21239361	-	HAVANA	1471.39	0.0253088	0.691618	0.986555	black
ENSMUSG00000031835.16	Mbtps1	chr8	119508156	119558735	-	HAVANA	1896.01	0.0211808	0.69119	0.986555	black
ENSMUSG00000074576.4	Mocs3	chr2	168230622	168232594	+	HAVANA	277.254	0.0525011	0.688396	0.986555	black
ENSMUSG00000018405.7	Mrm1	chr11	84813061	84819515	-	HAVANA	159.538	-0.0629904	0.679857	0.986555	black
ENSMUSG00000024790.7	Sac3d1	chr19	6116004	6118586	-	ENSEMBL	165.973	0.062219	0.68107	0.986555	black
ENSMUSG00000050315.13	Synpo2	chr3	123076519	123236149	-	HAVANA	146.082	-0.0646962	0.685407	0.986555	black
ENSMUSG00000041459.15	Tardbp	chr4	148612382	148627019	-	HAVANA	5248.27	-0.0201988	0.690928	0.986555	black
ENSMUSG00000028145.9	Them4	chr3	94310089	94332540	+	HAVANA	447.017	-0.0371174	0.686309	0.986555	black
ENSMUSG00000029029.14	Wrap73	chr4	154142372	154167420	+	HAVANA	437.517	0.0387674	0.677786	0.986555	black
ENSMUSG00000007216.6	Zfp775	chr6	48602063	48623227	+	HAVANA	141.616	0.0679932	0.672808	0.986555	black
ENSMUSG00000019558.14	Slc6a8	chrX	73673150	73682502	+	HAVANA	2265.65	0.0244542	0.696629	0.988216	black
ENSMUSG00000018999.14	Slc35b4	chr6	34153380	34177111	-	HAVANA	1408.37	-0.0223838	0.697983	0.988782	black
ENSMUSG00000009013.5	Dynll1	chr5	115297110	115300999	-	HAVANA	4250.02	0.0208409	0.698652	0.98919	black
ENSMUSG00000057788.13	Ddx49	chr8	70292866	70302489	-	HAVANA	508.91	0.0381932	0.700912	0.989568	black
ENSMUSG00000028670.14	Lypla2	chr4	135968224	135972626	-	HAVANA	1418.68	0.0302998	0.699251	0.989568	black
ENSMUSG00000039887.11	Alg14	chr3	121291773	121363094	+	HAVANA	183.055	-0.0472735	0.739288	0.990185	black
ENSMUSG00000024219.15	Anks1	chr17	27909340	28062600	+	HAVANA	781.094	0.0233853	0.738939	0.990185	black
ENSMUSG00000031996.17	Aplp2	chr9	31149557	31211815	-	HAVANA	9357.77	0.0178464	0.71241	0.990185	black
ENSMUSG00000033781.6	Asb13	chr13	3634032	3651774	+	HAVANA	851.871	0.0286542	0.705729	0.990185	black
ENSMUSG00000057667.7	Bloc1s3	chr7	19504486	19508367	-	HAVANA	181.106	0.0507784	0.709294	0.990185	black
ENSMUSG00000030613.13	Ccdc90b	chr7	92561149	92582294	+	HAVANA	209.55	0.0460046	0.70474	0.990185	black
ENSMUSG00000018774.13	Cd68	chr11	69664213	69666153	-	HAVANA	114.613	0.0634171	0.708221	0.990185	black
ENSMUSG00000024081.8	Cebpz	chr17	78919006	78937070	-	ENSEMBL	839.043	-0.0269972	0.717059	0.990185	black
ENSMUSG00000067924.4	Cxx1b	chrX	53669177	53670408	-	HAVANA	519.094	0.0439134	0.706466	0.990185	black
ENSMUSG00000021377.14	Dek	chr13	47084775	47106201	-	HAVANA	1093.14	-0.0245556	0.724668	0.990185	black
ENSMUSG00000003410.8	Elavl3	chr9	22015005	22052023	-	HAVANA	6418.5	0.0154567	0.73871	0.990185	black
ENSMUSG00000046546.3	Fam43a	chr16	30599723	30602797	+	HAVANA	180.746	0.0568176	0.724658	0.990185	black
ENSMUSG00000037816.10	Fbxw17	chr13	50417864	50433780	+	HAVANA	211.93	-0.0470805	0.736675	0.990185	black
ENSMUSG00000028086.15	Fbxw7	chr3	84815268	84979198	+	HAVANA	3481.76	0.0173258	0.720188	0.990185	black
ENSMUSG00000085334.7	Gm12940	chr4	127033731	127049398	+	HAVANA	1159.83	-0.0236131	0.722577	0.990185	black
ENSMUSG00000041775.7	Mapk1ip1	chr7	138835823	138846273	-	HAVANA	906.01	0.0243144	0.73698	0.990185	black
ENSMUSG00000034413.14	Neurl1b	chr17	26414829	26446349	+	HAVANA	1587.95	0.0234276	0.719428	0.990185	black
ENSMUSG00000032606.7	Nicn1	chr9	108290429	108296498	+	HAVANA	1657.93	0.0192496	0.722003	0.990185	black
ENSMUSG00000029126.7	Nsg1	chr5	38137192	38159907	-	HAVANA	4867.87	0.0169569	0.738588	0.990185	black
ENSMUSG00000027287.14	Snap23	chr2	120567671	120601255	+	HAVANA	434.546	-0.0407468	0.71706	0.990185	black
ENSMUSG00000055334.4	Snupn	chr9	56950878	56983206	+	HAVANA	223.95	0.0490151	0.704174	0.990185	black
ENSMUSG00000039461.12	Tcta	chr9	108302958	108306160	-	HAVANA	526.67	0.0290166	0.737753	0.990185	black
ENSMUSG00000044117.12	2900011O08Rik	chr16	13986604	14101500	+	HAVANA	3644.3	0.016796	0.753526	0.990789	black
ENSMUSG00000021975.7	Ints9	chr14	64950045	65039835	+	ENSEMBL	260.338	0.0384553	0.750689	0.990789	black
ENSMUSG00000068922.14	Msto1	chr3	88905107	88913999	-	HAVANA	365.186	0.0366141	0.757657	0.990789	black
ENSMUSG00000025041.16	Nt5c2	chr19	46886831	47015153	-	HAVANA	1460.32	-0.017889	0.758063	0.990789	black
ENSMUSG00000025323.9	Sp4	chr12	118234933	118301440	-	ENSEMBL	639.194	-0.0283648	0.747969	0.990789	black
ENSMUSG00000092417.3	Gpank1	chr17	35121455	35124814	+	HAVANA	185.161	0.0388488	0.76217	0.990904	black
ENSMUSG00000041949.6	Tango6	chr8	106683068	106851439	+	HAVANA	128.141	-0.0472421	0.762563	0.990904	black
ENSMUSG00000024924.14	Vldlr	chr19	27216484	27254231	+	HAVANA	2070	-0.0193365	0.763132	0.990904	black
ENSMUSG00000025007.13	Aldh18a1	chr19	40550257	40588463	-	HAVANA	379.679	0.0289784	0.765998	0.991053	black
ENSMUSG00000041817.13	Fam169a	chr13	97067287	97129521	+	ENSEMBL	1284.61	0.0195921	0.766175	0.991053	black
ENSMUSG00000032131.16	Abcg4	chr9	44273188	44288615	-	HAVANA	1557.13	0.0209931	0.808352	0.991873	black
ENSMUSG00000079036.10	Alkbh1	chr12	87425840	87444017	-	HAVANA	415.495	-0.0214457	0.820969	0.991873	black
ENSMUSG00000003604.14	Aven	chr2	112492964	112634573	+	HAVANA	110.977	-0.0376419	0.829797	0.991873	black
ENSMUSG00000032434.9	Cmtm6	chr9	114731116	114749344	+	HAVANA	592.962	-0.0169899	0.837409	0.991873	black
ENSMUSG00000037852.8	Cpe	chr8	64592542	64693054	-	HAVANA	49591.6	-0.00941077	0.810687	0.991873	black
ENSMUSG00000018442.13	Derl2	chr11	71007164	71019841	-	HAVANA	632.148	-0.0260452	0.78011	0.991873	black
ENSMUSG00000060038.14	Dhps	chr8	85071757	85075162	+	HAVANA	551.447	-0.0145345	0.865223	0.991873	black
ENSMUSG00000022884.14	Eif4a2	chr16	23107444	23114136	+	HAVANA	11712.4	-0.00825565	0.839367	0.991873	black
ENSMUSG00000031774.8	Fam192a	chr8	94574138	94601997	-	HAVANA	663.557	-0.0178833	0.823697	0.991873	black
ENSMUSG00000060568.14	Fam78b	chr1	167001417	167091302	+	HAVANA	618.717	-0.0250074	0.791804	0.991873	black
ENSMUSG00000034295.9	Fhod3	chr18	24709445	25133500	+	ENSEMBL	251.641	-0.0337852	0.859359	0.991873	black
ENSMUSG00000059714.13	Flot1	chr17	35823230	35832791	+	HAVANA	2004.18	0.0183374	0.786163	0.991873	black
ENSMUSG00000029581.14	Fscn1	chr5	142960343	142973185	+	HAVANA	2740.45	0.0137517	0.850565	0.991873	black
ENSMUSG00000031400.10	G6pdx	chrX	74409483	74429194	-	HAVANA	460.919	0.0188083	0.840834	0.991873	black
ENSMUSG00000026994.9	Galnt3	chr2	66082766	66124994	-	HAVANA	111.451	-0.039652	0.817495	0.991873	black
ENSMUSG00000108621.1	Gm37494	chr7	39544402	39580589	+	HAVANA	740.427	-0.0246526	0.818193	0.991873	black
ENSMUSG00000103839.1	Gm37607	chr1	58383512	58386134	-	HAVANA	144.013	-0.0351218	0.862607	0.991873	black
ENSMUSG00000103928.1	Gm37893	chr1	151445305	151447741	+	HAVANA	112.889	-0.042037	0.807629	0.991873	black
ENSMUSG00000084950.7	Gm5577	chr6	87980883	88005471	+	HAVANA	271.581	0.027389	0.835986	0.991873	black
ENSMUSG00000102752.1	Gm7694	chr1	170298199	170306332	-	HAVANA	168.56	-0.0277759	0.850531	0.991873	black
ENSMUSG00000031119.4	Gpc4	chrX	52053021	52165252	-	HAVANA	584.869	-0.020757	0.862694	0.991873	black
ENSMUSG00000026925.16	Inpp5e	chr2	26396249	26409203	-	HAVANA	613.058	0.0236903	0.784182	0.991873	black
ENSMUSG00000018470.8	Kcnab3	chr11	69326258	69333042	+	HAVANA	507.325	0.0211099	0.858971	0.991873	black
ENSMUSG00000027162.7	Lin7c	chr2	109890853	109901003	+	HAVANA	2482.27	-0.0146469	0.827819	0.991873	black
ENSMUSG00000038342.15	Mlxip	chr5	123394798	123457932	+	HAVANA	1026.8	0.0131241	0.843708	0.991873	black
ENSMUSG00000024901.14	Peli3	chr19	4930651	4943127	-	HAVANA	436.352	0.0255781	0.790531	0.991873	black
ENSMUSG00000020430.12	Pes1	chr11	3963975	3980004	+	HAVANA	726.485	-0.0135045	0.866421	0.991873	black
ENSMUSG00000022940.16	Pigp	chr16	94358763	94371015	-	HAVANA	381.83	-0.0259787	0.792682	0.991873	black
ENSMUSG00000029017.13	Pmpcb	chr5	21737141	21757152	+	HAVANA	835.686	-0.0276933	0.786227	0.991873	black
ENSMUSG00000041769.13	Ppp2r2d	chr7	138846079	138883057	+	HAVANA	972.018	0.0124515	0.846899	0.991873	black
ENSMUSG00000075376.10	Rc3h2	chr2	37370069	37422903	-	HAVANA	2049.22	0.0126791	0.818431	0.991873	black
ENSMUSG00000037075.6	Rnf139	chr15	58889229	58902390	+	ENSEMBL	571.752	-0.0176433	0.836291	0.991873	black
ENSMUSG00000033740.17	St18	chr1	6487231	6860940	+	HAVANA	724.496	-0.0243769	0.818034	0.991873	black
ENSMUSG00000020903.13	Stx8	chr11	67966193	68207148	+	HAVANA	305.334	0.0243112	0.829694	0.991873	black
ENSMUSG00000002043.17	Trappc6a	chr7	19508395	19516145	+	HAVANA	112.213	-0.0328111	0.862682	0.991873	black
ENSMUSG00000024319.17	Vps52	chr17	33955812	33966984	+	HAVANA	1688.77	0.016209	0.780489	0.991873	black
ENSMUSG00000022773.16	Ypel1	chr16	17069696	17087045	+	HAVANA	575.115	-0.0198372	0.847957	0.991873	black
ENSMUSG00000047749.2	Zc3hav1l	chr6	38287396	38299259	-	HAVANA	182.829	-0.0269597	0.855041	0.991873	black
ENSMUSG00000033961.16	Zfp446	chr7	12977848	12985714	+	HAVANA	283.574	0.0225818	0.847094	0.991873	black
ENSMUSG00000075227.6	Znhit2	chr19	6061192	6062472	+	HAVANA	410.899	0.0206174	0.828169	0.991873	black
ENSMUSG00000044433.16	Camsap3	chr8	3587293	3609075	+	HAVANA	668.054	-0.0139048	0.867123	0.991959	black
ENSMUSG00000029461.17	Fam168a	chr7	100706635	100841656	+	HAVANA	6686.48	0.0070711	0.872195	0.992328	black
ENSMUSG00000032217.13	Rnf111	chr9	70425424	70503725	-	HAVANA	945.482	-0.0115021	0.871836	0.992328	black
ENSMUSG00000025855.13	Prkar1b	chr5	139017306	139150001	-	HAVANA	8574.39	0.0112843	0.875241	0.992332	black
ENSMUSG00000029790.16	Cep41	chr6	30653457	30693749	-	HAVANA	110.364	-0.0291752	0.881456	0.993488	black
ENSMUSG00000050373.13	Snx21	chr2	164785823	164793816	+	HAVANA	572.082	0.0127871	0.883336	0.993729	black
ENSMUSG00000030034.11	Ino80b	chr6	83121765	83125431	-	HAVANA	262.823	-0.0162579	0.890037	0.995937	black
ENSMUSG00000040506.16	Ambra1	chr2	91730134	91918849	+	HAVANA	1594.38	-0.00897254	0.893914	0.996798	black
ENSMUSG00000020263.14	Appl2	chr10	83600033	83648738	-	HAVANA	2456.62	0.0081984	0.902016	0.996798	black
ENSMUSG00000022555.11	Dgat1	chr15	76502015	76511951	-	HAVANA	504.111	0.0121636	0.895709	0.996798	black
ENSMUSG00000055239.10	Kcmf1	chr6	72841114	72899979	-	HAVANA	1021.66	0.0083902	0.897334	0.996798	black
ENSMUSG00000027852.14	Nras	chr3	103058285	103067914	+	HAVANA	970.013	-0.00923465	0.895691	0.996798	black
ENSMUSG00000028688.13	Toe1	chr4	116794310	116807640	-	HAVANA	201.428	-0.0153152	0.903658	0.996798	black
ENSMUSG00000044835.15	Ankrd45	chr1	161142691	161170498	+	HAVANA	1013.51	-0.00747832	0.935661	0.997102	black
ENSMUSG00000025235.8	Bbs4	chr9	59321990	59353508	-	HAVANA	870.035	0.00702986	0.91838	0.997102	black
ENSMUSG00000038256.15	Bcl9	chr3	97203662	97297917	-	HAVANA	1520.62	0.00463172	0.939193	0.997102	black
ENSMUSG00000095742.1	CAAA01147332.1	chr4_JH584295_random	66	1479	-	ENSEMBL	204.319	-0.00771456	0.955385	0.997102	black
ENSMUSG00000021259.4	Cyp46a1	chr12	108334377	108362231	+	ENSEMBL	2616.2	0.00732655	0.915087	0.997102	black
ENSMUSG00000044548.11	Dact1	chr12	71309884	71320107	+	HAVANA	130.727	0.00897466	0.960363	0.997102	black
ENSMUSG00000051000.17	Fam160a1	chr3	85660061	85817291	-	HAVANA	188.389	0.013716	0.94182	0.997102	black
ENSMUSG00000048285.8	Frmd6	chr12	70825514	70902232	+	ENSEMBL	543.839	-0.00967063	0.919327	0.997102	black
ENSMUSG00000041907.9	Gpr45	chr1	42952872	43035456	+	HAVANA	304.884	-0.00568352	0.955941	0.997102	black
ENSMUSG00000029387.10	Gtf2h3	chr5	124579140	124597680	+	HAVANA	352.089	0.00825693	0.941188	0.997102	black
ENSMUSG00000021476.8	Habp4	chr13	64161866	64186536	+	ENSEMBL	3213.4	-0.0038425	0.943325	0.997102	black
ENSMUSG00000032235.15	Ice2	chr9	69397906	69433122	+	HAVANA	302.953	-0.00840867	0.940649	0.997102	black
ENSMUSG00000034487.4	Kdelc2	chr9	53384025	53401867	+	HAVANA	139.258	0.00847353	0.956698	0.997102	black
ENSMUSG00000035576.13	L3mbtl1	chr2	162943472	162974522	+	HAVANA	384.988	-0.0125037	0.908586	0.997102	black
ENSMUSG00000024581.12	Napg	chr18	62977836	62999450	+	HAVANA	4001.71	-0.00453168	0.927166	0.997102	black
ENSMUSG00000025050.7	Pcgf6	chr19	47033619	47050845	-	ENSEMBL	401.455	-0.00621275	0.950697	0.997102	black
ENSMUSG00000109324.1	Prmt1	chr7	44975989	44986568	-	HAVANA	1166.16	-0.00382272	0.951027	0.997102	black
ENSMUSG00000056553.14	Ptprn2	chr12	116485720	117276849	+	HAVANA	4507.3	-0.00344853	0.963227	0.997102	black
ENSMUSG00000053604.5	Rpia	chr6	70765720	70792232	-	HAVANA	219.143	0.00620034	0.961429	0.997102	black
ENSMUSG00000025036.6	Sfxn2	chr19	46573365	46596898	+	ENSEMBL	220.729	-0.0106433	0.940506	0.997102	black
ENSMUSG00000068270.15	Shroom4	chrX	6399854	6637448	+	HAVANA	204.065	0.0119572	0.929865	0.997102	black
ENSMUSG00000032423.12	Syncrip	chr9	88447009	88482574	-	HAVANA	1845.23	-0.00481796	0.930189	0.997102	black
ENSMUSG00000034850.15	Tmem127	chr2	127247908	127261107	+	HAVANA	2205.4	0.00403124	0.942513	0.997102	black
ENSMUSG00000002984.17	Tomm40	chr7	19701313	19715438	-	HAVANA	1234.64	0.00514866	0.93538	0.997102	black
ENSMUSG00000059323.13	Tonsl	chr15	76622088	76639958	-	HAVANA	1261.28	-0.00731232	0.925934	0.997102	black
ENSMUSG00000028868.13	Wasf2	chr4	133130505	133199756	+	HAVANA	585.931	0.00860329	0.922565	0.997102	black
ENSMUSG00000050714.9	Zbtb26	chr2	37432168	37443135	-	HAVANA	253.772	-0.0126713	0.922554	0.997102	black
ENSMUSG00000022335.16	Zfat	chr15	68083766	68258856	-	HAVANA	158.513	-0.00940289	0.947947	0.997102	black
ENSMUSG00000039068.16	Zzz3	chr3	152395473	152462826	+	HAVANA	1327.66	-0.00737473	0.918609	0.997102	black
ENSMUSG00000035152.14	Ap2b1	chr11	83299024	83405035	+	HAVANA	9032.72	0.00135928	0.974841	0.997581	black
ENSMUSG00000049265.7	Kcnk3	chr5	30588170	30625271	+	HAVANA	265.469	-0.00334754	0.979899	0.997581	black
ENSMUSG00000028496.17	Mllt3	chr4	87769925	88033364	-	HAVANA	857.55	-0.0020118	0.979924	0.997581	black
ENSMUSG00000022263.9	Trio	chr15	27730652	28025848	-	ENSEMBL	5040.86	0.00138728	0.9738	0.997581	black
ENSMUSG00000027433.5	Xrn2	chr2	147012996	147078000	+	HAVANA	1051.98	-0.00201784	0.977049	0.997581	black
ENSMUSG00000028461.12	Ccdc107	chr4	43492900	43495921	+	HAVANA	298.856	-0.00242188	0.982196	0.997882	black
ENSMUSG00000035960.13	Apex1	chr14	50924968	50927139	+	HAVANA	574.851	0.0015108	0.985825	0.998764	black
ENSMUSG00000060212.13	Pcnx2	chr8	125751508	125898317	-	HAVANA	2331.78	-0.00134525	0.985897	0.998764	black
ENSMUSG00000020601.7	Trib2	chr12	15791727	15816877	-	HAVANA	649.168	-0.00142943	0.9864	0.998893	black
ENSMUSG00000030811.14	Fbxl19	chr7	127744543	127769483	+	HAVANA	1604.36	0.00108855	0.988627	0.999053	black
ENSMUSG00000024193.7	Phf1	chr17	26933127	26937890	+	ENSEMBL	899.359	-0.00109227	0.989486	0.999053	black
ENSMUSG00000062380.4	Tubb3	chr8	123411424	123422015	+	HAVANA	3768.52	0.000642335	0.993126	0.999439	black
ENSMUSG00000074698.10	Csnk2a1	chr2	152226839	152281852	+	HAVANA	2416.35	-7.21026e-05	0.998904	0.999648	black
ENSMUSG00000089889.2	0610040B10Rik	chr5	143329247	143332704	+	HAVANA	34.7824	-0.115794	0.708166	NA	black
ENSMUSG00000033029.12	1700088E04Rik	chr15	79129349	79141253	-	HAVANA	92.4364	-0.102326	0.593715	NA	black
ENSMUSG00000106691.1	2700029L08Rik	chr5	134519325	134520789	-	HAVANA	24.5534	0.287045	0.432288	NA	black
ENSMUSG00000073590.3	3222401L13Rik	chr18	37655451	37661742	+	HAVANA	35.1261	-0.252576	0.456703	NA	black
ENSMUSG00000072763.2	5430403G16Rik	chr5	109674545	109691041	-	HAVANA	46.5828	-0.207418	0.472799	NA	black
ENSMUSG00000107201.1	5930420M18Rik	chr5	30897300	30899580	+	HAVANA	35.1846	-0.313474	0.342746	NA	black
ENSMUSG00000062944.4	9130023H24Rik	chr7	128234458	128238031	-	HAVANA	65.1887	0.103005	0.628668	NA	black
ENSMUSG00000097098.7	9330111N05Rik	chr13	80962888	81128864	+	ENSEMBL	29.6439	-0.558758	0.150839	NA	black
ENSMUSG00000097736.8	9530059O14Rik	chr9	122572499	122679596	+	HAVANA	61.2594	0.50054	0.199882	NA	black
ENSMUSG00000018500.2	Adora2b	chr11	62248984	62266453	+	HAVANA	72.0377	-0.292076	0.281644	NA	black
ENSMUSG00000055489.8	Ano5	chr7	51511029	51598709	+	HAVANA	52.014	-0.351864	0.22608	NA	black
ENSMUSG00000036816.4	Atoh7	chr10	63099651	63101279	+	HAVANA	25.873	0.301421	0.412782	NA	black
ENSMUSG00000053706.2	B430305J03Rik	chr3	61362250	61365951	-	ENSEMBL	54.3459	0.216118	0.415826	NA	black
ENSMUSG00000090486.2	BC035947	chr1	78497026	78512158	-	HAVANA	24.0299	0.290694	0.423926	NA	black
ENSMUSG00000040084.9	Bub1b	chr2	118598211	118641591	+	HAVANA	69.2282	0.16247	0.503704	NA	black
ENSMUSG00000056737.14	Capg	chr6	72544391	72562983	+	HAVANA	43.1479	-0.153538	0.598476	NA	black
ENSMUSG00000070803.6	Cited4	chr4	120666572	120667820	+	HAVANA	24.2905	0.0938612	0.805666	NA	black
ENSMUSG00000004415.15	Col26a1	chr5	136741759	136883209	-	HAVANA	92.8506	0.0472776	0.852529	NA	black
ENSMUSG00000109293.1	Dcst2	chr3	89361975	89377549	+	HAVANA	33.7136	0.322368	0.330435	NA	black
ENSMUSG00000021263.10	Degs2	chr12	108686792	108702306	-	ENSEMBL	40.6187	0.114877	0.723052	NA	black
ENSMUSG00000038060.15	Dlec1	chr9	119102478	119148246	+	HAVANA	78.3759	-0.151504	0.568271	NA	black
ENSMUSG00000022853.6	Ehhadh	chr16	21761287	21787844	-	HAVANA	74.496	-0.0857669	0.716888	NA	black
ENSMUSG00000026679.3	Enkur	chr2	21180731	21205365	-	HAVANA	50.4774	-0.155	0.579441	NA	black
ENSMUSG00000035095.11	Fam167a	chr14	63436394	63465498	+	HAVANA	37.3442	-0.359615	0.275463	NA	black
ENSMUSG00000035509.17	Fbxl21	chr13	56522472	56537898	+	HAVANA	88.1083	0.121483	0.529015	NA	black
ENSMUSG00000044966.4	Fbxo48	chr11	16951375	16954772	+	HAVANA	19.868	-0.0996217	0.811342	NA	black
ENSMUSG00000060579.12	Fhit	chr14	9550092	11162035	-	HAVANA	39.8617	0.0225409	0.936825	NA	black
ENSMUSG00000016087.13	Fli1	chr9	32422204	32542861	-	HAVANA	74.8884	0.0527404	0.813505	NA	black
ENSMUSG00000071665.10	Foxr2	chrX	153118786	153132861	+	HAVANA	19.3087	0.0451706	0.908183	NA	black
ENSMUSG00000074826.10	Gm10767	chr13	66904914	66909236	+	HAVANA	37.724	-0.0345888	0.903547	NA	black
ENSMUSG00000085167.1	Gm12063	chr11	24076559	24077367	+	HAVANA	43.4025	0.135622	0.615507	NA	black
ENSMUSG00000091556.8	Gm14569	chrX	36423601	36491830	-	HAVANA	47.6179	0.0713188	0.784087	NA	black
ENSMUSG00000085891.7	Gm14634	chrX	12762278	12821492	+	HAVANA	21.003	-0.115349	0.768065	NA	black
ENSMUSG00000093734.1	Gm25082	chr11	51270435	51270689	+	ENSEMBL	52.0849	0.0719687	0.78427	NA	black
ENSMUSG00000097217.1	Gm26549	chr17	32284787	32298689	+	ENSEMBL	33.0635	0.0691306	0.819351	NA	black
ENSMUSG00000097142.1	Gm26778	chr14	102978220	102982528	+	ENSEMBL	54.3887	0.06658	0.787957	NA	black
ENSMUSG00000102516.1	Gm38340	chr7	36721846	36725853	+	HAVANA	34.4503	0.328467	0.311507	NA	black
ENSMUSG00000107041.1	Gm42735	chr5	67633663	67635308	-	HAVANA	51.1815	0.138858	0.591112	NA	black
ENSMUSG00000105950.1	Gm43679	chr5	3751901	3755577	-	HAVANA	30.4155	0.385364	0.282074	NA	black
ENSMUSG00000109243.1	Gm45867	chr7	81874204	81876520	+	HAVANA	45.7529	0.115296	0.679094	NA	black
ENSMUSG00000085601.7	Gm4969	chr7	19099046	19118368	-	HAVANA	18.3192	0.265173	0.507298	NA	black
ENSMUSG00000022831.14	Hcls1	chr16	36934983	36963212	+	HAVANA	90.7381	0.037059	0.840269	NA	black
ENSMUSG00000051627.2	Hist1h1e	chr13	23621755	23622502	-	HAVANA	22.7547	0.946575	0.112935	NA	black
ENSMUSG00000004951.10	Hspb1	chr5	135887919	135889563	+	HAVANA	63.2179	-0.141466	0.570301	NA	black
ENSMUSG00000040213.13	Kyat3	chr3	142701051	142746870	+	HAVANA	84.1939	0.0722017	0.708672	NA	black
ENSMUSG00000074627.11	Mroh8	chr2	157208550	157279549	-	HAVANA	32.8781	-0.0549654	0.869609	NA	black
ENSMUSG00000025912.16	Mybl1	chr1	9667415	9700209	-	HAVANA	62.5851	0.214762	0.442247	NA	black
ENSMUSG00000039164.2	Naif1	chr2	32450457	32456953	+	HAVANA	91.0857	0.163631	0.381955	NA	black
ENSMUSG00000047180.8	Neurl3	chr1	36264597	36274679	-	HAVANA	18.2039	-0.0429235	0.91786	NA	black
ENSMUSG00000025225.14	Nfkb2	chr19	46304737	46312090	+	ENSEMBL	49.4644	-0.223777	0.375353	NA	black
ENSMUSG00000020857.11	Nme2	chr11	93949814	93956259	-	HAVANA	42.845	0.00249141	0.992358	NA	black
ENSMUSG00000074818.12	Pdzd7	chr19	45026906	45046614	-	HAVANA	77.8246	0.025055	0.90427	NA	black
ENSMUSG00000025017.9	Pik3ap1	chr19	41274218	41385070	-	ENSEMBL	42.7067	-0.00396581	0.989437	NA	black
ENSMUSG00000020718.12	Polg2	chr11	106768253	106779537	-	HAVANA	64.0082	-0.137879	0.627099	NA	black
ENSMUSG00000078451.5	Ppil6	chr10	41490439	41514286	+	HAVANA	72.4002	-0.174692	0.43706	NA	black
ENSMUSG00000024338.14	Psmb8	chr17	34197721	34201454	+	HAVANA	62.8237	-0.0507309	0.834622	NA	black
ENSMUSG00000019464.6	Ptger1	chr8	83666678	83672753	+	HAVANA	27.7475	-0.31328	0.341031	NA	black
ENSMUSG00000053746.8	Ptrh1	chr2	32775786	32777597	+	HAVANA	52.4642	-0.0363152	0.890485	NA	black
ENSMUSG00000060224.3	Pyroxd2	chr19	42725858	42752775	-	ENSEMBL	56.6046	-0.0332086	0.888349	NA	black
ENSMUSG00000029136.9	Rbks	chr5	31624439	31697627	-	HAVANA	33.3035	-0.144833	0.67198	NA	black
ENSMUSG00000024206.14	Rfx2	chr17	56775897	56831008	-	ENSEMBL	82.0592	-0.175475	0.412878	NA	black
ENSMUSG00000111374.1	RP23-433H22.3	chr10	49094006	49094729	-	HAVANA	86.7101	-0.0133684	0.95256	NA	black
ENSMUSG00000110993.1	RP24-325P4.5	chr9	37497769	37499912	+	HAVANA	21.5407	-0.124577	0.732266	NA	black
ENSMUSG00000112160.1	RP24-406I15.3	chr10	82083353	82111216	+	HAVANA	55.8815	-0.25302	0.378652	NA	black
ENSMUSG00000112830.1	RP24-98A23.2	chr12	80190160	80191428	-	HAVANA	28.7123	0.0747876	0.830335	NA	black
ENSMUSG00000057132.15	Rpgrip1	chr14	52110704	52163546	+	HAVANA	23.2192	-0.31486	0.409695	NA	black
ENSMUSG00000000486.13	Sept1	chr7	127214447	127233130	-	HAVANA	62.2033	0.00369293	0.987273	NA	black
ENSMUSG00000073758.10	Sh3d21	chr4	126150602	126163491	-	HAVANA	23.089	0.0690515	0.849035	NA	black
ENSMUSG00000046959.16	Slc26a1	chr5	108669878	108675569	-	HAVANA	24.7629	0.231049	0.504932	NA	black
ENSMUSG00000035279.8	Ssc5d	chr7	4925785	4944826	+	HAVANA	79.8561	-0.00645097	0.975947	NA	black
ENSMUSG00000031027.15	Stk33	chr7	109279223	109439081	-	HAVANA	37.3689	-0.157831	0.595636	NA	black
ENSMUSG00000009097.9	Tbx1	chr16	18581713	18586969	-	ENSEMBL	32.4581	0.301258	0.347377	NA	black
ENSMUSG00000102644.5	Thap6	chr5	91962389	91972066	+	HAVANA	63.1362	0.0715582	0.741618	NA	black
ENSMUSG00000045322.10	Tlr9	chr9	106222598	106226883	+	HAVANA	23.6617	-0.186508	0.597681	NA	black
ENSMUSG00000056144.14	Trim34a	chr7	104244457	104262234	+	HAVANA	37.657	-0.177944	0.605916	NA	black
ENSMUSG00000040350.16	Trim7	chr11	48826140	48852209	+	HAVANA	66.7108	-0.23025	0.323444	NA	black
ENSMUSG00000043029.2	Trpv3	chr11	73267388	73300363	+	HAVANA	35.7026	-0.00712581	0.980314	NA	black
ENSMUSG00000022388.14	Ttll8	chr15	88890633	88954418	-	HAVANA	60.51	-0.0579417	0.794451	NA	black
ENSMUSG00000001943.8	Vsig2	chr9	37539255	37544205	+	HAVANA	47.6348	0.288023	0.273369	NA	black
ENSMUSG00000034379.8	Wdr5b	chr16	36041190	36042973	+	ENSEMBL	89.8002	0.0152405	0.933197	NA	black
ENSMUSG00000034151.13	Zbbx	chr3	75037907	75165034	-	HAVANA	16.7345	-0.111323	0.813004	NA	black
ENSMUSG00000068962.7	Zfp114	chr7	24175060	24183188	+	HAVANA	45.0229	-0.103317	0.694834	NA	black
ENSMUSG00000061544.13	Zfp229	chr17	21730795	21769342	+	HAVANA	67.6618	0.0202745	0.931757	NA	black
ENSMUSG00000050919.8	Zfp366	chr13	99184823	99247037	+	HAVANA	51.5029	0.109098	0.687733	NA	black
ENSMUSG00000051037.15	Zfp455	chr13	67194506	67209298	+	HAVANA	37.9137	0.150957	0.597512	NA	black
ENSMUSG00000027350.8	Chgb	chr2	132781278	132795079	+	HAVANA	12589.1	0.467199	2.10774e-10	2.54637e-06	blue
ENSMUSG00000026365.15	Cfh	chr1	140084708	140183764	-	HAVANA	432.129	-0.56221	1.52617e-06	0.00289697	blue
ENSMUSG00000075270.11	Pde11a	chr2	75989141	76338774	-	HAVANA	398.3	-0.63331	1.3805e-05	0.0138982	blue
ENSMUSG00000028351.5	Brinp1	chr4	68761514	68954397	-	HAVANA	4336.79	0.270496	3.15974e-05	0.0208902	blue
ENSMUSG00000030352.14	Tspan9	chr6	127961396	128143594	-	HAVANA	905.513	-0.426776	8.57645e-05	0.0293775	blue
ENSMUSG00000040699.13	Limd2	chr11	106156256	106160860	-	HAVANA	1696.03	0.29406	0.00011678	0.0335909	blue
ENSMUSG00000042453.14	Reln	chr5	21884454	22344702	-	HAVANA	1744.68	-0.442019	0.000150536	0.040414	blue
ENSMUSG00000030077.11	Chl1	chr6	103510586	103750211	+	HAVANA	5256.08	-0.168394	0.000176776	0.0443901	blue
ENSMUSG00000060371.12	Caln1	chr5	130369455	130847412	+	HAVANA	5662.14	-0.267895	0.000280416	0.0564617	blue
ENSMUSG00000041773.7	Enc1	chr13	97241105	97253039	+	ENSEMBL	21690.1	0.256293	0.000315371	0.0615061	blue
ENSMUSG00000045038.14	Prkce	chr17	86167785	86657919	+	HAVANA	16386	0.197844	0.000412878	0.0767381	blue
ENSMUSG00000006024.13	Napa	chr7	16098458	16117975	+	HAVANA	3935.78	0.188901	0.000425795	0.0779399	blue
ENSMUSG00000027520.15	Zdbf2	chr1	63273265	63314576	+	HAVANA	649.816	-0.313458	0.000451239	0.0813644	blue
ENSMUSG00000026773.19	Pfkfb3	chr2	11471433	11554077	-	HAVANA	847.273	0.311433	0.000493311	0.0832683	blue
ENSMUSG00000055125.7	M5C1000I18Rik	chr9	67758712	67760230	-	HAVANA	339.711	0.39106	0.000638752	0.0963292	blue
ENSMUSG00000031343.13	Gabra3	chrX	72432681	72656848	-	HAVANA	1293.78	-0.38093	0.000755189	0.101371	blue
ENSMUSG00000032224.15	Fam81a	chr9	70088511	70142560	-	HAVANA	2803.71	-0.203569	0.000799662	0.105454	blue
ENSMUSG00000038112.15	AW551984	chr9	39587396	39604403	-	HAVANA	105.969	-0.884489	0.000817386	0.106181	blue
ENSMUSG00000090291.2	Lrrc10b	chr19	10455371	10457447	-	ENSEMBL	1135.76	0.430637	0.000899444	0.114243	blue
ENSMUSG00000062209.15	Erbb4	chr1	68032186	69108059	-	HAVANA	1673.95	-0.289764	0.00109559	0.127267	blue
ENSMUSG00000042826.13	Fgf11	chr11	69796068	69801857	-	HAVANA	827.209	-0.282087	0.00114597	0.131852	blue
ENSMUSG00000021866.15	Anxa11	chr14	25842156	25886804	+	HAVANA	652.726	0.38303	0.00141833	0.147303	blue
ENSMUSG00000059336.14	Slc14a1	chr18	78100091	78142119	-	HAVANA	526.246	-0.30873	0.00138341	0.147303	blue
ENSMUSG00000021730.8	Hcn1	chr13	117602320	117987418	+	HAVANA	2170.02	-0.265164	0.00154198	0.155239	blue
ENSMUSG00000030029.14	Lrig1	chr6	94604529	94700158	-	HAVANA	653.194	-0.376366	0.00171226	0.166821	blue
ENSMUSG00000026158.11	Ogfrl1	chr1	23366424	23397772	-	HAVANA	4853.85	0.241245	0.00175438	0.168766	blue
ENSMUSG00000024517.16	Grp	chr18	65872820	65886579	+	HAVANA	303.658	-0.506365	0.00201992	0.176713	blue
ENSMUSG00000027834.15	Serpini1	chr3	75557547	75643495	+	HAVANA	4038.4	-0.193957	0.00205819	0.176994	blue
ENSMUSG00000036502.14	Tmem255a	chrX	38196573	38252439	-	HAVANA	660.13	-0.419965	0.00254488	0.195826	blue
ENSMUSG00000016150.15	Tenm1	chrX	42527866	43429126	-	HAVANA	1292.77	-0.344168	0.00262212	0.196067	blue
ENSMUSG00000026193.15	Fn1	chr1	71585520	71653200	-	HAVANA	1507.14	-0.336298	0.0028169	0.205006	blue
ENSMUSG00000032076.19	Cadm1	chr9	47530173	47857637	+	HAVANA	4279.05	-0.273342	0.00291698	0.208838	blue
ENSMUSG00000026249.10	Serpine2	chr1	79794197	79861180	-	HAVANA	2833.32	-0.167019	0.00292036	0.208838	blue
ENSMUSG00000048482.14	Bdnf	chr2	109674700	109727007	+	HAVANA	793.598	0.24669	0.0030979	0.215473	blue
ENSMUSG00000000792.2	Slc5a5	chr8	70882889	70892757	-	HAVANA	415.175	-0.346706	0.00327756	0.222508	blue
ENSMUSG00000019831.14	Wasf1	chr10	40883475	40938570	+	HAVANA	7686.52	0.152618	0.00358746	0.227306	blue
ENSMUSG00000036545.8	Adamts2	chr11	50602084	50807573	+	HAVANA	215.776	-0.455053	0.00400496	0.243531	blue
ENSMUSG00000039579.15	Grin3a	chr4	49661611	49845744	-	HAVANA	1002.92	-0.373476	0.0040645	0.243531	blue
ENSMUSG00000034472.13	Rasd2	chr8	75213944	75224113	+	HAVANA	1445.68	0.286199	0.00420153	0.248817	blue
ENSMUSG00000058420.8	Syt17	chr7	118380717	118448222	-	HAVANA	1760.08	-0.23792	0.00425395	0.249476	blue
ENSMUSG00000036699.12	Zcchc12	chrX	36195904	36199158	+	HAVANA	775.195	-0.358955	0.00445184	0.255615	blue
ENSMUSG00000055430.4	Nap1l5	chr6	58905233	58907076	-	HAVANA	4591.6	-0.204618	0.00458192	0.256032	blue
ENSMUSG00000064080.12	Fbln2	chr6	91212455	91272540	+	HAVANA	227.956	-0.519474	0.00489231	0.261522	blue
ENSMUSG00000025475.17	Adgra1	chr7	139834174	139878088	+	HAVANA	1104.76	-0.285448	0.00496316	0.262638	blue
ENSMUSG00000002808.6	Epdr1	chr13	19591709	19619830	-	ENSEMBL	2516.06	0.159174	0.00497841	0.262638	blue
ENSMUSG00000015709.9	Arnt2	chr7	84246278	84410176	-	HAVANA	5834.13	-0.179646	0.00510623	0.267049	blue
ENSMUSG00000037071.2	Scd1	chr19	44394451	44407709	-	ENSEMBL	2896.45	0.173126	0.00548814	0.282137	blue
ENSMUSG00000039458.14	Mtmr12	chr15	12205028	12272240	+	HAVANA	1448.24	0.190067	0.0056373	0.286152	blue
ENSMUSG00000028364.15	Tnc	chr4	63959785	64047015	-	HAVANA	196.839	-0.522618	0.00589483	0.2955	blue
ENSMUSG00000026235.14	Epha4	chr1	77367185	77515088	-	HAVANA	8883.72	0.200056	0.00597995	0.298528	blue
ENSMUSG00000067786.16	Nnat	chr2	157560078	157562522	+	HAVANA	5819.31	-0.29488	0.00693946	0.322874	blue
ENSMUSG00000003411.10	Rab3b	chr4	108879063	108943324	+	HAVANA	725.754	-0.300774	0.00716351	0.329059	blue
ENSMUSG00000020866.17	Cacna1g	chr11	94408391	94474198	-	HAVANA	2094.98	-0.285965	0.00765175	0.339856	blue
ENSMUSG00000019979.12	Apaf1	chr10	90989311	91082770	-	HAVANA	500.376	-0.248905	0.00793114	0.349694	blue
ENSMUSG00000061232.15	H2-K1	chr17	33996017	34000333	-	HAVANA	489.7	-0.232645	0.0081051	0.353494	blue
ENSMUSG00000063434.5	Sorcs3	chr19	48206025	48805505	+	ENSEMBL	973.579	-0.225046	0.00880069	0.361636	blue
ENSMUSG00000008658.15	Rbfox1	chr16	6809222	7412479	+	ENSEMBL	9613.85	0.194588	0.00902522	0.362831	blue
ENSMUSG00000055254.14	Ntrk2	chr13	58806596	59133970	+	ENSEMBL	11635.3	-0.151517	0.00910027	0.362839	blue
ENSMUSG00000034271.15	Jdp2	chr12	85599105	85639878	+	ENSEMBL	525.571	0.359477	0.00938723	0.369057	blue
ENSMUSG00000059456.13	Ptk2b	chr14	66153257	66281052	-	HAVANA	19481.7	0.201024	0.00955519	0.37358	blue
ENSMUSG00000045087.8	S1pr5	chr9	21242912	21248443	-	HAVANA	232.237	0.419837	0.00987849	0.380881	blue
ENSMUSG00000020241.13	Col6a2	chr10	76595762	76623630	-	HAVANA	320.591	-0.550225	0.0101427	0.385327	blue
ENSMUSG00000092035.8	Peg10	chr6	4747306	4760517	+	HAVANA	297.166	-0.486771	0.0102038	0.386341	blue
ENSMUSG00000003872.9	Lin7b	chr7	45367891	45370583	-	HAVANA	900.147	0.261599	0.0110818	0.404085	blue
ENSMUSG00000020427.11	Igfbp3	chr11	7206086	7213923	-	HAVANA	254.471	-0.529206	0.011239	0.404103	blue
ENSMUSG00000047787.7	Flrt1	chr19	7092014	7105729	-	ENSEMBL	411.77	-0.295408	0.0114175	0.409301	blue
ENSMUSG00000033061.15	Resp18	chr1	75272199	75278415	-	HAVANA	579.286	-0.340665	0.0117886	0.416426	blue
ENSMUSG00000056486.17	Chn1	chr2	73610660	73775346	-	HAVANA	21333.3	0.153959	0.0122678	0.419954	blue
ENSMUSG00000028546.17	Elavl4	chr4	110203722	110351909	-	HAVANA	1360.05	-0.227987	0.0123108	0.419954	blue
ENSMUSG00000046352.7	Gjb2	chr14	57098600	57104702	-	HAVANA	121.061	-0.647214	0.0123751	0.419954	blue
ENSMUSG00000052613.16	Pcdh15	chr10	73099342	74649737	+	HAVANA	525.32	-0.328794	0.0123277	0.419954	blue
ENSMUSG00000060260.13	Pwwp2b	chr7	139248482	139269903	+	HAVANA	556.987	0.250621	0.0123326	0.419954	blue
ENSMUSG00000032297.11	Celf6	chr9	59577917	59607292	+	HAVANA	514.409	-0.22883	0.0126719	0.42256	blue
ENSMUSG00000100706.6	Gm19744	chr8	48843665	48869901	+	HAVANA	125.477	-0.452209	0.0134516	0.430325	blue
ENSMUSG00000021171.7	Esyt2	chr12	116281222	116373096	+	ENSEMBL	1483.57	-0.157099	0.0135228	0.430964	blue
ENSMUSG00000058624.12	Gda	chr19	21391307	21473445	-	HAVANA	5205.86	-0.197988	0.0147251	0.442195	blue
ENSMUSG00000074785.5	Plxnc1	chr10	94790866	94944835	-	HAVANA	1224.98	-0.239461	0.0150203	0.445849	blue
ENSMUSG00000070880.10	Gad1	chr2	70553072	70602014	+	HAVANA	6046.26	-0.191994	0.0154685	0.453581	blue
ENSMUSG00000031109.16	Enox2	chrX	49009707	49288259	-	HAVANA	363.5	0.272045	0.0167885	0.481763	blue
ENSMUSG00000032046.15	Abhd12	chr2	150832493	150904741	-	HAVANA	4702.62	0.123561	0.017986	0.492803	blue
ENSMUSG00000019880.10	Rspo3	chr10	29452416	29535867	-	HAVANA	262.232	-0.385304	0.0177683	0.492803	blue
ENSMUSG00000038094.15	Atp13a4	chr16	29395853	29544864	-	HAVANA	413.722	-0.220286	0.0186883	0.497784	blue
ENSMUSG00000071337.11	Tia1	chr6	86404219	86433405	+	HAVANA	4265.45	-0.119555	0.0190362	0.497784	blue
ENSMUSG00000027748.11	Trpc4	chr3	54156035	54318471	+	HAVANA	1054.81	-0.20236	0.0185709	0.497784	blue
ENSMUSG00000033595.6	Lgi3	chr14	70530821	70538323	+	ENSEMBL	2424.22	0.196981	0.0191109	0.498659	blue
ENSMUSG00000033295.13	Ptprf	chr4	118208213	118291405	-	HAVANA	1356.21	-0.215029	0.019286	0.502143	blue
ENSMUSG00000051323.16	Pcdh19	chrX	133582860	133688987	-	HAVANA	2790.23	-0.168924	0.0208239	0.518709	blue
ENSMUSG00000034957.10	Cebpa	chr7	35119293	35121928	+	HAVANA	314.205	0.298533	0.0221757	0.537269	blue
ENSMUSG00000053253.16	Ndfip2	chr14	105258573	105309298	+	HAVANA	1698.09	0.137908	0.0228466	0.548728	blue
ENSMUSG00000048834.16	Vstm2a	chr11	16257724	16427310	+	HAVANA	2553.45	-0.124973	0.0232557	0.553099	blue
ENSMUSG00000050965.14	Prkca	chr11	107933387	108343928	-	HAVANA	7592.72	0.127022	0.0240517	0.56144	blue
ENSMUSG00000036466.17	Megf11	chr9	64385626	64709205	+	HAVANA	299.538	-0.387197	0.0243222	0.564327	blue
ENSMUSG00000022376.7	Adcy8	chr15	64699042	64922296	-	ENSEMBL	441.326	-0.275979	0.0254479	0.578975	blue
ENSMUSG00000064115.13	Cadm2	chr16	66655421	67620908	-	HAVANA	6917.22	0.188192	0.0262339	0.587908	blue
ENSMUSG00000015882.17	Lcorl	chr5	45697181	45857615	-	HAVANA	569.351	-0.208956	0.0263271	0.587908	blue
ENSMUSG00000073678.4	Pgap1	chr1	54472994	54557684	-	HAVANA	742.255	-0.193962	0.026219	0.587908	blue
ENSMUSG00000091002.2	Tcerg1l	chr7	138208974	138397730	-	HAVANA	190.622	-0.37774	0.026322	0.587908	blue
ENSMUSG00000031543.18	Ank1	chr8	22974844	23150497	+	HAVANA	1143.22	-0.197252	0.0272334	0.589758	blue
ENSMUSG00000029103.16	Lrpap1	chr5	35091501	35105766	-	HAVANA	3044.96	-0.119837	0.0272399	0.589758	blue
ENSMUSG00000026344.9	Lypd1	chr1	125867622	125913101	-	HAVANA	1861.49	-0.169016	0.026529	0.589758	blue
ENSMUSG00000066877.11	Nck2	chr1	43444579	43570515	+	HAVANA	890.855	0.21072	0.0267597	0.589758	blue
ENSMUSG00000038708.10	Golga4	chr9	118506267	118582519	+	HAVANA	2825.71	-0.109514	0.0274617	0.590137	blue
ENSMUSG00000033953.10	Ppp3r1	chr11	17159263	17200375	+	HAVANA	18377.8	0.140125	0.0274967	0.590137	blue
ENSMUSG00000039057.11	Myo16	chr8	10153911	10634742	+	HAVANA	528.37	-0.235961	0.0281187	0.596318	blue
ENSMUSG00000031355.16	Arhgap6	chrX	168795099	169304435	+	HAVANA	121.363	-0.596178	0.0295036	0.596487	blue
ENSMUSG00000049866.12	Arl4c	chr1	88673125	88702221	-	HAVANA	896.313	-0.182324	0.028934	0.596487	blue
ENSMUSG00000048445.6	Ccdc57	chr11	120826529	120932872	-	HAVANA	254.95	-0.260254	0.0292915	0.596487	blue
ENSMUSG00000022861.16	Dgkg	chr16	22468461	22657221	-	HAVANA	3440.32	-0.136553	0.0299053	0.596487	blue
ENSMUSG00000055078.7	Gabra5	chr7	57407672	57510059	-	HAVANA	3907.9	0.121762	0.0290156	0.596487	blue
ENSMUSG00000047959.4	Kcna3	chr3	107036169	107038070	+	HAVANA	123.657	-0.418597	0.0290357	0.596487	blue
ENSMUSG00000031605.8	Klhl2	chr8	64739675	64850017	-	HAVANA	6149.81	0.160777	0.0295185	0.596487	blue
ENSMUSG00000097451.9	Rian	chr12	109603940	109661716	+	HAVANA	14976.3	-0.130013	0.0284369	0.596487	blue
ENSMUSG00000013846.9	St3gal1	chr15	67102875	67113992	-	ENSEMBL	563.489	-0.268285	0.0296504	0.596487	blue
ENSMUSG00000038602.7	Slc35f1	chr10	52690533	53111622	+	HAVANA	1075.09	-0.177203	0.0301445	0.59799	blue
ENSMUSG00000006930.15	Hap1	chr11	100347327	100356128	-	HAVANA	4547.95	-0.214521	0.0315337	0.60759	blue
ENSMUSG00000058897.17	Col25a1	chr3	130131501	130599877	+	HAVANA	1979.26	-0.155028	0.0321497	0.607826	blue
ENSMUSG00000049100.15	Pcdh10	chr3	45378398	45435623	+	HAVANA	2560.27	-0.162981	0.0317733	0.607826	blue
ENSMUSG00000040740.7	Slc25a34	chr4	141618824	141623821	-	HAVANA	97.912	-0.376091	0.032062	0.607826	blue
ENSMUSG00000034361.10	Cpne2	chr8	94532990	94570531	+	HAVANA	696.172	-0.515286	0.0324003	0.608752	blue
ENSMUSG00000030108.14	Slc6a13	chr6	121300227	121337733	+	HAVANA	112.61	-0.524646	0.0325094	0.608969	blue
ENSMUSG00000005533.10	Igf1r	chr7	67952827	68233668	+	HAVANA	1916.41	0.129612	0.0326851	0.611252	blue
ENSMUSG00000020176.17	Grb10	chr11	11930508	12038683	-	HAVANA	753.13	-0.18848	0.0344039	0.628796	blue
ENSMUSG00000028161.17	Ppp3ca	chr3	136670124	136937727	+	HAVANA	41572.1	0.176544	0.0343265	0.628796	blue
ENSMUSG00000061013.5	Mkx	chr18	6910459	7004780	-	HAVANA	280.799	0.329716	0.0350472	0.632893	blue
ENSMUSG00000057880.12	Abat	chr16	8513429	8621568	+	HAVANA	4791.32	-0.12531	0.0353541	0.63475	blue
ENSMUSG00000010066.15	Cacna2d2	chr9	107399612	107529343	+	HAVANA	642.711	-0.187164	0.0356569	0.63475	blue
ENSMUSG00000003518.13	Dusp3	chr11	101971143	101987013	-	HAVANA	3355.85	0.119939	0.0366166	0.63475	blue
ENSMUSG00000022935.15	Grik1	chr16	87895901	88290258	-	HAVANA	326.754	-0.260133	0.0361861	0.63475	blue
ENSMUSG00000042770.8	Hebp1	chr6	135137522	135198022	-	HAVANA	652.974	0.201458	0.0367881	0.63475	blue
ENSMUSG00000049148.8	Plcxd3	chr15	4375491	4575553	+	HAVANA	119.496	-0.509092	0.0373748	0.63475	blue
ENSMUSG00000047181.12	Samd14	chr11	95009879	95026087	+	HAVANA	1137.5	-0.180496	0.0370633	0.63475	blue
ENSMUSG00000031297.14	Slc7a3	chrX	101079210	101086020	-	HAVANA	112.711	-0.439002	0.0373423	0.63475	blue
ENSMUSG00000063919.10	Srrm4	chr5	116439275	116591817	-	HAVANA	1312.99	-0.192204	0.0370083	0.63475	blue
ENSMUSG00000048078.16	Tenm4	chr7	96171246	96911093	+	HAVANA	3718.06	-0.231895	0.035226	0.63475	blue
ENSMUSG00000035274.13	Tpbg	chr9	85842380	85847040	+	HAVANA	112.955	-0.461067	0.0372627	0.63475	blue
ENSMUSG00000030905.5	Crym	chr7	120186380	120202111	-	HAVANA	3917.6	-0.196486	0.0376111	0.636386	blue
ENSMUSG00000046876.15	Atxn1	chr13	45549758	45964991	-	ENSEMBL	1896.09	0.150805	0.0385602	0.639789	blue
ENSMUSG00000059187.12	Fam19a1	chr6	96113154	96657198	+	HAVANA	1104.41	0.196686	0.0391057	0.640936	blue
ENSMUSG00000036357.5	Gpr101	chrX	57496668	57503757	-	HAVANA	172.753	-1.01004	0.0392102	0.640936	blue
ENSMUSG00000022840.8	Adcy5	chr16	35154877	35305737	+	ENSEMBL	3091.82	-0.156185	0.0407441	0.645971	blue
ENSMUSG00000015568.16	Lpl	chr8	68880491	68907448	+	HAVANA	1178.55	0.213175	0.0403381	0.645971	blue
ENSMUSG00000019817.18	Plagl1	chr10	13060504	13131694	+	HAVANA	500.154	-0.675357	0.0404717	0.645971	blue
ENSMUSG00000040710.10	St8sia4	chr1	95587682	95667571	-	HAVANA	399.28	-0.223596	0.0408	0.646009	blue
ENSMUSG00000020840.10	Blmh	chr11	76924809	76987379	+	HAVANA	919.782	0.161102	0.0417007	0.646455	blue
ENSMUSG00000044288.6	Cnr1	chr4	33924593	33948831	+	HAVANA	5396.25	-0.159188	0.0412205	0.646455	blue
ENSMUSG00000017734.15	Dbndd2	chr2	164486106	164493319	+	HAVANA	1045.15	0.247376	0.0414084	0.646455	blue
ENSMUSG00000039059.11	Hrh3	chr2	180099465	180104488	-	HAVANA	1049.68	-0.233935	0.0411194	0.646455	blue
ENSMUSG00000020053.18	Igf1	chr10	87858265	87937042	+	HAVANA	183.97	-0.290101	0.04164	0.646455	blue
ENSMUSG00000027363.15	Usp8	chr2	126707328	126759297	+	HAVANA	1434.16	-0.134453	0.041639	0.646455	blue
ENSMUSG00000036955.16	Kif1bp	chr10	62538626	62578457	-	HAVANA	3525.08	0.107339	0.0433538	0.655516	blue
ENSMUSG00000026096.14	Osgepl1	chr1	53313624	53326343	+	HAVANA	300.87	-0.211627	0.0435821	0.657619	blue
ENSMUSG00000021215.14	Net1	chr13	3882565	3918220	-	ENSEMBL	544.315	0.221074	0.0437798	0.658793	blue
ENSMUSG00000002265.16	Peg3	chr7	6703892	6730431	-	HAVANA	8448.72	-0.141191	0.0439727	0.658793	blue
ENSMUSG00000061702.10	Tmem91	chr7	25669139	25675166	-	HAVANA	132.563	-0.406614	0.0438098	0.658793	blue
ENSMUSG00000024211.15	Grm8	chr6	27275119	28135178	-	HAVANA	97.1423	-0.414031	0.0442407	0.66067	blue
ENSMUSG00000026748.13	Plxdc2	chr2	16356304	16755839	+	HAVANA	755.824	-0.16572	0.0444105	0.661557	blue
ENSMUSG00000029999.14	Tgfa	chr6	86195223	86275719	+	HAVANA	791.115	0.146974	0.0445473	0.662778	blue
ENSMUSG00000041000.8	Trim62	chr4	128883580	128911328	+	HAVANA	396.586	-0.253686	0.0446045	0.662814	blue
ENSMUSG00000028532.14	Cachd1	chr4	100776675	101029220	+	HAVANA	1055.66	0.222409	0.0452229	0.666266	blue
ENSMUSG00000047261.9	Gap43	chr16	42248442	42340651	-	HAVANA	2320.63	-0.176075	0.0459079	0.668272	blue
ENSMUSG00000043384.15	Gprasp1	chrX	135742733	135803474	+	HAVANA	11167.4	-0.0986771	0.0455551	0.668272	blue
ENSMUSG00000016386.15	Mpped2	chr2	106693269	106868356	+	HAVANA	668.877	0.179872	0.0464634	0.669113	blue
ENSMUSG00000037211.12	Spry1	chr3	37639947	37644598	+	HAVANA	196.744	0.264749	0.0470773	0.670687	blue
ENSMUSG00000057963.9	Itpk1	chr12	102568582	102704930	-	HAVANA	1027.06	0.142388	0.0480764	0.675815	blue
ENSMUSG00000035268.14	Pkig	chr2	163658386	163726158	+	HAVANA	855.141	0.174454	0.0480564	0.675815	blue
ENSMUSG00000038172.14	Ttc39b	chr4	83220300	83324255	-	HAVANA	1280.46	-0.130053	0.0489	0.679036	blue
ENSMUSG00000038026.12	Kcnj9	chr1	172320501	172329318	-	HAVANA	2235.19	-0.134873	0.0499827	0.685538	blue
ENSMUSG00000050963.6	Kcns2	chr15	34837381	34842337	+	ENSEMBL	602.647	0.227301	0.0506146	0.687823	blue
ENSMUSG00000022176.11	Rem2	chr14	54476100	54480431	+	HAVANA	298.103	0.296923	0.0508953	0.688191	blue
ENSMUSG00000106099.1	Gm42664	chr3	119743208	119746446	-	HAVANA	206.46	-0.260044	0.0513091	0.691355	blue
ENSMUSG00000041658.12	Rragb	chrX	153139981	153171943	+	HAVANA	1490.35	-0.136216	0.0513923	0.691355	blue
ENSMUSG00000017466.9	Timp2	chr11	118301069	118355740	-	HAVANA	5171.32	-0.375904	0.0515612	0.691355	blue
ENSMUSG00000109394.1	A230057D06Rik	chr7	61916400	61928690	-	HAVANA	436.727	-0.175621	0.0552599	0.694701	blue
ENSMUSG00000037257.8	Aagab	chr9	63602660	63644588	+	HAVANA	1527.97	0.116633	0.054327	0.694701	blue
ENSMUSG00000054555.11	Adam12	chr7	133883199	134232146	-	HAVANA	153.974	-0.322776	0.0536204	0.694701	blue
ENSMUSG00000000058.6	Cav2	chr6	17281185	17289115	+	HAVANA	594.829	-0.212088	0.0547765	0.694701	blue
ENSMUSG00000052504.6	Epha3	chr16	63543538	63864158	-	ENSEMBL	377.016	0.25119	0.0553341	0.694701	blue
ENSMUSG00000015944.9	Gatsl2	chr5	134099711	134144343	+	HAVANA	3437.01	-0.114052	0.0532612	0.694701	blue
ENSMUSG00000050069.3	Grem2	chr1	174833785	174921819	-	HAVANA	307.968	-0.258844	0.0554917	0.694701	blue
ENSMUSG00000026675.12	Hsd17b7	chr1	169949535	169969241	-	HAVANA	455.83	0.192266	0.0548602	0.694701	blue
ENSMUSG00000002329.6	Mdp1	chr14	55657879	55660508	-	ENSEMBL	789.924	0.145711	0.0552264	0.694701	blue
ENSMUSG00000026688.5	Mgst3	chr1	167371966	167393841	-	HAVANA	744.632	-0.19167	0.0531228	0.694701	blue
ENSMUSG00000030551.14	Nr2f2	chr7	70351944	70366735	-	HAVANA	715	-0.509999	0.0547214	0.694701	blue
ENSMUSG00000026163.17	Sphkap	chr1	83254139	83408200	-	HAVANA	6354.99	0.107214	0.0555837	0.694701	blue
ENSMUSG00000028514.15	Usp24	chr4	106316213	106441322	+	HAVANA	2763.3	-0.120974	0.0554383	0.694701	blue
ENSMUSG00000068267.5	Cenpb	chr2	131175182	131180067	-	HAVANA	3389.8	0.109909	0.0561349	0.695171	blue
ENSMUSG00000046182.8	Gsg1l	chr7	125878420	126082411	-	HAVANA	615.9	-0.278712	0.0563772	0.695171	blue
ENSMUSG00000024423.5	Impact	chr18	12972252	12992948	+	ENSEMBL	4578.8	-0.12522	0.0565044	0.69531	blue
ENSMUSG00000041559.7	Fmod	chr1	134037254	134048277	+	HAVANA	130.823	-1.08487	0.0567223	0.695568	blue
ENSMUSG00000036377.18	C530008M17Rik	chr5	76656512	76873554	+	HAVANA	2325.66	-0.142911	0.058091	0.701096	blue
ENSMUSG00000000266.11	Mid2	chrX	140664599	140767715	+	HAVANA	573.143	-0.184796	0.059678	0.705449	blue
ENSMUSG00000022636.13	Alcam	chr16	52248996	52454074	-	HAVANA	2828.46	-0.1307	0.0598774	0.706424	blue
ENSMUSG00000026787.3	Gad2	chr2	22622205	22693874	+	HAVANA	3029.72	-0.172973	0.0603991	0.707068	blue
ENSMUSG00000048001.7	Hes5	chr4	154960923	154962371	+	HAVANA	249.428	-0.303977	0.0603646	0.707068	blue
ENSMUSG00000020471.11	Pold2	chr11	5872180	5878292	-	HAVANA	195.993	0.282928	0.0606348	0.707758	blue
ENSMUSG00000027895.9	Kcnc4	chr3	107438303	107459552	-	HAVANA	1321.56	-0.205504	0.0608449	0.708011	blue
ENSMUSG00000030314.16	Atg7	chr6	114643097	114860614	+	HAVANA	454.818	0.178823	0.0619595	0.712044	blue
ENSMUSG00000021587.4	Pcsk1	chr13	75089826	75132498	+	HAVANA	292.913	-0.261673	0.0620033	0.712044	blue
ENSMUSG00000000794.9	Kcnn3	chr3	89520164	89675132	+	HAVANA	576.006	-0.245285	0.0633717	0.714173	blue
ENSMUSG00000025083.17	Afap1l2	chr19	56912361	57008228	-	HAVANA	271.085	0.218838	0.0660588	0.718924	blue
ENSMUSG00000021051.10	Ppp2r5e	chr12	75450881	75596245	-	HAVANA	2026.12	-0.10198	0.0659683	0.718924	blue
ENSMUSG00000051920.6	Rspo2	chr15	43020811	43170818	-	ENSEMBL	513.491	-0.276565	0.0661383	0.718924	blue
ENSMUSG00000031870.16	Pgr	chr9	8899833	8968611	+	HAVANA	497.466	-0.171852	0.067792	0.724134	blue
ENSMUSG00000046312.4	AI464131	chr4	41495604	41503076	-	HAVANA	723.93	-0.161523	0.0684734	0.726366	blue
ENSMUSG00000026437.11	Cdk18	chr1	132112237	132139684	-	HAVANA	422.777	-0.217905	0.0685562	0.726366	blue
ENSMUSG00000086370.8	Ftx	chrX	103560907	103623754	-	HAVANA	1381.88	-0.118726	0.0685849	0.726366	blue
ENSMUSG00000041881.12	Ndufa7	chr17	33824591	33838316	+	HAVANA	889.023	0.150289	0.0689422	0.727078	blue
ENSMUSG00000049225.14	Pdp1	chr4	11958184	11966452	-	HAVANA	1121.31	0.140352	0.0691466	0.727078	blue
ENSMUSG00000040536.15	Necab1	chr4	14952245	15149794	-	HAVANA	1628.36	-0.362316	0.0697131	0.730446	blue
ENSMUSG00000054640.14	Slc8a1	chr17	81388691	81649607	-	ENSEMBL	912.512	-0.208135	0.070614	0.734996	blue
ENSMUSG00000004568.12	Arhgef18	chr8	3393006	3456601	+	HAVANA	1219.77	-0.128531	0.0721916	0.74109	blue
ENSMUSG00000007989.6	Fzd3	chr14	65201026	65262463	-	HAVANA	423.451	-0.23823	0.072045	0.74109	blue
ENSMUSG00000041594.17	Tmtc4	chr14	122918971	122984035	-	HAVANA	287.577	-0.210986	0.072344	0.741296	blue
ENSMUSG00000069520.6	Tmem19	chr10	115339674	115362501	-	HAVANA	759.481	-0.148993	0.0727101	0.742896	blue
ENSMUSG00000033007.15	Asic4	chr1	75450436	75474343	+	HAVANA	208.598	-0.309771	0.0739542	0.745146	blue
ENSMUSG00000027568.9	Ntsr1	chr2	180499976	180544980	+	HAVANA	109.011	-0.380386	0.0736761	0.745146	blue
ENSMUSG00000043388.8	Tmem130	chr5	144735915	144761818	-	HAVANA	2654.31	-0.121755	0.0751938	0.74943	blue
ENSMUSG00000026509.15	Capn2	chr1	182467260	182517608	-	HAVANA	1345.68	-0.107552	0.0754449	0.749548	blue
ENSMUSG00000066357.6	Wdr6	chr9	108572311	108578739	-	HAVANA	3711.59	-0.188176	0.0757083	0.75093	blue
ENSMUSG00000001119.7	Col6a1	chr10	76708792	76726168	-	HAVANA	909.506	-0.478832	0.0762719	0.752085	blue
ENSMUSG00000026890.19	Lhx6	chr2	36081953	36105408	-	HAVANA	363.043	-0.235253	0.0762582	0.752085	blue
ENSMUSG00000007097.14	Atp1a2	chr1	172271709	172298064	-	HAVANA	21269.6	-0.098909	0.0767754	0.754698	blue
ENSMUSG00000062991.7	Nrg1	chr8	31814551	32884029	-	HAVANA	112.614	-0.322993	0.077142	0.755229	blue
ENSMUSG00000037984.9	Neurod6	chr6	55677822	55681263	-	HAVANA	4080.72	0.169883	0.0780147	0.757633	blue
ENSMUSG00000053141.16	Ptprt	chr2	161521990	162661147	-	HAVANA	2526.01	-0.141699	0.0780068	0.757633	blue
ENSMUSG00000052676.16	Zmat1	chrX	134971372	135009209	-	HAVANA	435.006	-0.158778	0.0786216	0.76028	blue
ENSMUSG00000025656.17	Arhgef9	chrX	95048935	95196856	-	HAVANA	9252.91	0.0698851	0.0815849	0.760742	blue
ENSMUSG00000022865.13	Cxadr	chr16	78301496	78359785	+	HAVANA	663.489	-0.190945	0.0810565	0.760742	blue
ENSMUSG00000079038.3	D130040H23Rik	chr8	69271080	69314207	+	HAVANA	197.046	-0.266728	0.081707	0.760742	blue
ENSMUSG00000019929.16	Dcn	chr10	97479609	97518143	+	HAVANA	789.667	-1.01597	0.0820794	0.760742	blue
ENSMUSG00000026131.18	Dst	chr1	33908225	34308661	+	HAVANA	9277.56	-0.104151	0.0816074	0.760742	blue
ENSMUSG00000072966.11	Gprasp2	chrX	135839034	135844730	+	HAVANA	2707.36	-0.123754	0.0789487	0.760742	blue
ENSMUSG00000054162.15	Spock3	chr8	62951009	63357103	+	HAVANA	1571.52	0.126479	0.0799643	0.760742	blue
ENSMUSG00000035431.4	Sstr1	chr12	58211772	58214444	+	HAVANA	266.18	-0.371982	0.0795089	0.760742	blue
ENSMUSG00000005501.14	Usp40	chr1	87945119	88008551	-	HAVANA	592.779	-0.140652	0.0820743	0.760742	blue
ENSMUSG00000055240.16	Zfp101	chr17	33360507	33394641	-	HAVANA	199.095	0.238193	0.0811305	0.760742	blue
ENSMUSG00000038630.8	Zkscan16	chr4	58943628	58958355	+	HAVANA	985.657	-0.186414	0.0806521	0.760742	blue
ENSMUSG00000026930.15	Gpsm1	chr2	26315515	26348237	+	HAVANA	846.357	-0.155954	0.0832078	0.765713	blue
ENSMUSG00000041771.13	Slc24a4	chr12	102128733	102267091	+	HAVANA	706.057	-0.142722	0.083519	0.765713	blue
ENSMUSG00000019986.17	Ahi1	chr10	20952547	21080429	+	HAVANA	6029.87	-0.089272	0.0839971	0.767021	blue
ENSMUSG00000019996.17	Map7	chr10	20148471	20281590	+	HAVANA	2446.11	0.115188	0.0847856	0.769243	blue
ENSMUSG00000032724.5	Abtb2	chr2	103566310	103718423	+	HAVANA	230.768	-0.233443	0.0856489	0.770635	blue
ENSMUSG00000047507.12	Baiap3	chr17	25242659	25256364	-	HAVANA	174.156	-0.762203	0.0862386	0.770635	blue
ENSMUSG00000057561.9	Eif1a	chr18	46597704	46610225	+	ENSEMBL	785.637	0.135814	0.0853586	0.770635	blue
ENSMUSG00000029135.10	Fosl2	chr5	32135801	32157842	+	HAVANA	976.178	-0.152533	0.0859862	0.770635	blue
ENSMUSG00000090063.6	Dlx6os1	chr6	6820189	6871592	-	HAVANA	450.426	-0.1847	0.0874658	0.770856	blue
ENSMUSG00000110523.1	Gm45898	chr8	122724948	122752325	-	HAVANA	681.8	-0.166211	0.0884455	0.770856	blue
ENSMUSG00000028004.12	Npy2r	chr3	82538383	82548084	-	HAVANA	1387.4	0.132962	0.0882582	0.770856	blue
ENSMUSG00000051497.15	Kcnj16	chr11	110968033	111027968	+	HAVANA	430.321	-0.241526	0.0896937	0.771383	blue
ENSMUSG00000059361.6	Nrsn2	chr2	152368755	152376638	-	HAVANA	1123.04	-0.159827	0.0900706	0.772829	blue
ENSMUSG00000031284.16	Pak3	chrX	143518591	143797796	+	HAVANA	3782.91	-0.0964098	0.0906383	0.776047	blue
ENSMUSG00000033487.14	Fndc3a	chr14	72537946	72710003	-	HAVANA	1269.43	-0.109673	0.0907678	0.776605	blue
ENSMUSG00000031557.16	Plekha2	chr8	25039144	25102376	-	HAVANA	792.315	0.242867	0.09121	0.777822	blue
ENSMUSG00000029212.11	Gabrb1	chr5	71658113	72149037	+	HAVANA	5930.28	-0.0995228	0.0920741	0.781143	blue
ENSMUSG00000094910.1	D430019H16Rik	chr12	105453856	105493095	+	HAVANA	4443.84	-0.104429	0.0928295	0.78481	blue
ENSMUSG00000055204.15	Ankrd17	chr5	90227166	90366577	-	HAVANA	3635.66	-0.0856469	0.0931167	0.784871	blue
ENSMUSG00000019970.15	Sgk1	chr10	21882184	21999903	+	HAVANA	1180.56	0.201924	0.0932631	0.785165	blue
ENSMUSG00000051527.11	Usp29	chr7	6730578	6967219	+	HAVANA	689.65	-0.172831	0.0937586	0.786596	blue
ENSMUSG00000028741.13	Mrto4	chr4	139347435	139352576	-	HAVANA	401.054	0.165364	0.0940666	0.787532	blue
ENSMUSG00000002997.15	Prkar2b	chr12	31958476	32061296	-	HAVANA	673.099	-0.196904	0.0941106	0.787532	blue
ENSMUSG00000056938.16	Acbd4	chr11	103101682	103112200	+	HAVANA	563.912	-0.148158	0.0948367	0.789223	blue
ENSMUSG00000040260.7	Daam2	chr17	49456022	49564337	-	ENSEMBL	2274.87	0.12765	0.0961227	0.792667	blue
ENSMUSG00000027584.16	Oprl1	chr2	181715016	181720985	+	HAVANA	843.327	-0.128018	0.0959428	0.792667	blue
ENSMUSG00000028284.13	Map3k7	chr4	31964097	32023467	+	HAVANA	1462.66	-0.10865	0.0968615	0.793345	blue
ENSMUSG00000053279.6	Aldh1a1	chr19	20601961	20643462	+	HAVANA	666.917	0.189164	0.0981275	0.798059	blue
ENSMUSG00000054252.17	Fgfr3	chr5	33721674	33737068	+	HAVANA	2395.82	-0.132924	0.0985776	0.798452	blue
ENSMUSG00000033278.9	Ptprm	chr17	66666848	67354459	-	ENSEMBL	583.483	-0.164679	0.0989227	0.799923	blue
ENSMUSG00000040855.15	Reps2	chrX	162411954	162643649	-	HAVANA	5821	-0.0892435	0.0988988	0.799923	blue
ENSMUSG00000033717.5	Adra2a	chr19	54045182	54048982	+	ENSEMBL	222.919	-0.259913	0.0997668	0.800698	blue
ENSMUSG00000021303.13	Gng4	chr13	13784059	13827897	+	HAVANA	463.729	-0.225011	0.100568	0.800698	blue
ENSMUSG00000001985.9	Grik3	chr4	125490700	125714173	+	HAVANA	1207.96	-0.177069	0.0994612	0.800698	blue
ENSMUSG00000033863.1	Klf9	chr19	23141226	23166911	+	ENSEMBL	2968.16	0.103909	0.101028	0.800698	blue
ENSMUSG00000026840.14	Lamc3	chr2	31887291	31946539	+	HAVANA	151.189	-0.269856	0.100161	0.800698	blue
ENSMUSG00000032340.8	Neo1	chr9	58874687	59036441	-	HAVANA	2320.72	-0.0908192	0.100882	0.800698	blue
ENSMUSG00000033624.10	Pdpr	chr8	111094630	111137074	+	HAVANA	687.193	-0.152286	0.100566	0.800698	blue
ENSMUSG00000048424.15	Ranbp3l	chr15	8968426	9066551	+	ENSEMBL	112.659	-0.356484	0.0997555	0.800698	blue
ENSMUSG00000037410.13	Tbc1d2b	chr9	90202027	90270804	-	HAVANA	334.241	-0.201465	0.100463	0.800698	blue
ENSMUSG00000027175.10	Tcp11l1	chr2	104657288	104712169	-	HAVANA	562.349	-0.154628	0.099897	0.800698	blue
ENSMUSG00000074415.12	2610203C20Rik	chr9	41327260	41655483	+	HAVANA	1393.61	-0.130614	0.102667	0.802278	blue
ENSMUSG00000042249.11	Grk3	chr5	112910482	113015791	-	HAVANA	3195.65	-0.125279	0.102667	0.802278	blue
ENSMUSG00000028894.18	Inpp5b	chr4	124741850	124801511	+	HAVANA	1052.88	-0.116298	0.103335	0.804895	blue
ENSMUSG00000037408.10	Cnnm4	chr1	36471620	36508764	+	HAVANA	357.955	0.164643	0.103845	0.807061	blue
ENSMUSG00000032911.6	Cspg4	chr9	56865033	56899870	+	HAVANA	584.747	-0.18003	0.104672	0.807061	blue
ENSMUSG00000035356.16	Nfkbiz	chr16	55811375	55838899	-	HAVANA	237.082	0.241268	0.104471	0.807061	blue
ENSMUSG00000044647.16	Csrnp3	chr2	65845767	66031546	+	HAVANA	2057.56	-0.0883737	0.105083	0.807666	blue
ENSMUSG00000030706.17	Mrpl48	chr7	100545751	100608301	-	HAVANA	1212.1	0.107852	0.105496	0.807666	blue
ENSMUSG00000030310.10	Slc6a1	chr6	114282635	114317532	+	HAVANA	7513.15	-0.134242	0.105437	0.807666	blue
ENSMUSG00000043419.11	Chd3os	chr11	69340461	69342641	+	HAVANA	1828.75	-0.0992925	0.105602	0.807967	blue
ENSMUSG00000062376.7	Borcs7	chr19	46689906	46703382	+	ENSEMBL	484.642	0.140461	0.106537	0.809498	blue
ENSMUSG00000031841.19	Cdh13	chr8	118283733	119324921	+	HAVANA	937.669	-0.139287	0.107226	0.809498	blue
ENSMUSG00000028289.12	Epha7	chr4	28813131	28967499	+	HAVANA	3657.13	0.306573	0.10741	0.809498	blue
ENSMUSG00000036469.16	March1	chr8	65617900	66471637	+	HAVANA	801.48	-0.118293	0.107099	0.809498	blue
ENSMUSG00000037857.16	Nufip2	chr11	77686155	77741921	+	HAVANA	1052.07	-0.103434	0.106991	0.809498	blue
ENSMUSG00000022885.15	St6gal1	chr16	23224740	23360350	+	HAVANA	421.807	-0.173331	0.106674	0.809498	blue
ENSMUSG00000019772.5	Vip	chr10	5639218	5647617	+	HAVANA	281.282	-0.231081	0.106652	0.809498	blue
ENSMUSG00000022382.14	Wnt7b	chr15	85535439	85581821	-	ENSEMBL	878.646	-0.162772	0.107729	0.810381	blue
ENSMUSG00000031616.7	Ednra	chr8	77663031	77724464	-	HAVANA	104.67	-0.323722	0.108801	0.812955	blue
ENSMUSG00000033063.7	Cntnap3	chr13	64737591	64903888	-	ENSEMBL	140.704	-0.389108	0.110249	0.814947	blue
ENSMUSG00000063446.4	Plppr1	chr4	49059273	49340259	+	HAVANA	155.203	-0.248754	0.110131	0.814947	blue
ENSMUSG00000040746.15	Rnf167	chr11	70647235	70651421	+	HAVANA	1348.87	0.104779	0.110359	0.814947	blue
ENSMUSG00000023026.15	Dip2b	chr15	100038664	100219473	+	HAVANA	1756.04	0.0886473	0.110776	0.817025	blue
ENSMUSG00000036510.17	Cdh8	chr8	99024471	99416471	-	HAVANA	1296.72	0.127295	0.111692	0.819277	blue
ENSMUSG00000042595.7	Fam199x	chrX	137049594	137082503	+	HAVANA	420.693	-0.165011	0.112532	0.820456	blue
ENSMUSG00000021009.14	Ptpn21	chr12	98676741	98737405	-	ENSEMBL	230.568	0.202694	0.113198	0.821841	blue
ENSMUSG00000027001.10	Dusp19	chr2	80617045	80632361	+	HAVANA	329.868	0.178244	0.114755	0.82835	blue
ENSMUSG00000024798.15	Htr7	chr19	35958734	36057507	-	HAVANA	188.608	-0.254038	0.114712	0.82835	blue
ENSMUSG00000028927.6	Padi2	chr4	140906344	140952586	+	HAVANA	722.793	0.157504	0.115105	0.82835	blue
ENSMUSG00000021994.14	Wnt5a	chr14	28504750	28527447	+	HAVANA	268.086	-0.307404	0.114527	0.82835	blue
ENSMUSG00000037112.16	Sik2	chr9	50892801	51009073	-	HAVANA	551.103	-0.146033	0.115527	0.828788	blue
ENSMUSG00000025371.12	Chmp6	chr11	119913441	119919548	+	HAVANA	437.189	0.162756	0.118384	0.830955	blue
ENSMUSG00000021221.15	Dpf3	chr12	83213745	83487716	-	HAVANA	217.307	0.238437	0.117558	0.830955	blue
ENSMUSG00000097649.2	Gm10561	chr1	55226251	55235622	+	HAVANA	236.205	-0.193586	0.117824	0.830955	blue
ENSMUSG00000042323.16	Pbrm1	chr14	31019138	31121592	+	HAVANA	1468.63	-0.103113	0.116048	0.830955	blue
ENSMUSG00000020651.8	Slc26a4	chr12	31519827	31559969	-	HAVANA	474.698	-0.156944	0.118508	0.830955	blue
ENSMUSG00000033530.7	Ttc7b	chr12	100300771	100520822	-	ENSEMBL	3384.26	-0.0934481	0.116089	0.830955	blue
ENSMUSG00000020923.17	Ubtf	chr11	102304560	102319742	-	HAVANA	2623.43	0.109754	0.117544	0.830955	blue
ENSMUSG00000055026.13	Gabrg3	chr7	56716465	57387188	-	HAVANA	520.667	-0.140675	0.120589	0.835425	blue
ENSMUSG00000026768.10	Itga8	chr2	12106632	12301922	-	HAVANA	641.852	-0.145304	0.121208	0.835425	blue
ENSMUSG00000057133.14	Chd6	chr2	160946978	161109075	-	HAVANA	2327.92	-0.0890587	0.121494	0.835514	blue
ENSMUSG00000070565.11	Rasal2	chr1	157135182	157412595	-	HAVANA	2621.25	0.115798	0.121326	0.835514	blue
ENSMUSG00000020620.14	Abca8b	chr11	109932190	109995845	-	HAVANA	1046.95	-0.127143	0.122065	0.837091	blue
ENSMUSG00000023885.8	Thbs2	chr17	14665500	14694262	-	ENSEMBL	105.968	-0.35007	0.122506	0.837576	blue
ENSMUSG00000109321.1	A330076H08Rik	chr7	61930137	61982358	-	HAVANA	292.451	-0.183996	0.122733	0.838429	blue
ENSMUSG00000071637.5	Cebpd	chr16	15887286	15891031	+	HAVANA	229.504	0.212036	0.123109	0.83878	blue
ENSMUSG00000071796.13	6820431F20Rik	chr8	20262613	20297432	-	HAVANA	220.784	-0.207571	0.124961	0.839584	blue
ENSMUSG00000022472.16	Desi1	chr15	81992523	82033862	-	HAVANA	2388.03	0.0960095	0.12521	0.839584	blue
ENSMUSG00000002771.12	Grin2d	chr7	45831883	45878378	-	HAVANA	452.88	-0.181566	0.123833	0.839584	blue
ENSMUSG00000064329.13	Scn1a	chr2	66270778	66440840	-	HAVANA	2649.61	-0.0871129	0.125442	0.839584	blue
ENSMUSG00000043061.10	Tmem18	chr12	30584426	30591215	+	HAVANA	924.78	0.105728	0.124796	0.839584	blue
ENSMUSG00000056069.8	Fam105a	chr15	27655071	27681542	-	ENSEMBL	402.608	0.149471	0.127448	0.841069	blue
ENSMUSG00000066705.7	Fxyd6	chr9	45370185	45396159	+	HAVANA	1503.99	-0.313656	0.126984	0.841069	blue
ENSMUSG00000019775.17	Rgs17	chr10	5825663	5922400	-	HAVANA	1383.62	-0.126406	0.12738	0.841069	blue
ENSMUSG00000049336.16	Tenm2	chr11	36006656	37235964	-	HAVANA	4460.58	-0.141422	0.12678	0.841069	blue
ENSMUSG00000062580.9	Timm17a	chr1	135295213	135313778	-	HAVANA	1499.84	-0.111165	0.126889	0.841069	blue
ENSMUSG00000032269.8	Htr3a	chr9	48899213	48911099	-	HAVANA	220.625	-0.265252	0.12891	0.844557	blue
ENSMUSG00000020593.14	Lpin1	chr12	16535669	16589770	-	ENSEMBL	595.736	-0.131185	0.129196	0.845047	blue
ENSMUSG00000026339.18	Ccdc93	chr1	121431049	121506460	+	HAVANA	986.664	-0.112226	0.12956	0.845643	blue
ENSMUSG00000005886.14	Ncoa2	chr1	13139105	13374083	-	HAVANA	2294.58	-0.087254	0.129913	0.846537	blue
ENSMUSG00000036138.16	Acaa1a	chr9	119339676	119350299	+	HAVANA	1352.6	0.112681	0.139162	0.849371	blue
ENSMUSG00000019948.4	Actr6	chr10	89711971	89732295	-	HAVANA	353.708	-0.149852	0.143065	0.849371	blue
ENSMUSG00000079426.13	Arpc4	chr6	113378115	113390448	+	HAVANA	2289.9	0.0998944	0.134245	0.849371	blue
ENSMUSG00000025128.7	Bhlhe22	chr3	18054174	18057517	+	HAVANA	2230.39	0.114967	0.136224	0.849371	blue
ENSMUSG00000046836.13	Brox	chr1	183276352	183297269	-	HAVANA	1308.95	-0.094792	0.142967	0.849371	blue
ENSMUSG00000031772.17	Cntnap4	chr8	112570043	112882717	+	HAVANA	470.68	-0.200352	0.132447	0.849371	blue
ENSMUSG00000026141.13	Col19a1	chr1	24261890	24587472	-	HAVANA	736.018	-0.166564	0.142415	0.849371	blue
ENSMUSG00000063564.13	Col23a1	chr11	51289920	51583918	+	HAVANA	358.397	-0.593702	0.137097	0.849371	blue
ENSMUSG00000026042.16	Col5a2	chr1	45374321	45503282	-	HAVANA	377.26	-0.17943	0.132372	0.849371	blue
ENSMUSG00000045608.6	Dbx2	chr15	95623563	95655960	-	HAVANA	349.005	-0.163336	0.13549	0.849371	blue
ENSMUSG00000003549.9	Ercc1	chr7	19344778	19356524	+	HAVANA	352.189	0.149667	0.138468	0.849371	blue
ENSMUSG00000046321.8	Hs3st2	chr7	121391859	121501770	+	HAVANA	131.952	-0.239869	0.135608	0.849371	blue
ENSMUSG00000032925.16	Itgbl1	chr14	123659971	123975618	+	HAVANA	181.914	-0.288484	0.132479	0.849371	blue
ENSMUSG00000001552.14	Jup	chr11	100368958	100397763	-	HAVANA	615.776	0.129726	0.141362	0.849371	blue
ENSMUSG00000022307.15	Oxr1	chr15	41447482	41861048	+	ENSEMBL	5380.84	-0.115627	0.141517	0.849371	blue
ENSMUSG00000026586.16	Prrx1	chr1	163245119	163313710	-	HAVANA	209.609	-0.190201	0.135229	0.849371	blue
ENSMUSG00000027519.10	Rab22a	chr2	173659760	173707343	+	HAVANA	1261.69	-0.100921	0.133618	0.849371	blue
ENSMUSG00000032582.14	Rbm6	chr9	107773559	107873237	-	HAVANA	1269.75	0.101692	0.143177	0.849371	blue
ENSMUSG00000006333.14	Rps9	chr7	3703993	3706897	+	HAVANA	2669.54	0.0930621	0.142715	0.849371	blue
ENSMUSG00000063626.6	Unc5d	chr8	28646717	29219636	-	HAVANA	688.199	-0.23226	0.138578	0.849371	blue
ENSMUSG00000021268.17	Meg3	chr12	109541001	109571726	+	HAVANA	137591	-0.086713	0.143554	0.849485	blue
ENSMUSG00000085071.1	Gm14066	chr2	139256876	139677714	-	HAVANA	113.782	0.24641	0.144629	0.850084	blue
ENSMUSG00000030739.18	Myh14	chr7	44605803	44670843	-	HAVANA	1051.17	0.142883	0.144192	0.850084	blue
ENSMUSG00000034532.8	Fbxo16	chr14	65266701	65321501	+	ENSEMBL	104.404	-0.25822	0.147158	0.852197	blue
ENSMUSG00000043683.3	Fem1a	chr17	56256793	56263608	+	ENSEMBL	1477.44	0.0817385	0.148175	0.852197	blue
ENSMUSG00000094002.2	Gm9866	chr12	27140796	27160633	-	HAVANA	408.148	-0.178371	0.147894	0.852197	blue
ENSMUSG00000037533.19	Rapgef6	chr11	54522847	54699285	+	HAVANA	1427.73	-0.0960079	0.148544	0.852197	blue
ENSMUSG00000022386.12	Trmu	chr15	85879312	85897394	+	HAVANA	404.479	0.134737	0.148661	0.852197	blue
ENSMUSG00000045817.8	Zfp36l2	chr17	84183931	84187947	-	HAVANA	525.115	-0.156283	0.148439	0.852197	blue
ENSMUSG00000031285.14	Dcx	chrX	143855842	143933311	-	HAVANA	688.472	-0.171202	0.149655	0.852741	blue
ENSMUSG00000043153.5	Ispd	chr12	36381519	36689444	+	ENSEMBL	182.005	0.199289	0.149746	0.852741	blue
ENSMUSG00000044950.7	Pwwp2a	chr11	43681998	43721491	+	HAVANA	689.888	0.137623	0.149661	0.852741	blue
ENSMUSG00000029093.14	Sorcs2	chr5	36017180	36398139	-	HAVANA	1261.53	-0.115988	0.149893	0.852741	blue
ENSMUSG00000027936.18	Crtc2	chr3	90254163	90264125	+	HAVANA	703.573	0.108125	0.150628	0.853934	blue
ENSMUSG00000031610.3	Scrg1	chr8	57455923	57477585	+	HAVANA	361.593	-0.199657	0.150534	0.853934	blue
ENSMUSG00000011589.8	Fsd1	chr17	55986511	55996881	+	ENSEMBL	694.351	0.112988	0.151675	0.854351	blue
ENSMUSG00000026750.6	Psmb7	chr2	38588036	38644087	-	HAVANA	1851.58	0.0860359	0.152128	0.854351	blue
ENSMUSG00000038538.17	Ubn2	chr6	38433950	38524825	+	HAVANA	2379.57	-0.081851	0.152328	0.854351	blue
ENSMUSG00000024483.18	Ankhd1	chr18	36559987	36665917	+	HAVANA	1840.77	-0.0942395	0.155222	0.857056	blue
ENSMUSG00000025092.6	Hspa12a	chr19	58795751	58860984	-	ENSEMBL	6900.93	-0.0757496	0.155317	0.857056	blue
ENSMUSG00000028649.17	Macf1	chr4	123349633	123684360	-	HAVANA	10696.5	-0.0880056	0.15504	0.857056	blue
ENSMUSG00000039234.11	Sec24d	chr3	123267455	123365641	+	HAVANA	580.916	-0.147525	0.155492	0.857056	blue
ENSMUSG00000097178.7	2310002F09Rik	chr7	43695209	43797958	-	HAVANA	155.913	0.239162	0.156247	0.857314	blue
ENSMUSG00000029769.16	Ccdc136	chr6	29396309	29426994	+	HAVANA	1408.73	-0.122481	0.156189	0.857314	blue
ENSMUSG00000040856.17	Dlk1	chr12	109452823	109463336	+	HAVANA	184.225	-1.10181	0.157335	0.857314	blue
ENSMUSG00000041112.15	Elmo1	chr13	20090596	20606528	+	HAVANA	1041.15	-0.109833	0.156796	0.857314	blue
ENSMUSG00000023092.16	Fhl1	chrX	56731787	56793346	+	HAVANA	1906.57	-0.110118	0.156341	0.857314	blue
ENSMUSG00000019791.12	Hint3	chr10	30608141	30629632	-	HAVANA	199.198	-0.185454	0.157779	0.857314	blue
ENSMUSG00000054477.15	Kcnn2	chr18	45268860	45686024	+	HAVANA	1280.49	-0.104514	0.157525	0.857314	blue
ENSMUSG00000020744.13	Slc25a19	chr11	115614178	115628295	-	HAVANA	727.057	0.105548	0.158423	0.857314	blue
ENSMUSG00000027849.18	Syt6	chr3	103575231	103645569	+	HAVANA	170.89	-0.294364	0.15835	0.857314	blue
ENSMUSG00000028360.9	Slc44a5	chr3	153973436	154271722	+	HAVANA	1323.6	-0.125173	0.158641	0.857513	blue
ENSMUSG00000018340.13	Anxa6	chr11	54979108	55033445	-	HAVANA	1917	0.0971032	0.158748	0.857699	blue
ENSMUSG00000004661.15	Arid3b	chr9	57790353	57836793	-	HAVANA	138.392	0.229929	0.158817	0.857699	blue
ENSMUSG00000034796.14	Cpne7	chr8	123117374	123135182	+	HAVANA	7056.34	-0.259485	0.159337	0.857891	blue
ENSMUSG00000024414.13	Mrpl27	chr11	94653767	94660089	+	HAVANA	461.501	0.129161	0.159496	0.857891	blue
ENSMUSG00000061175.11	Fnip2	chr3	79455974	79567796	-	HAVANA	570.05	0.1423	0.160606	0.860051	blue
ENSMUSG00000014837.15	4931428F04Rik	chr8	105280409	105289864	-	HAVANA	615.4	-0.11659	0.161813	0.861704	blue
ENSMUSG00000040584.8	Abcb1a	chr5	8660077	8748575	+	HAVANA	611.192	-0.142443	0.163853	0.861704	blue
ENSMUSG00000084883.1	Ccdc85c	chr12	108206345	108275417	-	ENSEMBL	425.796	-0.164503	0.164215	0.861704	blue
ENSMUSG00000023960.13	Enpp5	chr17	44078813	44086567	+	HAVANA	4552.2	-0.0722232	0.16411	0.861704	blue
ENSMUSG00000034998.18	Foxn2	chr17	88440711	88490533	+	HAVANA	586.454	0.182947	0.162355	0.861704	blue
ENSMUSG00000019899.16	Lama2	chr10	26980036	27619758	-	HAVANA	432.905	-0.193062	0.162152	0.861704	blue
ENSMUSG00000039252.11	Lgi2	chr5	52533517	52566462	-	HAVANA	1257.83	-0.161658	0.163318	0.861704	blue
ENSMUSG00000074923.10	Pak6	chr2	118663303	118698020	+	HAVANA	1600.95	-0.11779	0.161345	0.861704	blue
ENSMUSG00000059713.12	Rcan3	chr4	135412308	135433853	-	HAVANA	598.532	-0.133245	0.164451	0.861704	blue
ENSMUSG00000020448.16	Rnf185	chr11	3415982	3452363	-	HAVANA	554.194	0.122049	0.166783	0.861704	blue
ENSMUSG00000029208.16	Guf1	chr5	69556923	69575973	+	HAVANA	1339.02	-0.0921968	0.168269	0.862104	blue
ENSMUSG00000037151.8	Lrrc20	chr10	61475801	61582791	+	HAVANA	626.387	0.109793	0.16756	0.862104	blue
ENSMUSG00000036327.18	Qsox2	chr2	26208637	26237525	-	HAVANA	667.617	0.104827	0.168821	0.862104	blue
ENSMUSG00000009621.18	Vav2	chr2	27262104	27427033	-	HAVANA	304.56	-0.177056	0.168357	0.862104	blue
ENSMUSG00000067578.3	Cbln4	chr2	172036233	172043466	-	HAVANA	223.11	-0.524491	0.169166	0.862899	blue
ENSMUSG00000027259.15	Adal	chr2	121140428	121156680	+	HAVANA	371.727	-0.141737	0.171016	0.866156	blue
ENSMUSG00000015766.14	Eps8	chr6	137477245	137654876	-	HAVANA	784.327	-0.118429	0.170427	0.866156	blue
ENSMUSG00000109398.2	Gm3854	chr7	6343759	6355956	+	HAVANA	140.638	-0.209533	0.172114	0.866156	blue
ENSMUSG00000035486.14	Plk5	chr10	80356459	80365489	+	HAVANA	503.125	0.385437	0.172334	0.866156	blue
ENSMUSG00000036298.10	Slc2a13	chr15	91267696	91573261	-	HAVANA	2397.79	-0.0930108	0.1713	0.866156	blue
ENSMUSG00000017288.15	Vps53	chr11	76046226	76179647	-	HAVANA	1323.4	0.0850086	0.171949	0.866156	blue
ENSMUSG00000015733.13	Capza2	chr6	17636234	17666972	+	HAVANA	6090.63	0.0767117	0.172793	0.867568	blue
ENSMUSG00000029416.17	Slc15a4	chr5	127595664	127632897	-	HAVANA	386.227	0.130395	0.173684	0.867568	blue
ENSMUSG00000059895.12	Ptp4a3	chr15	73723145	73758766	+	ENSEMBL	689.217	-0.121671	0.174063	0.867605	blue
ENSMUSG00000030533.15	Unc45a	chr7	80325292	80341005	-	HAVANA	718.39	0.117373	0.174214	0.867605	blue
ENSMUSG00000022994.8	Adcy6	chr15	98589994	98607633	-	ENSEMBL	1484.36	-0.111363	0.176444	0.867982	blue
ENSMUSG00000085133.2	B930095G15Rik	chr14	121248706	121253971	+	HAVANA	1762.42	-0.0887883	0.176239	0.867982	blue
ENSMUSG00000102234.1	Gm37885	chr1	182484179	182492473	+	HAVANA	162.221	0.233182	0.175518	0.867982	blue
ENSMUSG00000000489.6	Pdgfb	chr15	79995900	80014808	-	ENSEMBL	528.049	0.125931	0.176603	0.867982	blue
ENSMUSG00000026880.11	Stom	chr2	35313986	35336976	-	HAVANA	284.174	-0.152424	0.175779	0.867982	blue
ENSMUSG00000035637.14	Grhpr	chr4	44981395	44990734	+	HAVANA	458.339	0.127912	0.177057	0.868258	blue
ENSMUSG00000029778.12	Adcyap1r1	chr6	55451978	55501451	+	HAVANA	4841.84	-0.114128	0.177226	0.86843	blue
ENSMUSG00000027577.14	Chrna4	chr2	181018380	181043546	-	HAVANA	414.763	-0.188285	0.179332	0.87192	blue
ENSMUSG00000046191.7	Pcdhb20	chr18	37504264	37507822	+	HAVANA	225.151	-0.170929	0.179355	0.87192	blue
ENSMUSG00000003134.10	Tbc1d8	chr1	39371492	39478755	-	HAVANA	299.206	-0.168329	0.178587	0.87192	blue
ENSMUSG00000036856.4	Wnt4	chr4	137277489	137299726	+	HAVANA	275.156	-0.221242	0.180184	0.872814	blue
ENSMUSG00000053819.16	Camk2d	chr3	126596302	126846326	+	HAVANA	1018.84	-0.338693	0.180981	0.87358	blue
ENSMUSG00000006678.6	Pola1	chrX	93304767	93632155	-	HAVANA	106.224	-0.227907	0.1813	0.874335	blue
ENSMUSG00000032878.16	Ccdc85a	chr11	28385685	28584324	-	HAVANA	2281.08	0.11611	0.18357	0.875435	blue
ENSMUSG00000027550.14	Lrrcc1	chr3	14533788	14572658	+	HAVANA	565.37	-0.109683	0.184049	0.875435	blue
ENSMUSG00000097391.8	Mirg	chr12	109729764	109749460	+	HAVANA	669.845	-0.127477	0.183024	0.875435	blue
ENSMUSG00000036894.3	Rap2b	chr3	61361638	61368430	+	HAVANA	1778.4	0.0796649	0.184459	0.875435	blue
ENSMUSG00000032128.15	Robo3	chr9	37415669	37433246	-	HAVANA	770.416	0.492824	0.183381	0.875435	blue
ENSMUSG00000032500.10	Dclk3	chr9	111439081	111489118	+	HAVANA	362.329	0.217371	0.186842	0.880237	blue
ENSMUSG00000050079.10	Rspry1	chr8	94601937	94660275	+	HAVANA	557.294	-0.108103	0.186962	0.880237	blue
ENSMUSG00000032872.16	Cyb5r4	chr9	87022014	87077774	+	HAVANA	663.51	0.107948	0.187435	0.881457	blue
ENSMUSG00000035914.11	Cd276	chr9	58524298	58555437	-	HAVANA	227.058	0.165532	0.188203	0.881745	blue
ENSMUSG00000058740.14	Kcnt1	chr2	25863734	25918273	+	HAVANA	1880.31	-0.117259	0.188864	0.882996	blue
ENSMUSG00000046699.14	Slitrk4	chrX	64264885	64276996	-	HAVANA	1168.64	-0.104413	0.189605	0.883724	blue
ENSMUSG00000103651.1	Gm37206	chr19	4762103	4765171	-	HAVANA	293.812	0.141976	0.19092	0.885355	blue
ENSMUSG00000036760.6	Kcnk9	chr15	72512119	72546279	-	ENSEMBL	360.697	-0.181403	0.191682	0.885355	blue
ENSMUSG00000091971.3	Hspa1a	chr17	34969190	34972156	-	HAVANA	136.051	0.222385	0.192011	0.885713	blue
ENSMUSG00000020892.10	Aloxe3	chr11	69125896	69149115	+	HAVANA	253.516	-0.216523	0.192211	0.885729	blue
ENSMUSG00000029623.14	Pdap1	chr5	145128769	145140238	-	HAVANA	2091.22	0.0894985	0.192289	0.885729	blue
ENSMUSG00000034006.16	Pqlc1	chr18	80253292	80292725	+	HAVANA	371.278	0.15804	0.193793	0.886828	blue
ENSMUSG00000029392.12	Rilpl1	chr5	124493080	124531391	-	HAVANA	1101.22	0.0947078	0.19496	0.889408	blue
ENSMUSG00000019923.14	Zwint	chr10	72654845	72674964	+	HAVANA	12400.1	-0.101589	0.196086	0.890399	blue
ENSMUSG00000063506.13	Arhgap22	chr14	33214026	33369934	+	HAVANA	94.3541	0.251619	0.196633	0.890814	blue
ENSMUSG00000025892.16	Gria4	chr9	4417896	4796234	-	HAVANA	1459.35	-0.133811	0.199641	0.896583	blue
ENSMUSG00000107742.1	9530085L11Rik	chr8	13285352	13287466	-	HAVANA	100.455	-0.222238	0.201075	0.89736	blue
ENSMUSG00000016619.9	Nup50	chr15	84923428	84942955	+	ENSEMBL	804.269	0.102524	0.200576	0.89736	blue
ENSMUSG00000034126.4	Pomt2	chr12	87106866	87147902	-	ENSEMBL	602.059	-0.110054	0.20117	0.89736	blue
ENSMUSG00000025207.15	Sema4g	chr19	44989101	45003397	+	HAVANA	699.149	-0.164678	0.201177	0.89736	blue
ENSMUSG00000050271.12	Prag1	chr8	36094828	36147787	+	HAVANA	554.57	-0.123615	0.203601	0.898685	blue
ENSMUSG00000003948.17	Mmd	chr11	90249456	90278589	+	HAVANA	6114.19	0.0586349	0.204584	0.900394	blue
ENSMUSG00000084910.1	C630043F03Rik	chr4	72201348	72215352	+	HAVANA	128.991	0.212416	0.205445	0.900841	blue
ENSMUSG00000026077.15	Npas2	chr1	39193731	39363236	+	HAVANA	531.05	-0.169793	0.205482	0.900841	blue
ENSMUSG00000024127.14	Prepl	chr17	85063477	85090267	-	ENSEMBL	8347.88	-0.0651064	0.205071	0.900841	blue
ENSMUSG00000087380.7	2210408F21Rik	chr6	31220351	31337404	+	HAVANA	134.9	-0.20072	0.208626	0.904174	blue
ENSMUSG00000031928.15	Mre11a	chr9	14784654	14837123	+	HAVANA	269.909	-0.148907	0.20975	0.904174	blue
ENSMUSG00000064368.1	mt-Nd6	chrM	13552	14070	-	ENSEMBL	3515.9	0.0931304	0.20878	0.904174	blue
ENSMUSG00000038534.17	Osbpl7	chr11	97050628	97068904	+	HAVANA	470.336	0.12637	0.210008	0.904174	blue
ENSMUSG00000027999.15	Pla2g12a	chr3	129878606	129895825	+	HAVANA	386.369	0.135009	0.208567	0.904174	blue
ENSMUSG00000078681.10	Tm2d3	chr7	65691169	65701913	+	HAVANA	377.628	-0.133414	0.208439	0.904174	blue
ENSMUSG00000001151.10	Pcnt	chr10	76351263	76442786	-	HAVANA	920.236	-0.0870779	0.21037	0.904913	blue
ENSMUSG00000034780.6	B3galt1	chr2	67565871	68122689	+	HAVANA	957.437	-0.0954288	0.212608	0.906316	blue
ENSMUSG00000014776.7	Nol3	chr8	105276140	105281939	+	HAVANA	344.942	0.128321	0.212536	0.906316	blue
ENSMUSG00000002396.8	Ocel1	chr8	71371298	71379361	+	HAVANA	363.015	-0.128131	0.212548	0.906316	blue
ENSMUSG00000061393.14	Acvr2b	chr9	119402118	119434995	+	HAVANA	150.8	-0.187602	0.213704	0.9072	blue
ENSMUSG00000066842.18	Hmcn1	chr1	150562524	150993435	-	HAVANA	146.258	-0.214639	0.21368	0.9072	blue
ENSMUSG00000024352.11	Spata24	chr18	35656690	35662186	-	ENSEMBL	104.68	0.232642	0.213605	0.9072	blue
ENSMUSG00000021371.4	Mcur1	chr13	43538412	43560191	-	ENSEMBL	761.034	0.091761	0.214004	0.907329	blue
ENSMUSG00000016487.15	Ppfibp1	chr6	146888487	147032025	+	HAVANA	638.449	-0.096328	0.213874	0.907329	blue
ENSMUSG00000024387.13	Csnk2b	chr17	35116196	35122053	-	HAVANA	1114.5	0.0789538	0.215025	0.907659	blue
ENSMUSG00000061298.14	Agbl4	chr4	110397661	111664324	+	HAVANA	185.43	-0.198877	0.216312	0.908715	blue
ENSMUSG00000047804.15	Akap10	chr11	61871307	61930252	-	HAVANA	591.552	-0.103603	0.215812	0.908715	blue
ENSMUSG00000006464.8	Bbs1	chr19	4886898	4906627	-	ENSEMBL	1038.01	-0.113982	0.216193	0.908715	blue
ENSMUSG00000016477.17	E2f3	chr13	29906575	29985668	-	HAVANA	816.158	0.0973582	0.215784	0.908715	blue
ENSMUSG00000066551.12	Hmgb1	chr5	149046702	149184489	-	HAVANA	2353.26	0.0638525	0.216533	0.908715	blue
ENSMUSG00000030126.17	Tmcc1	chr6	116018611	116193486	-	HAVANA	1951.51	0.0730852	0.216543	0.908715	blue
ENSMUSG00000042942.15	Greb1l	chr18	10325177	10562934	+	HAVANA	364.89	-0.15769	0.218353	0.909238	blue
ENSMUSG00000037243.17	Zfp692	chr11	58307069	58314627	+	HAVANA	790.286	0.0997513	0.217262	0.909238	blue
ENSMUSG00000087674.7	4930447M23Rik	chr2	19344317	19351050	+	HAVANA	107.455	-0.219788	0.220075	0.911154	blue
ENSMUSG00000025246.13	Tbl1x	chrX	77511013	77662983	+	HAVANA	1163.87	-0.0906866	0.219937	0.911154	blue
ENSMUSG00000024844.14	Banf1	chr19	5364641	5366645	-	ENSEMBL	485.856	0.113025	0.221117	0.913048	blue
ENSMUSG00000039661.14	Dusp26	chr8	31089471	31097047	+	HAVANA	620.988	-0.131155	0.221719	0.913048	blue
ENSMUSG00000034023.16	Fancd2	chr6	113531682	113597017	+	HAVANA	157.077	-0.204699	0.221128	0.913048	blue
ENSMUSG00000025579.14	Gaa	chr11	119267887	119285454	+	HAVANA	6198.83	-0.0942596	0.221666	0.913048	blue
ENSMUSG00000046056.15	Sbsn	chr7	30751471	30756134	+	HAVANA	177.65	0.206245	0.223881	0.916395	blue
ENSMUSG00000049281.16	Scn3b	chr9	40269217	40291618	+	HAVANA	5435.53	0.121983	0.224073	0.916395	blue
ENSMUSG00000035437.15	Rabgap1	chr2	37443279	37566454	+	HAVANA	2018.13	-0.065752	0.224868	0.918402	blue
ENSMUSG00000027166.14	Dnajc24	chr2	105966709	106003549	-	HAVANA	142.69	-0.198455	0.225513	0.918706	blue
ENSMUSG00000079658.9	Eloc	chr1	16641725	16657042	-	HAVANA	2205.77	0.0693294	0.225852	0.918706	blue
ENSMUSG00000039156.19	Stim2	chr5	53998499	54121057	+	HAVANA	2853.7	0.107276	0.225775	0.918706	blue
ENSMUSG00000048905.4	4930539E08Rik	chr17	28896397	28915324	-	HAVANA	98.6737	-0.309454	0.226744	0.918771	blue
ENSMUSG00000015027.11	Galns	chr8	122578242	122611463	-	HAVANA	226.723	0.158638	0.228632	0.918771	blue
ENSMUSG00000025757.12	Hspa4l	chr3	40744495	40796103	+	HAVANA	3929.58	-0.0673459	0.227563	0.918771	blue
ENSMUSG00000044349.15	Snhg11	chr2	158375638	158386145	+	HAVANA	55110.8	-0.0657259	0.230155	0.918771	blue
ENSMUSG00000020272.8	Stk10	chr11	32533305	32624587	+	HAVANA	200.059	0.173778	0.228364	0.918771	blue
ENSMUSG00000090100.7	Ttbk2	chr2	120732816	120850604	-	HAVANA	1812.8	-0.0835766	0.227399	0.918771	blue
ENSMUSG00000068284.14	Usf3	chr16	44173246	44227465	+	HAVANA	1892.2	-0.0719	0.227608	0.918771	blue
ENSMUSG00000074064.6	Mlycd	chr8	119394878	119411102	+	HAVANA	494.336	-0.107565	0.231205	0.919271	blue
ENSMUSG00000050511.1	Oprd1	chr4	132110726	132144486	-	HAVANA	213.324	-0.183997	0.231684	0.92011	blue
ENSMUSG00000039519.6	Cyp7b1	chr3	18071950	18243338	-	HAVANA	472.396	0.129365	0.233336	0.920342	blue
ENSMUSG00000068151.7	A230006K03Rik	chr7	61127996	61311721	-	HAVANA	143.03	-0.187619	0.242447	0.921287	blue
ENSMUSG00000024299.16	Adamts10	chr17	33524204	33553782	+	HAVANA	638.09	-0.0976346	0.249981	0.921287	blue
ENSMUSG00000037400.17	Atp11b	chr3	35754106	35856276	+	HAVANA	2935.31	-0.0651657	0.251108	0.921287	blue
ENSMUSG00000048939.13	Atp13a5	chr16	29231851	29378732	-	HAVANA	323.835	-0.142496	0.245831	0.921287	blue
ENSMUSG00000021460.16	Auh	chr13	52835119	52929681	-	HAVANA	944.345	0.0800145	0.247238	0.921287	blue
ENSMUSG00000057265.12	Bbof1	chr12	84409071	84433780	+	HAVANA	198.037	-0.162883	0.257844	0.921287	blue
ENSMUSG00000039128.13	Cdc123	chr2	5794294	5845164	-	HAVANA	1213.33	0.0736	0.256052	0.921287	blue
ENSMUSG00000039298.16	Cdk5rap2	chr4	70216856	70410443	-	HAVANA	714.677	0.0927566	0.247484	0.921287	blue
ENSMUSG00000025439.5	Clns1a	chr7	97696634	97720796	+	HAVANA	1205.25	0.0795375	0.236377	0.921287	blue
ENSMUSG00000022235.14	Cmbl	chr15	31568791	31590119	+	HAVANA	151.258	-0.228516	0.253921	0.921287	blue
ENSMUSG00000041966.18	Dcaf17	chr2	71055328	71099142	+	HAVANA	460.028	-0.118649	0.260323	0.921287	blue
ENSMUSG00000049354.8	Dcaf7	chr11	106036872	106059324	+	HAVANA	6018.76	-0.0669832	0.243131	0.921287	blue
ENSMUSG00000009079.16	Ewsr1	chr11	5069689	5099266	-	HAVANA	5562.56	0.0528839	0.258918	0.921287	blue
ENSMUSG00000024187.14	Fam234a	chr17	26211822	26244223	-	HAVANA	349.375	0.142808	0.258528	0.921287	blue
ENSMUSG00000025555.14	Farp1	chr14	121035200	121283744	+	HAVANA	1531.97	-0.0800522	0.235935	0.921287	blue
ENSMUSG00000102171.1	Gm37874	chr14	47737339	47739894	+	HAVANA	115.113	0.191011	0.260567	0.921287	blue
ENSMUSG00000040372.2	Gpr63	chr4	24966407	25009233	+	HAVANA	224.787	0.184317	0.25009	0.921287	blue
ENSMUSG00000009731.4	Kcnd1	chrX	7822289	7838280	+	HAVANA	287.311	-0.151805	0.253903	0.921287	blue
ENSMUSG00000029570.5	Lfng	chr5	140607320	140615545	+	HAVANA	298.594	-0.133074	0.24141	0.921287	blue
ENSMUSG00000060780.2	Lrrtm1	chr6	77242689	77257791	+	HAVANA	1831.75	-0.0804499	0.252114	0.921287	blue
ENSMUSG00000032135.15	Mcam	chr9	44134469	44142727	+	HAVANA	380.929	0.14408	0.252637	0.921287	blue
ENSMUSG00000021339.3	Mrs2	chr13	24992483	25020379	-	HAVANA	670.387	-0.0957333	0.236443	0.921287	blue
ENSMUSG00000029111.7	Nelfa	chr5	33897916	33936413	-	HAVANA	390.59	-0.1119	0.256999	0.921287	blue
ENSMUSG00000031754.10	Nudt21	chr8	94015496	94037031	-	HAVANA	1323.74	-0.0696892	0.255041	0.921287	blue
ENSMUSG00000046178.3	Nxph1	chr6	8948431	9249032	+	HAVANA	555.111	-0.147103	0.235483	0.921287	blue
ENSMUSG00000037747.9	Phyhipl	chr10	70557682	70655965	-	HAVANA	3029.47	-0.0766032	0.252616	0.921287	blue
ENSMUSG00000027665.13	Pik3ca	chr3	32397671	32468486	+	HAVANA	1372.91	-0.0654131	0.256928	0.921287	blue
ENSMUSG00000020253.15	Ppm1m	chr9	106194947	106199746	-	HAVANA	405.136	-0.131854	0.255621	0.921287	blue
ENSMUSG00000021816.10	Ppp3cb	chr14	20499364	20546573	-	HAVANA	8005.1	0.0668334	0.255899	0.921287	blue
ENSMUSG00000010609.15	Psen2	chr1	180227004	180263438	-	HAVANA	297.281	0.121903	0.259292	0.921287	blue
ENSMUSG00000028896.13	Rcc1	chr4	132331919	132353605	-	HAVANA	202.387	0.159992	0.259189	0.921287	blue
ENSMUSG00000023066.9	Rttn	chr18	88971790	89131013	+	ENSEMBL	125.019	-0.179603	0.260038	0.921287	blue
ENSMUSG00000028249.15	Sdcbp	chr4	6365650	6408423	+	HAVANA	4514.38	0.0552359	0.255946	0.921287	blue
ENSMUSG00000045180.13	Shroom2	chrX	152609509	152769465	-	HAVANA	1957.64	0.0678832	0.241823	0.921287	blue
ENSMUSG00000037341.13	Slc9a7	chrX	20105755	20291807	-	HAVANA	437.713	-0.141741	0.260105	0.921287	blue
ENSMUSG00000034349.14	Smc4	chr3	69004738	69034623	+	HAVANA	227.791	0.144345	0.245209	0.921287	blue
ENSMUSG00000027630.13	Tbl1xr1	chr3	22076652	22216594	+	HAVANA	1926.69	0.0610273	0.261133	0.921287	blue
ENSMUSG00000048546.7	Tob2	chr15	81848270	81858326	-	ENSEMBL	503.73	0.139729	0.244284	0.921287	blue
ENSMUSG00000037300.18	Ttc13	chr8	124671333	124721983	-	HAVANA	1100.05	0.0754969	0.239643	0.921287	blue
ENSMUSG00000033991.8	Ttc37	chr13	76098734	76187983	+	ENSEMBL	483.62	-0.113283	0.245444	0.921287	blue
ENSMUSG00000019927.6	Ube2d1	chr10	71254980	71285262	-	HAVANA	907.896	0.0863761	0.252415	0.921287	blue
ENSMUSG00000079470.8	Utp14b	chr1	78658038	78671512	+	HAVANA	364.379	0.168612	0.25474	0.921287	blue
ENSMUSG00000033454.6	Zbtb1	chr12	76370266	76396950	+	HAVANA	581.134	0.0930535	0.253342	0.921287	blue
ENSMUSG00000043602.5	Zfp3	chr11	70764209	70772928	+	HAVANA	301.104	0.12492	0.250608	0.921287	blue
ENSMUSG00000000552.9	Zfp385a	chr15	103313895	103340086	-	ENSEMBL	1014.08	-0.0983812	0.261467	0.921287	blue
ENSMUSG00000012640.16	Zfp715	chr7	43296197	43313294	-	HAVANA	659.481	0.0891781	0.26123	0.921287	blue
ENSMUSG00000051499.7	Zfp786	chr6	47819266	47830867	-	HAVANA	95.5882	-0.227376	0.245613	0.921287	blue
ENSMUSG00000066440.5	Zfyve26	chr12	79232346	79296304	-	HAVANA	673.221	-0.0923646	0.239299	0.921287	blue
ENSMUSG00000026553.17	Copa	chr1	172082529	172122330	+	HAVANA	4839.19	-0.0522319	0.263336	0.922133	blue
ENSMUSG00000103310.1	Pcdha12	chr18	37020149	37187657	+	HAVANA	119.364	0.186526	0.262937	0.922133	blue
ENSMUSG00000022523.9	Fgf12	chr16	28160120	28445227	-	ENSEMBL	1775.99	-0.0966234	0.268314	0.924324	blue
ENSMUSG00000046280.9	She	chr3	89831370	89858834	+	HAVANA	100.619	-0.201407	0.26763	0.924324	blue
ENSMUSG00000036099.16	Vezt	chr10	93939165	94035817	-	HAVANA	1766.81	-0.0803286	0.267353	0.924324	blue
ENSMUSG00000107000.1	Gm43481	chr5	134267065	134270736	-	HAVANA	184.466	0.165795	0.269056	0.925183	blue
ENSMUSG00000055653.13	Gpc3	chrX	52272426	52613950	-	HAVANA	99.5852	-0.306894	0.270224	0.925183	blue
ENSMUSG00000040225.15	Prrc2c	chr1	162670725	162740556	-	HAVANA	5243.09	-0.0598676	0.269736	0.925183	blue
ENSMUSG00000041360.7	Pum3	chr19	27388702	27429820	-	ENSEMBL	590.912	0.0940987	0.270121	0.925183	blue
ENSMUSG00000031529.5	Tnks	chr8	34826460	34965690	-	HAVANA	3048.5	-0.0703875	0.2692	0.925183	blue
ENSMUSG00000000934.8	Top1mt	chr15	75657035	75678800	-	HAVANA	374.645	-0.132111	0.269513	0.925183	blue
ENSMUSG00000044676.10	Zfp612	chr8	110079746	110092741	+	HAVANA	1047.52	-0.0703888	0.270225	0.925183	blue
ENSMUSG00000034269.12	Setd5	chr6	113077365	113153435	+	HAVANA	3044.73	-0.0572374	0.270835	0.925329	blue
ENSMUSG00000078117.2	Gm16485	chr9	8971791	8975773	+	ENSEMBL	335.61	-0.127975	0.272925	0.92616	blue
ENSMUSG00000037771.11	Slc32a1	chr2	158610767	158615748	+	HAVANA	1452.73	-0.0887848	0.272686	0.92616	blue
ENSMUSG00000038375.15	Trp53inp2	chr2	155381059	155389850	+	HAVANA	2824.77	0.0642708	0.271561	0.92616	blue
ENSMUSG00000018474.17	Chd3	chr11	69343273	69369406	-	HAVANA	19654.4	-0.0571117	0.274801	0.928159	blue
ENSMUSG00000030030.5	1700003E16Rik	chr6	83156404	83162945	+	HAVANA	352.507	-0.143634	0.275649	0.928728	blue
ENSMUSG00000007656.13	Arpp19	chr9	75037614	75060313	+	HAVANA	1713.51	0.0871876	0.275751	0.928728	blue
ENSMUSG00000050192.8	Eif5a2	chr3	28781276	28798846	+	HAVANA	1186.87	-0.0807498	0.275891	0.928942	blue
ENSMUSG00000039810.11	Zc3h10	chr10	128541963	128547774	-	HAVANA	260.73	0.122861	0.276633	0.92914	blue
ENSMUSG00000062761.7	Zfp512	chr5	31452431	31481754	+	HAVANA	1135.87	-0.0705512	0.277109	0.92914	blue
ENSMUSG00000000881.12	Dlg3	chrX	100767722	100818410	+	HAVANA	4343.07	0.0676303	0.277808	0.929409	blue
ENSMUSG00000019883.11	Echdc1	chr10	29313166	29347469	+	HAVANA	524.428	0.0966458	0.27746	0.929409	blue
ENSMUSG00000026219.14	Trip12	chr1	84721189	84840516	-	HAVANA	4751.58	-0.0545303	0.27773	0.929409	blue
ENSMUSG00000032883.15	Acsl3	chr1	78657825	78707743	+	HAVANA	3446.36	0.0862938	0.278756	0.929541	blue
ENSMUSG00000021715.12	Cwc27	chr13	104631140	104817142	-	HAVANA	357.387	-0.109963	0.279543	0.929541	blue
ENSMUSG00000083012.8	Fam220a	chr5	143548706	143564531	+	HAVANA	967.284	0.0746569	0.279127	0.929541	blue
ENSMUSG00000028530.14	Jak1	chr4	101152367	101265282	-	HAVANA	3742.16	-0.050815	0.280259	0.929541	blue
ENSMUSG00000019906.15	Lin7a	chr10	107271686	107421474	+	HAVANA	342.012	-0.119433	0.281349	0.929541	blue
ENSMUSG00000048706.3	Lurap1l	chr4	80910646	80955628	+	HAVANA	534.608	0.107917	0.281202	0.929541	blue
ENSMUSG00000027002.13	Nckap1	chr2	80500512	80581380	-	HAVANA	15492.4	0.0563953	0.279439	0.929541	blue
ENSMUSG00000021136.13	Smoc1	chr12	81026808	81186414	+	HAVANA	300.616	-0.128894	0.27969	0.929541	blue
ENSMUSG00000044768.16	D1Ertd622e	chr1	97606318	97662074	-	HAVANA	778.345	0.096247	0.28453	0.930383	blue
ENSMUSG00000031562.15	Dctd	chr8	48099092	48153233	+	HAVANA	146.486	-0.167072	0.285266	0.930383	blue
ENSMUSG00000030409.15	Dmpk	chr7	19083849	19093821	+	HAVANA	467.402	0.120337	0.284641	0.930383	blue
ENSMUSG00000046785.8	Epm2aip1	chr9	111271929	111279093	+	HAVANA	3592.39	-0.0600266	0.285781	0.930383	blue
ENSMUSG00000019359.14	Gdpd2	chrX	100729873	100738895	+	HAVANA	213.179	-0.128825	0.284793	0.930383	blue
ENSMUSG00000102753.1	Gm37056	chr3	73041975	73043839	-	HAVANA	94.6558	-0.192049	0.285272	0.930383	blue
ENSMUSG00000052684.4	Jun	chr4	95049034	95052222	-	HAVANA	2430.25	-0.106478	0.283678	0.930383	blue
ENSMUSG00000035805.13	Mlc1	chr15	88955884	88979007	-	HAVANA	3152.12	-0.0579434	0.285722	0.930383	blue
ENSMUSG00000024500.18	Ppp2r2b	chr18	42637432	43059471	-	HAVANA	1844.74	-0.0900941	0.286671	0.930383	blue
ENSMUSG00000003199.16	Mpnd	chr17	56005711	56016790	+	HAVANA	1236.36	0.0645018	0.288336	0.932056	blue
ENSMUSG00000040690.15	Col16a1	chr4	130047840	130099283	+	HAVANA	445.831	-0.123642	0.291585	0.935877	blue
ENSMUSG00000038084.16	Opa1	chr16	29579334	29654884	+	HAVANA	3763.92	-0.049294	0.294873	0.935878	blue
ENSMUSG00000049184.6	Purg	chr8	33386325	33417467	+	HAVANA	523.178	0.103685	0.294239	0.935878	blue
ENSMUSG00000020777.16	Acox1	chr11	116171888	116199045	-	HAVANA	3681.6	-0.0520653	0.296845	0.936739	blue
ENSMUSG00000058145.16	Adamts17	chr7	66839735	67153171	+	HAVANA	248.14	-0.146279	0.299579	0.936739	blue
ENSMUSG00000024073.14	Birc6	chr17	74528295	74703356	+	HAVANA	3728.7	-0.0605351	0.301158	0.936739	blue
ENSMUSG00000031654.16	Cbln1	chr8	87468405	87472609	-	HAVANA	122.787	-0.563724	0.299664	0.936739	blue
ENSMUSG00000024501.19	Dpysl3	chr18	43320979	43438286	-	HAVANA	1199.13	-0.0928634	0.297731	0.936739	blue
ENSMUSG00000007570.15	Fance	chr17	28313530	28326568	+	HAVANA	343.528	-0.109328	0.297831	0.936739	blue
ENSMUSG00000001700.9	Gramd3	chr18	56432132	56503792	+	ENSEMBL	285.052	-0.115867	0.298408	0.936739	blue
ENSMUSG00000032968.4	Inha	chr1	75507077	75510366	+	HAVANA	506.555	-0.118089	0.296738	0.936739	blue
ENSMUSG00000018401.17	Mtmr4	chr11	87592162	87616302	+	HAVANA	1928.35	-0.0761308	0.299953	0.936739	blue
ENSMUSG00000031644.19	Nek1	chr8	60993195	61131346	+	HAVANA	1245.49	-0.0801369	0.299888	0.936739	blue
ENSMUSG00000048330.14	Ric3	chr7	109034312	109083331	-	HAVANA	1904.61	-0.0639595	0.300573	0.936739	blue
ENSMUSG00000019877.10	Serinc1	chr10	57515774	57532530	-	HAVANA	18283.2	0.0467125	0.298862	0.936739	blue
ENSMUSG00000030814.17	Bcl7c	chr7	127661456	127708933	-	HAVANA	304.119	-0.123151	0.303025	0.938198	blue
ENSMUSG00000001089.14	Luzp1	chr4	136469761	136554780	+	HAVANA	2461.72	0.0558965	0.306021	0.938867	blue
ENSMUSG00000059493.13	Nhs	chrX	161833296	162159730	-	HAVANA	109.99	-0.220617	0.305215	0.938867	blue
ENSMUSG00000020516.15	Rps6kb1	chr11	86498871	86544805	-	HAVANA	1348.1	-0.0601423	0.304697	0.938867	blue
ENSMUSG00000024565.8	Sall3	chr18	80966376	80986578	-	ENSEMBL	136.595	-0.160807	0.305327	0.938867	blue
ENSMUSG00000053841.15	Txlna	chr4	129626078	129641065	-	HAVANA	1085.97	0.0683882	0.304738	0.938867	blue
ENSMUSG00000034285.15	Nipsnap1	chr11	4873951	4894200	+	HAVANA	1298.74	0.0600952	0.307105	0.939092	blue
ENSMUSG00000042406.7	Atf4	chr15	80255184	80257540	+	ENSEMBL	1357.13	0.0604952	0.308535	0.939604	blue
ENSMUSG00000025791.18	Pgm2	chr4	99929414	99987294	+	HAVANA	1181.37	-0.0677868	0.308219	0.939604	blue
ENSMUSG00000052911.9	Lamb2	chr9	108479736	108490530	+	HAVANA	743.847	-0.091103	0.309207	0.939746	blue
ENSMUSG00000032336.17	Nptn	chr9	58582240	58657955	+	HAVANA	10580.2	0.053467	0.309434	0.939746	blue
ENSMUSG00000022211.8	Carmil3	chr14	55491093	55508246	+	ENSEMBL	1462.58	-0.0889556	0.30956	0.939884	blue
ENSMUSG00000058318.15	Phf21a	chr2	92093117	92364666	+	HAVANA	1272.58	-0.0661248	0.310031	0.940013	blue
ENSMUSG00000029131.14	Dnajb6	chr5	29735688	29818134	+	HAVANA	1984.82	0.0577949	0.312109	0.940599	blue
ENSMUSG00000038524.13	Fchsd1	chr18	37957431	37969774	-	HAVANA	178.91	-0.14684	0.312371	0.940599	blue
ENSMUSG00000002635.11	Pdcd2l	chr7	34184499	34196661	-	HAVANA	238.207	0.1229	0.312443	0.940599	blue
ENSMUSG00000038371.15	Sbf2	chr7	110308013	110614922	-	HAVANA	1628.33	-0.0866662	0.312363	0.940599	blue
ENSMUSG00000037426.17	Depdc5	chr5	32863701	32994236	+	HAVANA	1231.97	-0.0742977	0.314413	0.940761	blue
ENSMUSG00000028051.10	Hcn3	chr3	89146074	89160196	-	HAVANA	300.895	-0.13238	0.313954	0.940761	blue
ENSMUSG00000030980.17	Knop1	chr7	118842222	118856254	-	HAVANA	621.098	0.0903014	0.314344	0.940761	blue
ENSMUSG00000039100.9	March6	chr15	31455899	31531037	-	ENSEMBL	7129.31	-0.0412812	0.312714	0.940761	blue
ENSMUSG00000044667.12	Plppr4	chr3	117319139	117360876	-	HAVANA	9109.93	0.0584779	0.317341	0.943245	blue
ENSMUSG00000109554.1	A230057D06Rik	chr7	61704519	61829422	-	HAVANA	170.671	-0.144859	0.319217	0.944344	blue
ENSMUSG00000020143.15	Dock2	chr11	34226815	34783892	-	HAVANA	97.4402	-0.177168	0.323327	0.944344	blue
ENSMUSG00000059796.16	Eif4a1	chr11	69666936	69672423	-	HAVANA	4668.61	0.0428914	0.323184	0.944344	blue
ENSMUSG00000055839.5	Elob	chr17	23824740	23829109	-	ENSEMBL	1377.69	0.0648392	0.323353	0.944344	blue
ENSMUSG00000043969.4	Emx2	chr19	59458372	59465357	+	HAVANA	351.697	0.105106	0.319695	0.944344	blue
ENSMUSG00000044674.6	Fzd1	chr5	4753839	4758035	-	HAVANA	197.7	-0.170106	0.318248	0.944344	blue
ENSMUSG00000023170.14	Gps2	chr11	69913888	69916591	+	HAVANA	390.504	0.0968673	0.31874	0.944344	blue
ENSMUSG00000034275.18	Igsf9b	chr9	27299204	27357546	+	HAVANA	1920.68	-0.0737638	0.320163	0.944344	blue
ENSMUSG00000059857.15	Ntng1	chr3	109780040	110144011	-	HAVANA	771.717	-0.135191	0.321001	0.944344	blue
ENSMUSG00000032410.13	Xrn1	chr9	95954760	96057803	+	HAVANA	1350.2	-0.0697874	0.321226	0.944344	blue
ENSMUSG00000066721.3	Zfp575	chr7	24583838	24587641	-	HAVANA	151.217	-0.154305	0.320941	0.944344	blue
ENSMUSG00000005823.8	Gpr108	chr17	57234914	57247641	-	ENSEMBL	459.89	-0.106671	0.324615	0.94457	blue
ENSMUSG00000022325.14	Pop1	chr15	34495304	34530648	+	HAVANA	212.84	0.127838	0.325646	0.94457	blue
ENSMUSG00000059277.12	R74862	chr7	143021784	143053686	-	HAVANA	117.208	-0.162068	0.325684	0.94457	blue
ENSMUSG00000070461.3	9230112E08Rik	chr2	180983924	180987275	+	HAVANA	400.585	0.10574	0.347192	0.945355	blue
ENSMUSG00000014355.10	Anapc1	chr2	128610104	128687391	-	HAVANA	2268.28	-0.051667	0.337487	0.945355	blue
ENSMUSG00000063801.7	Ap3s2	chr7	79875325	79920649	-	HAVANA	1772.31	-0.0580037	0.331399	0.945355	blue
ENSMUSG00000074794.9	Arrdc3	chr13	80883384	80896035	+	HAVANA	899.416	0.0966485	0.336567	0.945355	blue
ENSMUSG00000035277.15	Arx	chrX	93286445	93298357	+	HAVANA	369.657	-0.137732	0.333367	0.945355	blue
ENSMUSG00000041684.11	Bivm	chr1	44118957	44144770	+	HAVANA	520.986	-0.0802956	0.344627	0.945355	blue
ENSMUSG00000030528.12	Blm	chr7	80454733	80535119	-	HAVANA	97.6153	-0.166491	0.354195	0.945355	blue
ENSMUSG00000002835.8	Chaf1a	chr17	56040416	56068026	+	ENSEMBL	119.432	0.155944	0.333284	0.945355	blue
ENSMUSG00000030525.8	Chrna7	chr7	63098692	63212569	-	HAVANA	535.371	-0.104883	0.342518	0.945355	blue
ENSMUSG00000073424.9	Cyp4f15	chr17	32685627	32703352	+	HAVANA	262.445	-0.10727	0.353535	0.945355	blue
ENSMUSG00000029014.14	Dnajc2	chr5	21757267	21785251	-	HAVANA	586.567	0.0769443	0.344836	0.945355	blue
ENSMUSG00000005102.13	Eif2ak4	chr2	118388618	118475234	+	HAVANA	823.015	-0.0689456	0.350797	0.945355	blue
ENSMUSG00000043460.6	Elfn2	chr15	78670022	78718113	-	ENSEMBL	3099.75	-0.0633162	0.351925	0.945355	blue
ENSMUSG00000058174.7	Gm5148	chr3	37714190	37724490	-	HAVANA	133.291	-0.145731	0.345094	0.945355	blue
ENSMUSG00000047454.12	Gphn	chr12	78226379	78684772	+	HAVANA	1410.29	-0.0562479	0.352042	0.945355	blue
ENSMUSG00000025534.17	Gusb	chr5	129989011	130003049	-	HAVANA	262.622	-0.107172	0.352943	0.945355	blue
ENSMUSG00000031161.15	Hdac6	chrX	7930120	7947889	-	HAVANA	1266.51	-0.0606452	0.348842	0.945355	blue
ENSMUSG00000038909.16	Kat7	chr11	95274259	95310246	-	HAVANA	1590.09	-0.0598788	0.355365	0.945355	blue
ENSMUSG00000051726.6	Kcnf1	chr12	17172100	17176888	-	HAVANA	1200.7	-0.0876526	0.344035	0.945355	blue
ENSMUSG00000021294.7	Kif26a	chr12	112146208	112181747	+	HAVANA	237.986	-0.113061	0.355911	0.945355	blue
ENSMUSG00000063334.16	Krr1	chr10	111972664	111988432	+	HAVANA	844.478	0.0667067	0.349162	0.945355	blue
ENSMUSG00000022577.16	Ly6h	chr15	75551268	75567255	-	HAVANA	3944.37	-0.0947967	0.341784	0.945355	blue
ENSMUSG00000050930.5	Map10	chr8	125669818	125673359	+	HAVANA	95.1225	-0.191596	0.337828	0.945355	blue
ENSMUSG00000051065.8	Mb21d2	chr16	28826176	28929698	-	ENSEMBL	459.847	0.0874272	0.343584	0.945355	blue
ENSMUSG00000090266.10	Mettl23	chr11	116843278	116854263	+	HAVANA	268.909	0.113143	0.327772	0.945355	blue
ENSMUSG00000030335.6	Mrpl51	chr6	125191801	125196269	+	HAVANA	585.933	0.0816741	0.332703	0.945355	blue
ENSMUSG00000033763.14	Mtss1l	chr8	110721476	110741400	+	HAVANA	4169.39	-0.0732255	0.336486	0.945355	blue
ENSMUSG00000028706.14	Nsun4	chr4	116032842	116053876	-	HAVANA	225.288	-0.117332	0.326294	0.945355	blue
ENSMUSG00000011257.19	Pabpc4	chr4	123262351	123298925	+	HAVANA	885.47	0.0736371	0.349537	0.945355	blue
ENSMUSG00000023036.14	Pcdhgc4	chr18	37815079	37841873	+	HAVANA	203.967	-0.116225	0.352108	0.945355	blue
ENSMUSG00000018537.16	Pcgf2	chr11	97688823	97700497	-	HAVANA	593.922	-0.0788952	0.333442	0.945355	blue
ENSMUSG00000014956.15	Ppp1cb	chr5	32458843	32517433	+	HAVANA	6349.34	0.0402463	0.346592	0.945355	blue
ENSMUSG00000072494.7	Ppp1r3e	chr14	54872669	54877550	-	HAVANA	207.69	0.149547	0.337475	0.945355	blue
ENSMUSG00000030697.7	Ppp4c	chr7	126785866	126792496	-	HAVANA	592.339	0.0958037	0.329672	0.945355	blue
ENSMUSG00000024997.7	Prdx3	chr19	60864051	60874556	-	HAVANA	952.168	-0.0756805	0.335365	0.945355	blue
ENSMUSG00000043587.15	Pxylp1	chr9	96823336	96892669	-	HAVANA	308.372	0.101159	0.345999	0.945355	blue
ENSMUSG00000021027.16	Ralgapa1	chr12	55602896	55821167	-	HAVANA	4190.26	-0.0478992	0.328942	0.945355	blue
ENSMUSG00000022682.7	Rrn3	chr16	13780699	13814840	+	ENSEMBL	1327.1	0.0531649	0.355384	0.945355	blue
ENSMUSG00000020458.16	Rtn4	chr11	29692947	29744331	+	HAVANA	12069.6	0.0563471	0.350142	0.945355	blue
ENSMUSG00000027429.16	Sec23b	chr2	144556229	144590749	+	HAVANA	808.088	-0.0843879	0.331392	0.945355	blue
ENSMUSG00000075701.9	Selenos	chr7	66079649	66089405	+	HAVANA	549.136	0.106261	0.329976	0.945355	blue
ENSMUSG00000040711.7	Sh3pxd2b	chr11	32347820	32428173	+	HAVANA	400.618	-0.0913854	0.331745	0.945355	blue
ENSMUSG00000020063.16	Sirt1	chr10	63319005	63381704	-	HAVANA	368.615	0.102186	0.338904	0.945355	blue
ENSMUSG00000063796.8	Slc22a8	chr19	8591254	8611834	+	ENSEMBL	315.187	-0.162283	0.342076	0.945355	blue
ENSMUSG00000029221.15	Slc30a9	chr5	67306955	67358443	+	HAVANA	3447.33	0.0509205	0.346032	0.945355	blue
ENSMUSG00000052310.9	Slc39a1	chr3	90248172	90253612	+	HAVANA	608	-0.0829828	0.336461	0.945355	blue
ENSMUSG00000023032.12	Slc4a8	chr15	100761747	100823968	+	HAVANA	2935.84	-0.0585219	0.347493	0.945355	blue
ENSMUSG00000028398.8	Tmem261	chr4	75277354	75278305	-	HAVANA	349.586	0.109487	0.329686	0.945355	blue
ENSMUSG00000034118.15	Tpst1	chr5	130073326	130135729	+	HAVANA	737.865	0.068633	0.343737	0.945355	blue
ENSMUSG00000002058.13	Unc119	chr11	78343482	78349164	+	HAVANA	414.494	-0.102791	0.333126	0.945355	blue
ENSMUSG00000041438.8	Utp4	chr8	106893636	106923088	+	HAVANA	666.746	0.0838959	0.329007	0.945355	blue
ENSMUSG00000055305.15	Zfp93	chr7	24270420	24277794	+	HAVANA	209.952	-0.120972	0.329376	0.945355	blue
ENSMUSG00000021831.8	Ero1l	chr14	45283092	45318572	-	ENSEMBL	809.192	-0.06435	0.356741	0.945544	blue
ENSMUSG00000048915.12	Efna5	chr17	62604184	62881317	-	HAVANA	128.898	-0.211081	0.358497	0.945739	blue
ENSMUSG00000074575.4	Kcng1	chr2	168260117	168281736	-	HAVANA	848.819	-0.102552	0.357748	0.945739	blue
ENSMUSG00000049107.13	Ntf3	chr6	126101412	126166910	-	HAVANA	108.501	0.184624	0.357001	0.945739	blue
ENSMUSG00000022550.17	Adck5	chr15	76576358	76595816	+	HAVANA	324.168	0.092541	0.361605	0.946346	blue
ENSMUSG00000078202.3	Nrarp	chr2	25180758	25183339	+	HAVANA	430.665	-0.0999663	0.363305	0.946346	blue
ENSMUSG00000038683.15	Pak1ip1	chr13	41001023	41013019	+	HAVANA	702.302	0.077015	0.360473	0.946346	blue
ENSMUSG00000019461.12	Plscr3	chr11	69846376	69852058	+	HAVANA	305.724	-0.101336	0.360045	0.946346	blue
ENSMUSG00000025486.17	Sirt3	chr7	140863666	140882309	-	HAVANA	1094.13	-0.0671227	0.363075	0.946346	blue
ENSMUSG00000041258.16	Zfp236	chr18	82593593	82692883	-	HAVANA	1194.86	-0.068864	0.361961	0.946346	blue
ENSMUSG00000031828.9	Klhl36	chr8	119862266	119876995	+	HAVANA	121.317	-0.158664	0.363536	0.946526	blue
ENSMUSG00000037824.5	Tspan14	chr14	40906445	40966807	-	ENSEMBL	553.342	-0.0866187	0.363891	0.946839	blue
ENSMUSG00000030538.15	Cib1	chr7	80227147	80232813	-	HAVANA	177.774	-0.133656	0.36408	0.946996	blue
ENSMUSG00000016559.14	H3f3b	chr11	116021912	116027962	-	HAVANA	3391.87	0.0487385	0.367114	0.947672	blue
ENSMUSG00000086448.1	9330162012Rik	chr13	24937401	24941417	+	HAVANA	100.864	-0.184984	0.36916	0.948781	blue
ENSMUSG00000028431.11	Ikbkap	chr4	56749680	56802331	-	HAVANA	1652.16	-0.0557571	0.369429	0.948781	blue
ENSMUSG00000031107.6	Rbmx2	chrX	48695004	48710723	+	HAVANA	125.879	0.147221	0.369672	0.949004	blue
ENSMUSG00000029920.9	Smarcad1	chr6	65042583	65116061	+	HAVANA	668.299	-0.0656275	0.371241	0.950608	blue
ENSMUSG00000070733.13	Fryl	chr5	73019987	73256619	-	HAVANA	2106.2	-0.0506901	0.372543	0.951953	blue
ENSMUSG00000097493.3	9930014A18Rik	chr15	60822271	60831793	+	HAVANA	107.899	0.186573	0.377096	0.952221	blue
ENSMUSG00000036698.10	Ago2	chr15	73095844	73184840	-	HAVANA	3018.89	-0.050593	0.382446	0.952221	blue
ENSMUSG00000044037.15	Als2cl	chr9	110879870	110900530	+	HAVANA	284.863	-0.0961948	0.390214	0.952221	blue
ENSMUSG00000039043.5	Arpin	chr7	79925361	79935359	-	HAVANA	263.909	0.102203	0.379879	0.952221	blue
ENSMUSG00000023017.9	Asic1	chr15	99670718	99701127	+	ENSEMBL	576.005	-0.082116	0.377441	0.952221	blue
ENSMUSG00000050538.8	B230217C12Rik	chr11	97840780	97844099	+	HAVANA	975.612	-0.0594482	0.374934	0.952221	blue
ENSMUSG00000004319.15	Clcn3	chr8	60910389	60983300	-	HAVANA	4465.22	-0.0380641	0.38736	0.952221	blue
ENSMUSG00000059326.6	Csf2ra	chr19	61224402	61228418	-	ENSEMBL	770.654	-0.0741255	0.393075	0.952221	blue
ENSMUSG00000023961.16	Enpp4	chr17	44096308	44105809	-	HAVANA	646.77	0.0780382	0.385187	0.952221	blue
ENSMUSG00000030199.16	Etv6	chr6	134035700	134270158	+	HAVANA	259.617	-0.109854	0.38709	0.952221	blue
ENSMUSG00000050530.14	Fam171a1	chr2	3114224	3227806	+	HAVANA	1682.15	-0.0487181	0.381952	0.952221	blue
ENSMUSG00000042444.10	Fam63b	chr9	70599014	70657174	-	HAVANA	1793.35	-0.0566485	0.37313	0.952221	blue
ENSMUSG00000028246.13	Faxc	chr4	21931329	21996839	+	HAVANA	956.274	-0.067402	0.392657	0.952221	blue
ENSMUSG00000024013.14	Fgd2	chr17	29360914	29379660	+	HAVANA	139.846	-0.147707	0.374225	0.952221	blue
ENSMUSG00000042390.9	Gatad2b	chr3	90293178	90363407	+	HAVANA	2939.98	0.053623	0.39158	0.952221	blue
ENSMUSG00000025266.11	Gnl3l	chrX	150983141	151017322	-	HAVANA	4915.01	-0.0484163	0.38053	0.952221	blue
ENSMUSG00000091735.2	Gpr62	chr9	106463962	106465938	-	HAVANA	156.012	0.139468	0.37987	0.952221	blue
ENSMUSG00000024486.5	Hbegf	chr18	36504929	36515805	-	ENSEMBL	170.269	-0.131349	0.383153	0.952221	blue
ENSMUSG00000067567.12	Hdac8	chrX	102284639	102505359	-	HAVANA	281.467	-0.10928	0.37392	0.952221	blue
ENSMUSG00000030287.15	Itpr2	chr6	146108299	146502223	-	HAVANA	665.959	-0.0745582	0.385939	0.952221	blue
ENSMUSG00000046834.6	Krt1	chr15	101845428	101850786	-	ENSEMBL	103.858	-0.153024	0.389152	0.952221	blue
ENSMUSG00000029228.15	Lnx1	chr5	74592447	74702912	-	HAVANA	391.725	-0.0944553	0.375382	0.952221	blue
ENSMUSG00000005142.10	Man2b1	chr8	85083270	85098282	+	HAVANA	1130.08	-0.0638226	0.389121	0.952221	blue
ENSMUSG00000039703.15	Nploc4	chr11	120380370	120437708	-	HAVANA	1467.52	-0.0545066	0.379156	0.952221	blue
ENSMUSG00000025364.13	Pa2g4	chr10	128557766	128565987	-	HAVANA	1214.8	0.0565191	0.38901	0.952221	blue
ENSMUSG00000027566.14	Psma7	chr2	180036373	180042433	-	HAVANA	1381.57	0.0623793	0.393529	0.952221	blue
ENSMUSG00000074925.3	Ptar1	chr19	23687400	23721129	+	ENSEMBL	139.397	-0.155071	0.374768	0.952221	blue
ENSMUSG00000024663.17	Rab3il1	chr19	10001669	10038380	+	HAVANA	194.148	-0.11589	0.386663	0.952221	blue
ENSMUSG00000026220.6	Slc16a14	chr1	84905898	84935134	-	HAVANA	169.86	-0.126127	0.376079	0.952221	blue
ENSMUSG00000034248.7	Slc25a37	chr14	69241848	69285112	-	HAVANA	618.715	-0.0880226	0.377767	0.952221	blue
ENSMUSG00000028136.15	Snx27	chr3	94497544	94582716	-	HAVANA	3227.05	-0.0413698	0.390098	0.952221	blue
ENSMUSG00000031158.11	Timm17b	chrX	7899357	7908351	+	HAVANA	241.328	-0.110821	0.385845	0.952221	blue
ENSMUSG00000033578.7	Tmem35a	chrX	134295225	134305969	+	HAVANA	900.624	-0.0839766	0.381208	0.952221	blue
ENSMUSG00000051951.5	Xkr4	chr1	3205901	3671498	-	HAVANA	1123.03	-0.0958453	0.383796	0.952221	blue
ENSMUSG00000039081.9	Zfp503	chr14	21983962	21989601	-	HAVANA	105.876	-0.163055	0.380569	0.952221	blue
ENSMUSG00000032264.9	Zw10	chr9	49055613	49078775	+	HAVANA	422.493	-0.10218	0.379917	0.952221	blue
ENSMUSG00000062014.12	Gmfb	chr14	46808149	46822242	-	HAVANA	4713.34	0.0439587	0.394762	0.952299	blue
ENSMUSG00000058835.14	Abi1	chr2	22940073	23040241	-	HAVANA	3484.54	0.0494302	0.398584	0.952511	blue
ENSMUSG00000017412.15	Cacnb4	chr2	52428320	52676831	-	HAVANA	3389.52	-0.043932	0.398151	0.952511	blue
ENSMUSG00000003208.8	Ccdc94	chr17	55959187	55967949	+	ENSEMBL	160.057	0.118654	0.399034	0.952511	blue
ENSMUSG00000003166.19	Dgcr2	chr16	17839482	17894145	-	HAVANA	1481.8	0.0474013	0.396799	0.952511	blue
ENSMUSG00000003955.7	Fam162a	chr16	36043844	36071515	-	ENSEMBL	446.256	0.0790859	0.398118	0.952511	blue
ENSMUSG00000056771.7	Gm10010	chr6	128187818	128200623	-	HAVANA	206.977	-0.137207	0.398694	0.952511	blue
ENSMUSG00000023939.7	Mrpl14	chr17	45686322	45698495	+	HAVANA	199.948	-0.107802	0.397243	0.952511	blue
ENSMUSG00000033596.5	Rfwd3	chr8	111270944	111300222	-	HAVANA	625.777	0.0761214	0.39712	0.952511	blue
ENSMUSG00000035521.13	Gnptg	chr17	25233331	25240124	-	ENSEMBL	1259.26	0.0526203	0.400554	0.953328	blue
ENSMUSG00000025880.11	Smad7	chr18	75367529	75395935	+	HAVANA	386.498	0.109484	0.400329	0.953328	blue
ENSMUSG00000031391.18	L1cam	chrX	73853778	73896105	-	HAVANA	3136.26	-0.0683084	0.406231	0.957035	blue
ENSMUSG00000033342.13	Plppr5	chr3	117574836	117689507	+	HAVANA	1225.98	0.0562072	0.407046	0.957106	blue
ENSMUSG00000062480.11	Acat3	chr17	12923833	12940402	-	HAVANA	104.853	0.142177	0.41375	0.957648	blue
ENSMUSG00000067787.10	Blcap	chr2	157556362	157571274	-	HAVANA	1815.79	-0.0653778	0.431904	0.957648	blue
ENSMUSG00000029229.8	Chic2	chr5	74997988	75044774	-	HAVANA	405.142	-0.0743867	0.416111	0.957648	blue
ENSMUSG00000004317.14	Clcn5	chrX	7153810	7319358	-	HAVANA	258.154	-0.106932	0.430245	0.957648	blue
ENSMUSG00000001755.12	Coasy	chr11	101082565	101086619	+	HAVANA	437.401	-0.0810834	0.426647	0.957648	blue
ENSMUSG00000035933.5	Cog5	chr12	31654869	31937630	+	HAVANA	1440.45	0.0696384	0.40854	0.957648	blue
ENSMUSG00000031256.11	Cstf2	chrX	134059187	134086819	+	HAVANA	2534.61	-0.0525313	0.413511	0.957648	blue
ENSMUSG00000034973.16	Dopey1	chr9	86467154	86555923	+	HAVANA	1475.84	-0.0600844	0.407857	0.957648	blue
ENSMUSG00000087095.2	Emx2os	chr19	59425104	59458635	-	HAVANA	216.288	0.122304	0.418646	0.957648	blue
ENSMUSG00000038827.11	Fam206a	chr4	56802345	56809601	+	HAVANA	520.444	-0.0673873	0.432314	0.957648	blue
ENSMUSG00000038121.6	Fam210a	chr18	68260187	68300333	-	HAVANA	922.026	-0.057501	0.432099	0.957648	blue
ENSMUSG00000028414.16	Fktn	chr4	53713998	53765785	+	HAVANA	1359.97	0.0603182	0.408581	0.957648	blue
ENSMUSG00000071984.10	Fndc1	chr17	7738569	7827302	-	HAVANA	223.708	-0.137056	0.431651	0.957648	blue
ENSMUSG00000026888.14	Grb14	chr2	64912476	65024987	-	HAVANA	585.68	0.0725161	0.427886	0.957648	blue
ENSMUSG00000028631.7	Kcnq4	chr4	120696138	120748612	-	HAVANA	143.764	-0.137633	0.412657	0.957648	blue
ENSMUSG00000032036.15	Kirrel3	chr9	34485894	35036716	+	HAVANA	937.488	-0.0766688	0.423302	0.957648	blue
ENSMUSG00000027968.11	Larp7	chr3	127536714	127553349	-	HAVANA	371.15	0.0780223	0.42853	0.957648	blue
ENSMUSG00000022801.13	Lrch3	chr16	32914100	33015647	+	HAVANA	1034.55	0.0556866	0.432261	0.957648	blue
ENSMUSG00000031434.15	Morc4	chrX	139821632	139871677	-	HAVANA	115.826	0.127617	0.427832	0.957648	blue
ENSMUSG00000102742.1	Pcdhga11	chr18	37755731	37841873	+	HAVANA	464.62	-0.0804648	0.41772	0.957648	blue
ENSMUSG00000049969.3	Plekhf2	chr4	10988662	11007927	-	HAVANA	150.691	-0.114467	0.427208	0.957648	blue
ENSMUSG00000036986.16	Pml	chr9	58218076	58249786	-	HAVANA	263.182	-0.0963346	0.424765	0.957648	blue
ENSMUSG00000029602.11	Rasal1	chr5	120648812	120679597	+	HAVANA	2274.32	-0.0619562	0.40914	0.957648	blue
ENSMUSG00000030844.11	Rgs10	chr7	128373621	128418758	-	HAVANA	319.764	0.0950931	0.424352	0.957648	blue
ENSMUSG00000081895.3	Rpl17-ps10	chr7	72648757	72649311	-	HAVANA	224.85	-0.115857	0.42556	0.957648	blue
ENSMUSG00000015659.12	Serac1	chr17	6042196	6079741	-	HAVANA	576.761	-0.0771496	0.420741	0.957648	blue
ENSMUSG00000003660.10	Snrnp200	chr2	127208386	127240451	+	HAVANA	2897.34	-0.0387738	0.417009	0.957648	blue
ENSMUSG00000021990.15	Spata13	chr14	60634001	60764556	+	HAVANA	431.973	0.126002	0.431902	0.957648	blue
ENSMUSG00000057522.15	Spop	chr11	95414080	95493406	+	HAVANA	4111.55	0.041076	0.431469	0.957648	blue
ENSMUSG00000026094.14	Stk17b	chr1	53755506	53785224	-	HAVANA	116.732	-0.135318	0.43138	0.957648	blue
ENSMUSG00000030782.16	Tgfb1i1	chr7	128246812	128255699	+	HAVANA	185.129	-0.134154	0.412856	0.957648	blue
ENSMUSG00000026627.7	Tmem206	chr1	191325912	191350914	+	HAVANA	170.42	-0.119046	0.415841	0.957648	blue
ENSMUSG00000033808.16	Tmem87a	chr2	120355312	120404113	-	HAVANA	810.433	0.0627333	0.410872	0.957648	blue
ENSMUSG00000022721.18	Trmt2a	chr16	18248679	18254772	+	HAVANA	781.424	0.0669676	0.423092	0.957648	blue
ENSMUSG00000056900.13	Usp13	chr3	32817546	32938071	+	HAVANA	607.047	-0.0827976	0.424115	0.957648	blue
ENSMUSG00000032612.14	Usp4	chr9	108347853	108392545	+	HAVANA	1997.42	-0.0434043	0.430661	0.957648	blue
ENSMUSG00000085795.8	Zfp703	chr8	26977325	26981461	+	HAVANA	448.062	0.0761012	0.416498	0.957648	blue
ENSMUSG00000025870.10	Arl10	chr13	54575015	54581128	+	HAVANA	249.746	0.0949139	0.433739	0.958231	blue
ENSMUSG00000024146.9	Cript	chr17	87025550	87035810	+	HAVANA	610.544	-0.0697942	0.436021	0.958231	blue
ENSMUSG00000072568.4	Fam84b	chr15	60818994	60853778	-	HAVANA	471.164	0.139976	0.436123	0.958231	blue
ENSMUSG00000040234.16	Tm7sf3	chr6	146602352	146642824	-	HAVANA	1017.35	0.0573564	0.435263	0.958231	blue
ENSMUSG00000039671.18	Zmynd8	chr2	165784152	165899016	-	HAVANA	3158.58	0.0509795	0.435002	0.958231	blue
ENSMUSG00000020133.8	2310011J03Rik	chr10	80318254	80320537	-	HAVANA	420.491	0.0777253	0.438911	0.958542	blue
ENSMUSG00000025545.9	Clybl	chr14	122181694	122402232	+	ENSEMBL	294.543	-0.0969304	0.438203	0.958542	blue
ENSMUSG00000020038.10	Cry1	chr10	85131700	85185064	-	HAVANA	248.51	0.100583	0.439584	0.958542	blue
ENSMUSG00000036862.15	Dchs1	chr7	105752990	105787654	-	HAVANA	505.704	-0.101947	0.439683	0.958542	blue
ENSMUSG00000041040.12	Fam117b	chr1	59913006	59985346	+	HAVANA	1715.45	-0.0418976	0.440362	0.958542	blue
ENSMUSG00000025732.5	Fam195a	chr17	25863698	25868738	-	ENSEMBL	132.411	-0.126811	0.440914	0.958542	blue
ENSMUSG00000038970.7	Lmtk2	chr5	144100436	144188204	+	HAVANA	2848.07	-0.0512895	0.439274	0.958542	blue
ENSMUSG00000064357.1	mt-Atp6	chrM	7927	8607	+	ENSEMBL	815.571	0.0723102	0.43977	0.958542	blue
ENSMUSG00000022560.8	Slc52a2	chr15	76538943	76542130	+	ENSEMBL	254.011	-0.0903136	0.440735	0.958542	blue
ENSMUSG00000045917.17	Tmem268	chr4	63558781	63586357	+	HAVANA	183.22	-0.104205	0.438624	0.958542	blue
ENSMUSG00000009292.18	Trpm2	chr10	77907722	77970563	-	HAVANA	923.021	-0.0671403	0.437278	0.958542	blue
ENSMUSG00000085389.7	1700003M07Rik	chr4	129960374	129963657	+	HAVANA	115.847	-0.128645	0.442575	0.958597	blue
ENSMUSG00000041977.18	Arhgef11	chr3	87617559	87738034	+	HAVANA	2135.11	-0.0456273	0.441325	0.958597	blue
ENSMUSG00000034342.9	Cbl	chr9	44142976	44234049	-	HAVANA	2668.07	-0.0413557	0.442806	0.958597	blue
ENSMUSG00000036934.9	4921524J17Rik	chr8	85408759	85432833	-	HAVANA	183.339	0.142035	0.443219	0.958822	blue
ENSMUSG00000004099.16	Dnmt1	chr9	20907209	20959888	-	HAVANA	1048.46	-0.0571007	0.443559	0.959003	blue
ENSMUSG00000022789.14	Dnm1l	chr16	16312235	16359030	-	ENSEMBL	5283.77	-0.0363463	0.444666	0.959387	blue
ENSMUSG00000039356.15	Exosc2	chr2	31670715	31681349	+	HAVANA	303.586	0.0820239	0.444408	0.959387	blue
ENSMUSG00000066647.6	Gm5113	chr7	30169875	30182324	+	HAVANA	644.511	-0.0584225	0.44495	0.959387	blue
ENSMUSG00000039106.6	Htr5a	chr5	27842149	27855088	+	HAVANA	229.085	-0.104429	0.444758	0.959387	blue
ENSMUSG00000063888.6	Rpl7l1	chr17	46773907	46782656	-	ENSEMBL	683.288	0.0621835	0.444909	0.959387	blue
ENSMUSG00000030019.6	Fbxl14	chr6	119479668	119482630	+	HAVANA	581.128	0.0602356	0.448663	0.959607	blue
ENSMUSG00000040037.13	Negr1	chr3	156561794	157316445	+	HAVANA	3327.78	-0.0580717	0.446202	0.959607	blue
ENSMUSG00000079477.9	Rab7	chr6	87999106	88045270	-	HAVANA	5108.22	0.0315329	0.449401	0.959607	blue
ENSMUSG00000002365.9	Snx9	chr17	5841328	5931033	+	ENSEMBL	239.8	0.0949751	0.447659	0.959607	blue
ENSMUSG00000025272.16	Tro	chrX	150645304	150657583	-	HAVANA	4895.86	-0.0534628	0.448017	0.959607	blue
ENSMUSG00000037957.14	Wdr20	chr12	110737944	110804238	+	HAVANA	483.468	0.0703573	0.448681	0.959607	blue
ENSMUSG00000020687.13	Cdc27	chr11	104502745	104550620	-	HAVANA	1330.7	-0.0462636	0.453657	0.959887	blue
ENSMUSG00000011382.8	Dhdh	chr7	45470987	45488805	-	HAVANA	266.512	0.0883895	0.450695	0.959887	blue
ENSMUSG00000031730.18	Dhodh	chr8	109591343	109608673	-	HAVANA	360.54	-0.0915312	0.456801	0.959887	blue
ENSMUSG00000015092.9	Edf1	chr2	25557847	25562082	+	HAVANA	1420.95	0.0554019	0.456355	0.959887	blue
ENSMUSG00000094410.7	Gm38394	chr1	133619940	133661318	-	HAVANA	168.186	-0.11411	0.456413	0.959887	blue
ENSMUSG00000073775.4	Kti12	chr4	108847785	108849413	+	HAVANA	213.848	-0.0946948	0.453877	0.959887	blue
ENSMUSG00000028099.8	Polr3c	chr3	96711490	96727628	-	HAVANA	397.873	-0.0697801	0.451992	0.959887	blue
ENSMUSG00000002731.6	Prkra	chr2	76629898	76648015	-	HAVANA	266.016	-0.0853159	0.4547	0.959887	blue
ENSMUSG00000024949.17	Sf1	chr19	6363690	6378030	+	HAVANA	3835.4	0.0325791	0.456439	0.959887	blue
ENSMUSG00000030341.17	Tnfrsf1a	chr6	125349362	125362484	+	HAVANA	175.427	-0.0998261	0.452846	0.959887	blue
ENSMUSG00000060397.6	Zfp128	chr7	12881177	12893422	+	HAVANA	145.81	0.109269	0.454748	0.959887	blue
ENSMUSG00000050846.8	Zfp623	chr15	75940952	75949377	+	ENSEMBL	243.073	-0.0861789	0.451629	0.959887	blue
ENSMUSG00000018567.14	Gabarap	chr11	69991143	69994951	+	HAVANA	2003.96	0.0404985	0.457088	0.960112	blue
ENSMUSG00000032737.13	Inppl1	chr7	101822632	101838229	-	HAVANA	697.062	0.055471	0.45786	0.960304	blue
ENSMUSG00000035845.17	Alg12	chr15	88805244	88819318	-	HAVANA	198.99	-0.0978268	0.460153	0.960668	blue
ENSMUSG00000040957.14	Cables1	chr18	11839220	11945627	+	ENSEMBL	325.239	-0.0981064	0.459445	0.960668	blue
ENSMUSG00000030509.17	Asb7	chr7	66644565	66689596	-	HAVANA	404.085	0.0704639	0.46075	0.960813	blue
ENSMUSG00000051950.10	B3glct	chr5	149678230	149762599	+	HAVANA	432.589	-0.068941	0.460999	0.960813	blue
ENSMUSG00000040896.16	Kcnd3	chr3	105452330	105674002	+	HAVANA	2411.67	-0.0575442	0.464433	0.961362	blue
ENSMUSG00000007458.14	M6pr	chr6	122308720	122317680	+	HAVANA	1753.37	0.0499417	0.464462	0.961362	blue
ENSMUSG00000030451.15	Herc2	chr7	56050196	56231800	+	HAVANA	7799.57	-0.0380272	0.464823	0.961563	blue
ENSMUSG00000040270.16	Bach2	chr4	32238804	32586108	+	HAVANA	316.431	0.096724	0.464967	0.961696	blue
ENSMUSG00000050022.16	Amz1	chr5	140724127	140761439	+	HAVANA	198.544	-0.10839	0.468066	0.961883	blue
ENSMUSG00000029168.14	Dpysl5	chr5	30711564	30799375	+	HAVANA	607.821	-0.0876197	0.465294	0.961883	blue
ENSMUSG00000029405.16	G3bp2	chr5	92052146	92083719	-	HAVANA	6406.35	0.032148	0.46986	0.961883	blue
ENSMUSG00000041757.16	Plekha6	chr1	133164210	133303435	+	HAVANA	2221.27	-0.0544355	0.465574	0.961883	blue
ENSMUSG00000024787.13	Snx15	chr19	6119399	6128304	-	HAVANA	596.709	0.0593318	0.466671	0.961883	blue
ENSMUSG00000031197.11	Vbp1	chrX	75514299	75534942	+	HAVANA	1116.93	-0.0472238	0.469833	0.961883	blue
ENSMUSG00000047003.14	Zfp41	chr15	75616679	75625300	+	HAVANA	124.296	0.119061	0.466167	0.961883	blue
ENSMUSG00000010277.7	2610507B11Rik	chr11	78261752	78290623	+	HAVANA	7013.75	-0.0313044	0.470956	0.962288	blue
ENSMUSG00000029152.13	Ociad1	chr5	73292784	73314069	+	HAVANA	5643.11	0.0357848	0.47176	0.962563	blue
ENSMUSG00000032411.15	Tfdp2	chr9	96196275	96323646	+	HAVANA	974.573	0.0549444	0.473957	0.96414	blue
ENSMUSG00000037017.15	Zscan21	chr5	138116903	138134265	+	HAVANA	317.552	0.0728047	0.474542	0.964592	blue
ENSMUSG00000040177.10	2310057M21Rik	chr7	131338220	131362759	-	HAVANA	502.475	0.0633156	0.483211	0.964974	blue
ENSMUSG00000066149.11	Cdc26	chr4	62383654	62408642	-	HAVANA	402.491	-0.0642216	0.481903	0.964974	blue
ENSMUSG00000038446.8	Cdc40	chr10	40831621	40883311	-	HAVANA	1645.61	0.0545465	0.487051	0.964974	blue
ENSMUSG00000046111.17	Cep295	chr9	15316915	15357788	-	HAVANA	864.614	-0.0493825	0.479578	0.964974	blue
ENSMUSG00000001017.15	Chtop	chr3	90498956	90509498	-	HAVANA	2910.72	0.0390575	0.485942	0.964974	blue
ENSMUSG00000038784.13	Cnot4	chr6	35022065	35133724	-	HAVANA	749.576	0.0512673	0.485911	0.964974	blue
ENSMUSG00000018008.7	Cyth4	chr15	78597047	78622019	+	ENSEMBL	346.994	0.0926912	0.479294	0.964974	blue
ENSMUSG00000049489.5	Fam58b	chr11	78750506	78751729	-	HAVANA	183.544	-0.0916443	0.478889	0.964974	blue
ENSMUSG00000048603.8	Gm9828	chr13	98316422	98324415	+	HAVANA	111.679	-0.119872	0.48042	0.964974	blue
ENSMUSG00000024926.9	Kat5	chr19	5603017	5610094	-	ENSEMBL	812.538	-0.0505835	0.483301	0.964974	blue
ENSMUSG00000054770.16	Kctd18	chr1	57955101	58018956	-	HAVANA	460.391	-0.0799661	0.477543	0.964974	blue
ENSMUSG00000021936.13	Mapk8	chr14	33377898	33447158	-	HAVANA	2166.17	-0.0483537	0.478794	0.964974	blue
ENSMUSG00000035441.14	Myo1d	chr11	80482126	80780025	-	HAVANA	328.488	0.104431	0.482701	0.964974	blue
ENSMUSG00000036282.14	Naa30	chr14	49172226	49191031	+	HAVANA	1097.94	0.0492647	0.485295	0.964974	blue
ENSMUSG00000042229.9	Rabif	chr1	134494648	134508774	+	HAVANA	535.208	-0.0561947	0.484312	0.964974	blue
ENSMUSG00000024570.6	Rbfa	chr18	80192265	80200658	-	ENSEMBL	427.288	-0.0682023	0.487369	0.964974	blue
ENSMUSG00000039191.12	Rbpj	chr5	53466152	53657362	+	HAVANA	498.435	0.0651208	0.484645	0.964974	blue
ENSMUSG00000058013.11	Sept11	chr5	93093437	93176447	+	HAVANA	2167.05	-0.0388508	0.47649	0.964974	blue
ENSMUSG00000048304.8	Slitrk3	chr3	73047265	73057803	-	HAVANA	2246.54	-0.0363434	0.4807	0.964974	blue
ENSMUSG00000039634.12	Zfp189	chr4	49521176	49531517	+	HAVANA	479.888	0.0767074	0.477707	0.964974	blue
ENSMUSG00000046897.16	Zfp740	chr15	102203648	102215606	+	HAVANA	1716.04	0.040919	0.482765	0.964974	blue
ENSMUSG00000020648.3	Dus4l	chr12	31640050	31654826	-	HAVANA	126.701	-0.110287	0.489553	0.965125	blue
ENSMUSG00000021131.14	Erh	chr12	80634022	80644341	-	HAVANA	630.022	0.0519881	0.488448	0.965125	blue
ENSMUSG00000037709.13	Fam13a	chr6	58932090	59024549	-	HAVANA	598.921	0.0642273	0.489676	0.965182	blue
ENSMUSG00000027506.15	Tpd52	chr3	8925593	9004723	-	HAVANA	1021.63	-0.048004	0.49046	0.965437	blue
ENSMUSG00000038028.9	Tigar	chr6	127085116	127109557	-	HAVANA	719.416	0.0543029	0.493809	0.966086	blue
ENSMUSG00000036766.12	Dner	chr1	84369839	84696221	-	HAVANA	2658.65	-0.0550308	0.494756	0.966391	blue
ENSMUSG00000057315.14	Arhgap24	chr5	102481391	102897937	+	HAVANA	93.9607	-0.124986	0.500574	0.967209	blue
ENSMUSG00000041235.11	Chd7	chr4	8690406	8867659	+	HAVANA	540.798	0.0675149	0.498792	0.967209	blue
ENSMUSG00000031403.14	Dkc1	chrX	75095854	75109777	+	HAVANA	488.475	0.0593724	0.499022	0.967209	blue
ENSMUSG00000016194.14	Hsd11b1	chr1	193221634	193264075	-	HAVANA	509.94	0.0650963	0.501442	0.967209	blue
ENSMUSG00000026354.8	Lct	chr1	128284756	128328318	-	HAVANA	925.99	0.220886	0.501691	0.967209	blue
ENSMUSG00000047307.2	Pcdhb13	chr18	37442500	37446209	+	HAVANA	125.737	0.126133	0.501041	0.967209	blue
ENSMUSG00000066438.6	Plekhd1	chr12	80692591	80724214	+	HAVANA	107.948	-0.122837	0.500519	0.967209	blue
ENSMUSG00000060487.6	Samd5	chr10	9622947	9675208	-	HAVANA	590.143	0.0747433	0.499429	0.967209	blue
ENSMUSG00000069206.13	Zfp874a	chr13	67424549	67451624	-	HAVANA	282.497	-0.0801897	0.500793	0.967209	blue
ENSMUSG00000001870.15	Ltbp1	chr17	75005568	75392512	+	HAVANA	167.083	-0.0965616	0.502323	0.967536	blue
ENSMUSG00000038312.10	Edem2	chr2	155701677	155729475	-	HAVANA	472.194	0.0594933	0.503585	0.968451	blue
ENSMUSG00000038056.15	Kmt2c	chr5	25271798	25498783	-	HAVANA	3089.85	-0.0398294	0.503434	0.968451	blue
ENSMUSG00000015474.16	Ppt2	chr17	34616662	34628510	-	HAVANA	334.042	0.0682119	0.505484	0.96937	blue
ENSMUSG00000008305.18	Tle1	chr4	72117142	72200919	-	HAVANA	1243.49	0.0697324	0.505239	0.96937	blue
ENSMUSG00000026211.17	Obsl1	chr1	75479310	75506452	-	HAVANA	419.156	-0.0626957	0.508562	0.969853	blue
ENSMUSG00000034892.8	Rps29	chr12	69157722	69159186	-	HAVANA	4015.94	0.0368574	0.510565	0.970444	blue
ENSMUSG00000034157.12	Cipc	chr12	86947043	86965362	+	HAVANA	1823.93	0.0407275	0.511534	0.970625	blue
ENSMUSG00000049804.9	Armcx4	chrX	134686519	134696757	+	HAVANA	2020.83	-0.038504	0.512917	0.971246	blue
ENSMUSG00000024120.12	Lrpprc	chr17	84705247	84790789	-	HAVANA	1741.81	-0.0346162	0.5175	0.972103	blue
ENSMUSG00000008226.14	Scrn3	chr2	73312601	73337818	+	HAVANA	732.689	0.0555633	0.517369	0.972103	blue
ENSMUSG00000040548.16	Tex2	chr11	106502147	106613423	-	HAVANA	2520.02	0.0444322	0.515423	0.972103	blue
ENSMUSG00000007655.16	Cav1	chr6	17306335	17341452	+	HAVANA	246.414	-0.0793849	0.521318	0.972267	blue
ENSMUSG00000027959.13	Sass6	chr3	116594982	116631004	+	HAVANA	144.181	0.0933241	0.522122	0.972267	blue
ENSMUSG00000024427.6	Spry4	chr18	38586268	38601268	-	ENSEMBL	269.023	-0.0731845	0.522439	0.972267	blue
ENSMUSG00000073155.12	1810058I24Rik	chr6	35252654	35263496	+	HAVANA	240.846	0.0806329	0.530524	0.972337	blue
ENSMUSG00000044150.12	A830080D01Rik	chrX	159526688	159593081	+	HAVANA	194.263	-0.0809335	0.530112	0.972337	blue
ENSMUSG00000068036.14	Afdn	chr17	13760539	13906150	+	HAVANA	2731.68	-0.0337953	0.534945	0.972337	blue
ENSMUSG00000023988.8	Bysl	chr17	47599331	47611492	-	ENSEMBL	547.67	0.0545963	0.525877	0.972337	blue
ENSMUSG00000078919.10	Dpm1	chr2	168209048	168230591	-	HAVANA	449.293	0.0584255	0.52402	0.972337	blue
ENSMUSG00000026333.14	Gin1	chr1	97770172	97793709	+	HAVANA	177.441	-0.0833808	0.533385	0.972337	blue
ENSMUSG00000034729.16	Mrps10	chr17	47368887	47381417	+	HAVANA	497.991	-0.056588	0.52804	0.972337	blue
ENSMUSG00000025453.16	Nnt	chr13	119335448	119408997	-	HAVANA	622.172	0.16918	0.532239	0.972337	blue
ENSMUSG00000028126.16	Pip5k1a	chr3	95058530	95106930	-	HAVANA	1534.19	0.0386316	0.532353	0.972337	blue
ENSMUSG00000079657.10	Rab26	chr17	24527241	24534210	-	HAVANA	845.395	-0.0584402	0.527789	0.972337	blue
ENSMUSG00000005357.9	Slc1a6	chr10	78780496	78814765	+	HAVANA	183.367	-0.0922289	0.52929	0.972337	blue
ENSMUSG00000021326.11	Trim27	chr13	21179445	21194724	+	HAVANA	476.871	0.0596887	0.523658	0.972337	blue
ENSMUSG00000027263.12	Tubgcp4	chr2	121170654	121198770	+	HAVANA	655.508	-0.0486838	0.532311	0.972337	blue
ENSMUSG00000029462.18	Vps29	chr5	122354369	122364984	+	HAVANA	2069.27	0.0417569	0.535927	0.972337	blue
ENSMUSG00000075054.4	Yae1d1	chr13	17986640	17993351	-	ENSEMBL	319.492	-0.0653547	0.535694	0.972337	blue
ENSMUSG00000044617.8	Zbtb39	chr10	127739538	127747349	+	HAVANA	262.403	-0.0798673	0.535726	0.972337	blue
ENSMUSG00000038797.13	Zscan2	chr7	80860920	80876537	+	HAVANA	131.26	-0.108008	0.523842	0.972337	blue
ENSMUSG00000036403.15	Cep135	chr5	76588698	76646466	+	HAVANA	361.885	-0.0593291	0.537236	0.972578	blue
ENSMUSG00000039253.7	Fn3krp	chr11	121421401	121431288	+	HAVANA	815.945	0.0556118	0.537579	0.972578	blue
ENSMUSG00000058793.14	Cds2	chr2	132263148	132312050	+	HAVANA	14128.8	-0.0267205	0.541995	0.972707	blue
ENSMUSG00000068663.13	Clec16a	chr16	10545339	10744878	+	HAVANA	2054.14	-0.0345828	0.545386	0.972707	blue
ENSMUSG00000022960.12	Donson	chr16	91677268	91688765	-	HAVANA	399.414	-0.0559158	0.541725	0.972707	blue
ENSMUSG00000044576.6	Garem2	chr5	30105161	30118378	+	HAVANA	310.676	-0.0647508	0.549404	0.972707	blue
ENSMUSG00000018412.16	Kansl1	chr11	104333229	104468861	-	HAVANA	1933.45	-0.0364064	0.547528	0.972707	blue
ENSMUSG00000021798.13	Ldb3	chr14	34526699	34588681	-	ENSEMBL	215.827	0.0733099	0.545104	0.972707	blue
ENSMUSG00000002870.8	Mcm2	chr6	88883474	88898780	-	HAVANA	96.5467	0.108736	0.540449	0.972707	blue
ENSMUSG00000039456.9	Morc3	chr16	93832121	93876072	+	HAVANA	577.548	-0.0538788	0.547698	0.972707	blue
ENSMUSG00000002227.15	Mov10	chr3	104794836	104818563	-	HAVANA	376.287	-0.0588801	0.542523	0.972707	blue
ENSMUSG00000074129.13	Rpl13a	chr7	45125558	45128761	-	HAVANA	446.119	0.0642122	0.543214	0.972707	blue
ENSMUSG00000058600.13	Rpl30	chr15	34440505	34443640	-	HAVANA	2402.98	0.0472272	0.542917	0.972707	blue
ENSMUSG00000029422.14	Rsrc2	chr5	123728426	123749414	-	HAVANA	2026.67	0.0405198	0.54227	0.972707	blue
ENSMUSG00000089847.8	Timm10b	chr7	105640056	105643637	+	HAVANA	208.43	-0.0756008	0.539383	0.972707	blue
ENSMUSG00000029234.13	Tmem165	chr5	76183880	76209245	+	HAVANA	598.749	-0.0601837	0.53899	0.972707	blue
ENSMUSG00000066233.6	Tmem42	chr9	123021326	123023705	+	HAVANA	130.512	-0.0927595	0.545701	0.972707	blue
ENSMUSG00000078578.9	Ube2d3	chr3	135438149	135468198	+	HAVANA	4864.57	0.0278205	0.538591	0.972707	blue
ENSMUSG00000039715.8	Wdr34	chr2	30031546	30048881	-	HAVANA	484.203	-0.055887	0.541085	0.972707	blue
ENSMUSG00000062040.14	Zfp27	chr7	29893333	29906572	-	HAVANA	342.471	0.0639211	0.538469	0.972707	blue
ENSMUSG00000028804.19	Csmd2	chr4	127987857	128567656	+	HAVANA	1615.47	-0.0440536	0.553874	0.973787	blue
ENSMUSG00000029657.15	Hsph1	chr5	149614287	149636376	-	HAVANA	5530.33	0.0417691	0.55274	0.973787	blue
ENSMUSG00000038225.15	Primpol	chr8	46575594	46617212	-	HAVANA	110.641	-0.0993928	0.554224	0.973787	blue
ENSMUSG00000042043.5	Tbca	chr13	94788943	94842899	+	ENSEMBL	696.616	0.0549406	0.554642	0.973787	blue
ENSMUSG00000005893.14	Nr2c2	chr6	92091390	92174294	+	HAVANA	3052.81	-0.0294033	0.554917	0.973829	blue
ENSMUSG00000001964.14	Emd	chrX	74254687	74261548	+	HAVANA	483.903	-0.0529987	0.55604	0.97426	blue
ENSMUSG00000097290.8	1300002E11Rik	chr16	21794318	21809040	+	HAVANA	192.53	0.0760383	0.564021	0.974293	blue
ENSMUSG00000098912.7	1500004A13Rik	chr3	88782943	88832547	-	HAVANA	1156.97	-0.0389279	0.560197	0.974293	blue
ENSMUSG00000000305.12	Cdh4	chr2	179442431	179899373	+	HAVANA	253.832	-0.066454	0.563757	0.974293	blue
ENSMUSG00000003360.14	Ddx23	chr15	98645134	98662889	-	HAVANA	1684.8	0.0383969	0.559121	0.974293	blue
ENSMUSG00000027655.14	Dhx35	chr2	158794807	158858214	+	HAVANA	474.762	-0.0525306	0.570792	0.974293	blue
ENSMUSG00000027167.11	Elp4	chr2	105701027	105904564	-	HAVANA	239.845	-0.0670147	0.568194	0.974293	blue
ENSMUSG00000038766.16	Gabpb2	chr3	95181766	95217916	-	HAVANA	1017.72	0.048557	0.559891	0.974293	blue
ENSMUSG00000105703.1	Gm43305	chr14	54292443	54297343	-	HAVANA	156.76	-0.352716	0.560762	0.974293	blue
ENSMUSG00000031805.17	Jak3	chr8	71676296	71690575	+	HAVANA	164.234	-0.0853104	0.563827	0.974293	blue
ENSMUSG00000021484.7	Lman2	chr13	55343833	55362783	-	ENSEMBL	1609.3	0.0386548	0.559219	0.974293	blue
ENSMUSG00000032565.9	Nudt16	chr9	105128903	105131824	-	HAVANA	236.152	0.0693083	0.570931	0.974293	blue
ENSMUSG00000045625.4	Pigz	chr16	31933851	31946046	+	HAVANA	113.854	0.121589	0.571691	0.974293	blue
ENSMUSG00000034453.8	Polr3b	chr10	84622292	84727178	+	HAVANA	398.782	0.0540848	0.568682	0.974293	blue
ENSMUSG00000023755.9	Rhebl1	chr15	98877778	98881404	-	HAVANA	125.517	0.0931299	0.557714	0.974293	blue
ENSMUSG00000027397.14	Slc20a1	chr2	129198764	129211616	+	HAVANA	3231.91	-0.034011	0.563254	0.974293	blue
ENSMUSG00000021266.16	Wars	chr12	108860030	108894174	-	HAVANA	1723.41	-0.0351927	0.563211	0.974293	blue
ENSMUSG00000021098.14	4930447C04Rik	chr12	72881109	72940774	-	HAVANA	363.149	0.0760877	0.57283	0.974425	blue
ENSMUSG00000027580.17	Helz2	chr2	181227615	181242027	-	HAVANA	139.844	-0.0853434	0.577231	0.974681	blue
ENSMUSG00000006058.10	Snf8	chr11	96034885	96047430	+	HAVANA	1048.48	0.0390236	0.57648	0.974681	blue
ENSMUSG00000020919.11	Stat5b	chr11	100780731	100850724	-	HAVANA	337.611	-0.0575296	0.573631	0.974681	blue
ENSMUSG00000039834.17	Zfp335	chr2	164891882	164911757	-	HAVANA	904.042	-0.0458719	0.577818	0.974681	blue
ENSMUSG00000028964.14	Park7	chr4	150897133	150914437	-	HAVANA	1970.95	0.044807	0.57943	0.975325	blue
ENSMUSG00000005371.14	Fbxo11	chr17	87990859	88065291	-	HAVANA	2985.06	0.0253467	0.580952	0.975753	blue
ENSMUSG00000026024.14	Als2	chr1	59162926	59237231	-	HAVANA	1233.8	0.0347568	0.583501	0.976639	blue
ENSMUSG00000020955.9	Ap4s1	chr12	51691033	51744786	+	HAVANA	549.069	0.0466959	0.58874	0.976639	blue
ENSMUSG00000033460.14	Armcx1	chrX	134717963	134721917	+	HAVANA	1268.88	-0.0384973	0.586487	0.976639	blue
ENSMUSG00000028789.16	Azin2	chr4	128930233	128962442	-	HAVANA	560.477	0.043788	0.584903	0.976639	blue
ENSMUSG00000029863.13	Casp2	chr6	42264985	42282508	+	HAVANA	260.511	-0.0613465	0.586887	0.976639	blue
ENSMUSG00000036672.5	Cenpt	chr8	105844673	105853278	-	HAVANA	284.419	-0.0588434	0.585819	0.976639	blue
ENSMUSG00000009640.11	Dmap1	chr4	117674681	117682273	-	HAVANA	415.966	-0.0583048	0.585259	0.976639	blue
ENSMUSG00000020962.13	Gtf2a1	chr12	91555916	91590487	-	HAVANA	937.546	0.0381202	0.584324	0.976639	blue
ENSMUSG00000062526.3	Mppe1	chr18	67225530	67245830	-	ENSEMBL	283.379	-0.0572543	0.591413	0.976639	blue
ENSMUSG00000003644.17	Rps6ka1	chr4	133847290	133887797	-	HAVANA	264.879	0.0615613	0.590302	0.976639	blue
ENSMUSG00000025790.14	Slco3a1	chr7	74275419	74554780	-	HAVANA	798.911	0.040918	0.586575	0.976639	blue
ENSMUSG00000025902.13	Sox17	chr1	4490931	4497354	-	HAVANA	156.171	0.0781005	0.583261	0.976639	blue
ENSMUSG00000020921.6	Tmem101	chr11	102152546	102156404	-	HAVANA	314.569	0.0604645	0.58725	0.976639	blue
ENSMUSG00000037822.12	Smim14	chr5	65446844	65537184	-	HAVANA	2311.38	0.0266594	0.596518	0.979542	blue
ENSMUSG00000025195.9	Dnmbp	chr19	43846821	43940191	-	HAVANA	265.768	-0.0580455	0.598246	0.979746	blue
ENSMUSG00000041328.16	Pcf11	chr7	92643543	92669934	-	HAVANA	1044.7	0.0350081	0.598167	0.979746	blue
ENSMUSG00000004698.10	Hdac9	chr12	34047580	34917095	-	HAVANA	868.202	-0.0372425	0.599968	0.980549	blue
ENSMUSG00000028234.6	Rps20	chr4	3831334	3835665	-	HAVANA	1834.83	0.0289013	0.599988	0.980549	blue
ENSMUSG00000029729.12	Zkscan1	chr5	138085084	138107822	+	HAVANA	1177.48	-0.0316456	0.600208	0.980549	blue
ENSMUSG00000002012.13	Pnck	chrX	73655994	73660117	-	HAVANA	1454.99	-0.0475053	0.602445	0.980704	blue
ENSMUSG00000044496.6	2510039O18Rik	chr4	147940895	147947314	+	HAVANA	521.534	0.0433875	0.604703	0.980856	blue
ENSMUSG00000028367.5	Txn1	chr4	57943373	57956411	-	HAVANA	804.228	0.0405096	0.604877	0.980873	blue
ENSMUSG00000022270.15	Fam134b	chr15	25843264	25973687	+	ENSEMBL	727.83	0.0387508	0.606362	0.98157	blue
ENSMUSG00000042104.18	Uggt2	chr14	118985039	119099430	-	HAVANA	1214.64	-0.0444264	0.607093	0.98158	blue
ENSMUSG00000038398.8	Upf3a	chr8	13785615	13799193	+	HAVANA	830.876	0.0423169	0.606977	0.98158	blue
ENSMUSG00000037938.4	Chchd5	chr2	129129700	129134134	+	HAVANA	110.881	-0.085962	0.609727	0.982029	blue
ENSMUSG00000028886.15	Eya3	chr4	132638987	132724765	+	HAVANA	638.252	0.040798	0.610657	0.982229	blue
ENSMUSG00000026784.14	Pdss1	chr2	22895522	22940266	+	HAVANA	268.307	-0.0622476	0.61298	0.982541	blue
ENSMUSG00000027108.15	Ola1	chr2	73092801	73218924	-	HAVANA	1946.26	0.0321628	0.613943	0.982596	blue
ENSMUSG00000042790.16	Rnf214	chr9	45863425	45906911	-	HAVANA	1316.23	-0.0327346	0.613974	0.982596	blue
ENSMUSG00000020070.18	Rufy2	chr10	62980223	63017210	+	HAVANA	1924	-0.0273158	0.618198	0.983505	blue
ENSMUSG00000054021.5	Sirt5	chr13	43370710	43395202	+	ENSEMBL	184.998	-0.0703725	0.615537	0.983505	blue
ENSMUSG00000025280.7	Polr3a	chr14	24448694	24487046	-	ENSEMBL	705.211	-0.0383508	0.620815	0.984158	blue
ENSMUSG00000027327.16	1700037H04Rik	chr2	131146324	131160081	-	HAVANA	549.896	-0.0534848	0.626134	0.984362	blue
ENSMUSG00000024944.5	Arl2	chr19	6134374	6141406	-	HAVANA	742.044	0.0366998	0.626335	0.984362	blue
ENSMUSG00000045624.15	Esf1	chr2	140119883	140170564	-	HAVANA	708.114	0.0354455	0.627519	0.984362	blue
ENSMUSG00000021754.17	Map3k1	chr13	111746428	111808993	-	HAVANA	251.889	0.0605374	0.62296	0.984362	blue
ENSMUSG00000045062.4	Pcdhb7	chr18	37341702	37345202	+	HAVANA	170.629	0.0769797	0.624591	0.984362	blue
ENSMUSG00000038697.15	Taf5l	chr8	123996318	124021397	-	HAVANA	308.416	0.0526256	0.625302	0.984362	blue
ENSMUSG00000042246.5	Tmc7	chr7	118535841	118584736	-	HAVANA	366.1	-0.0489037	0.629394	0.984362	blue
ENSMUSG00000026514.14	Cnih3	chr1	181352628	181460641	+	HAVANA	1143.65	-0.0438191	0.631097	0.984414	blue
ENSMUSG00000056629.15	Fkbp2	chr19	6977741	6980461	-	ENSEMBL	958.322	0.036228	0.631712	0.984452	blue
ENSMUSG00000004360.9	9330159F19Rik	chr10	29211606	29230779	+	HAVANA	2045.99	0.0308429	0.658838	0.984645	blue
ENSMUSG00000097915.1	A330009N23Rik	chr15	101221196	101224121	-	ENSEMBL	197.729	-0.0667262	0.63223	0.984645	blue
ENSMUSG00000023328.14	Ache	chr5	137287519	137294466	+	HAVANA	1292.74	0.042518	0.643997	0.984645	blue
ENSMUSG00000028545.13	Bend5	chr4	111415006	111460298	+	HAVANA	118.16	-0.077933	0.645493	0.984645	blue
ENSMUSG00000023044.1	Csad	chr15	102176998	102189043	-	ENSEMBL	483.546	0.0464947	0.634922	0.984645	blue
ENSMUSG00000031889.9	D230025D16Rik	chr8	105225145	105253053	+	HAVANA	804.707	-0.0339172	0.6393	0.984645	blue
ENSMUSG00000078515.4	Ddi2	chr4	141677549	141723419	-	HAVANA	1485.22	0.0314457	0.64166	0.984645	blue
ENSMUSG00000027679.13	Dnajc19	chr3	34056020	34081321	-	HAVANA	328.913	0.0448343	0.661567	0.984645	blue
ENSMUSG00000017724.14	Etv4	chr11	101769742	101785371	-	HAVANA	209.275	-0.0649353	0.633438	0.984645	blue
ENSMUSG00000029270.10	Fam69a	chr5	107908053	107987085	-	HAVANA	592.687	0.0412195	0.648895	0.984645	blue
ENSMUSG00000086496.1	Gm14204	chr2	158595472	158610723	-	HAVANA	145.924	-0.0748323	0.641505	0.984645	blue
ENSMUSG00000070284.10	Gmppb	chr9	108049242	108052801	+	HAVANA	182.596	0.0626543	0.660296	0.984645	blue
ENSMUSG00000029502.14	Golga3	chr5	110176701	110226470	+	HAVANA	1538.5	-0.0266403	0.634639	0.984645	blue
ENSMUSG00000040124.5	Gorab	chr1	163384908	163403669	-	HAVANA	234.947	0.0551504	0.646195	0.984645	blue
ENSMUSG00000026705.16	Klhl20	chr1	161088375	161131511	-	HAVANA	506.478	-0.0424812	0.651934	0.984645	blue
ENSMUSG00000002416.13	Ndufb2	chr6	39592574	39603382	+	HAVANA	674.675	0.0357275	0.656198	0.984645	blue
ENSMUSG00000041084.8	Ostc	chr3	130695912	130709444	-	HAVANA	503.213	0.0465279	0.634755	0.984645	blue
ENSMUSG00000056204.8	Pgpep1	chr8	70646435	70660388	-	HAVANA	302.075	0.0495606	0.646461	0.984645	blue
ENSMUSG00000037826.5	Ppm1k	chr6	57506502	57535468	-	HAVANA	1719.49	0.0293878	0.651358	0.984645	blue
ENSMUSG00000039318.12	Rab3gap2	chr1	185204117	185286759	+	HAVANA	2270.45	-0.0247139	0.637285	0.984645	blue
ENSMUSG00000029449.11	Rhof	chr5	123103044	123132692	-	HAVANA	649.611	-0.042314	0.658731	0.984645	blue
ENSMUSG00000057455.12	Rit2	chr18	30973489	31317290	-	HAVANA	1172.98	-0.0307123	0.651169	0.984645	blue
ENSMUSG00000112627.1	RP23-413G8.2	chr10	116949757	116963279	+	HAVANA	111.976	-0.0811849	0.642687	0.984645	blue
ENSMUSG00000039968.9	Rsbn1l	chr5	20893028	20956398	-	HAVANA	853.537	0.038822	0.635395	0.984645	blue
ENSMUSG00000039770.5	Ypel5	chr17	72836704	72851195	+	ENSEMBL	1749.64	0.0240956	0.648946	0.984645	blue
ENSMUSG00000038552.14	Fndc4	chr5	31292242	31296080	-	HAVANA	1676.96	-0.0247383	0.664355	0.985158	blue
ENSMUSG00000052026.7	Slc6a7	chr18	60995381	61014199	-	ENSEMBL	1975.31	-0.0382169	0.666658	0.985909	blue
ENSMUSG00000074671.6	Tspyl3	chr2	153222370	153225441	-	HAVANA	506.995	-0.0374639	0.666604	0.985909	blue
ENSMUSG00000010047.12	Hyal2	chr9	107567945	107572779	+	HAVANA	177.473	0.059491	0.668192	0.986192	blue
ENSMUSG00000005378.17	Wbscr22	chr5	135052957	135064959	-	HAVANA	427.202	-0.0378766	0.669867	0.986428	blue
ENSMUSG00000039914.6	Coq10a	chr10	128363100	128368997	-	HAVANA	574.786	-0.0366355	0.674721	0.986555	blue
ENSMUSG00000027176.8	Cstf3	chr2	104590523	104665429	+	HAVANA	662.984	-0.0354807	0.673491	0.986555	blue
ENSMUSG00000026356.15	Dars	chr1	128363707	128417368	-	HAVANA	1167.7	-0.0326795	0.679987	0.986555	blue
ENSMUSG00000015023.7	Ddx19a	chr8	110974996	110997800	-	HAVANA	342.301	0.0432568	0.673548	0.986555	blue
ENSMUSG00000029145.12	Eif2b4	chr5	31187558	31193430	-	HAVANA	566.41	-0.0380649	0.673406	0.986555	blue
ENSMUSG00000025040.13	Fundc1	chrX	17556564	17572325	-	HAVANA	706.646	-0.0439316	0.673663	0.986555	blue
ENSMUSG00000103983.1	Gm20045	chr1	171320601	171326177	-	HAVANA	225.809	0.0512141	0.676472	0.986555	blue
ENSMUSG00000037262.7	Kin	chr2	10080593	10092806	+	HAVANA	199.557	0.0532066	0.676228	0.986555	blue
ENSMUSG00000004565.15	Pnpla6	chr8	3515384	3544267	+	HAVANA	1537.69	-0.0276435	0.676349	0.986555	blue
ENSMUSG00000023972.9	Ptk7	chr17	46564451	46629504	-	ENSEMBL	204.686	-0.0532778	0.670779	0.986555	blue
ENSMUSG00000022772.11	Senp5	chr16	31962506	32003287	-	HAVANA	816.901	-0.0287847	0.691561	0.986555	blue
ENSMUSG00000023169.14	Slc38a1	chr15	96571418	96642913	-	ENSEMBL	3011.26	-0.0216624	0.689291	0.986555	blue
ENSMUSG00000054484.14	Tmem62	chr2	120977017	121007852	+	HAVANA	563.243	0.036504	0.687933	0.986555	blue
ENSMUSG00000026942.13	Traf2	chr2	25517982	25546940	-	HAVANA	181.681	0.0594686	0.687267	0.986555	blue
ENSMUSG00000071074.9	Yipf3	chr17	46248080	46252537	+	HAVANA	879.638	0.0336107	0.677952	0.986555	blue
ENSMUSG00000022601.11	Zbtb11	chr16	55973883	56008913	+	HAVANA	1257.74	0.0230416	0.698264	0.988947	blue
ENSMUSG00000038323.3	1700066M21Rik	chr1	57377620	57385423	+	HAVANA	558.169	0.0315937	0.701246	0.989568	blue
ENSMUSG00000029161.7	Cgref1	chr5	30933143	30945591	-	HAVANA	208.097	-0.0606994	0.700988	0.989568	blue
ENSMUSG00000021395.10	Spin1	chr13	51100880	51152546	+	ENSEMBL	4440.77	-0.0163586	0.701393	0.989568	blue
ENSMUSG00000035824.7	Tk2	chr8	104226685	104248558	-	HAVANA	660.596	-0.0339656	0.700343	0.989568	blue
ENSMUSG00000032527.13	Pccb	chr9	100982032	101034898	-	HAVANA	1064.27	0.0273366	0.701864	0.989754	blue
ENSMUSG00000026816.14	Gtf3c5	chr2	28566311	28583751	-	HAVANA	365.524	0.0392257	0.701949	0.989758	blue
ENSMUSG00000029313.18	Aff1	chr5	103692374	103855322	+	HAVANA	509.076	0.0269371	0.743155	0.990185	blue
ENSMUSG00000038671.15	Arfrp1	chr2	181357690	181365404	-	HAVANA	628.214	0.0279855	0.714074	0.990185	blue
ENSMUSG00000028121.8	Bcar3	chr3	122294136	122530191	+	HAVANA	188.412	0.0563107	0.709934	0.990185	blue
ENSMUSG00000014077.13	Chp1	chr2	119547697	119587027	+	HAVANA	2684.66	-0.0169941	0.733054	0.990185	blue
ENSMUSG00000027447.6	Cst3	chr2	148871722	148875692	-	HAVANA	18092.1	0.0220798	0.729724	0.990185	blue
ENSMUSG00000024350.5	Dnajc18	chr18	35671103	35703144	-	ENSEMBL	2172.39	-0.01706	0.743642	0.990185	blue
ENSMUSG00000028540.6	Dph2	chr4	117888643	117892032	-	HAVANA	197.891	0.0473528	0.708256	0.990185	blue
ENSMUSG00000061374.14	Fiz1	chr7	5007059	5014697	-	HAVANA	339.969	-0.0424937	0.721521	0.990185	blue
ENSMUSG00000024816.12	Frmd8	chr19	5849702	5875274	-	HAVANA	402.391	0.0440002	0.729295	0.990185	blue
ENSMUSG00000001418.13	Glmp	chr3	88325023	88331313	+	HAVANA	583.023	-0.0338902	0.733596	0.990185	blue
ENSMUSG00000057359.7	Gm17494	chr3	122255958	122293720	-	HAVANA	129.839	-0.0647594	0.716218	0.990185	blue
ENSMUSG00000029209.15	Gnpda2	chr5	69573108	69592340	-	HAVANA	384.868	0.0322399	0.730593	0.990185	blue
ENSMUSG00000030786.18	Itgam	chr7	128062640	128118491	+	HAVANA	139.993	0.0570894	0.735935	0.990185	blue
ENSMUSG00000033998.9	Kcnk1	chr8	125995170	126030685	+	HAVANA	1235.71	0.0318422	0.717617	0.990185	blue
ENSMUSG00000029674.13	Limk1	chr5	134656039	134688598	-	HAVANA	873.254	-0.0325713	0.703387	0.990185	blue
ENSMUSG00000068566.12	Myadm	chr7	3289080	3300442	+	HAVANA	1375.69	-0.0228584	0.730725	0.990185	blue
ENSMUSG00000026234.12	Ncl	chr1	86344719	86359400	-	HAVANA	5424.01	0.0198442	0.739058	0.990185	blue
ENSMUSG00000029148.15	Nrbp1	chr5	31240864	31251566	+	HAVANA	1384.02	0.0230728	0.74121	0.990185	blue
ENSMUSG00000031154.15	Otud5	chrX	7841364	7876626	+	HAVANA	1728.01	0.0213225	0.724026	0.990185	blue
ENSMUSG00000006931.15	P3h4	chr11	100408456	100414836	-	HAVANA	219.642	0.0460422	0.706394	0.990185	blue
ENSMUSG00000017843.13	Ppp2r5c	chr12	110485739	110583061	+	ENSEMBL	2880.78	0.0210366	0.719588	0.990185	blue
ENSMUSG00000044562.12	Rasip1	chr7	45627488	45639093	+	HAVANA	142.989	-0.0529088	0.7456	0.990185	blue
ENSMUSG00000024941.8	Scyl1	chr19	5758427	5771401	-	ENSEMBL	1068.27	-0.021371	0.738227	0.990185	blue
ENSMUSG00000071669.14	Snx29	chr16	11322908	11755472	+	HAVANA	210.567	-0.0489193	0.704632	0.990185	blue
ENSMUSG00000022519.13	Srl	chr16	4480216	4541816	-	HAVANA	254.902	0.0422842	0.745761	0.990185	blue
ENSMUSG00000002342.17	Tmem161a	chr8	70172356	70183681	+	HAVANA	507.794	0.0295932	0.718475	0.990185	blue
ENSMUSG00000050628.6	Ubald2	chr11	116434094	116439077	+	HAVANA	304.869	0.0396246	0.705681	0.990185	blue
ENSMUSG00000033909.17	Usp36	chr11	118259651	118290244	-	HAVANA	935.958	0.0288917	0.724268	0.990185	blue
ENSMUSG00000006215.12	Zbtb17	chr4	141444654	141467930	+	HAVANA	586.561	0.029519	0.730267	0.990185	blue
ENSMUSG00000054737.11	Zfp182	chrX	21028939	21062316	-	HAVANA	301.489	0.0394903	0.715798	0.990185	blue
ENSMUSG00000075595.9	Zfp652	chr11	95712673	95835115	+	HAVANA	1596.9	0.0227011	0.721806	0.990185	blue
ENSMUSG00000040363.15	Bcor	chrX	12036740	12160355	-	HAVANA	506.125	0.0331406	0.75072	0.990789	blue
ENSMUSG00000039488.15	Cntn5	chr9	9660891	10904775	-	HAVANA	101.228	-0.0789288	0.754472	0.990789	blue
ENSMUSG00000036022.15	Fam122b	chrX	53243415	53269805	-	HAVANA	112.387	0.0512115	0.758222	0.990789	blue
ENSMUSG00000018160.15	Med1	chr11	98152154	98193293	-	HAVANA	1239.12	0.022281	0.752519	0.990789	blue
ENSMUSG00000039126.9	Prune2	chr19	16956118	17223932	+	ENSEMBL	1586.87	-0.023599	0.752618	0.990789	blue
ENSMUSG00000024327.15	Slc39a7	chr17	34028267	34031690	-	HAVANA	152.019	-0.04575	0.75202	0.990789	blue
ENSMUSG00000042401.6	Crtac1	chr19	42283037	42431783	-	ENSEMBL	1928.52	-0.0323911	0.762266	0.990904	blue
ENSMUSG00000046020.13	Pofut1	chr2	153241533	153270247	+	HAVANA	818.791	-0.0289219	0.764688	0.990904	blue
ENSMUSG00000022681.14	Ntan1	chr16	13819251	13835451	+	HAVANA	598.106	-0.0242988	0.765209	0.990931	blue
ENSMUSG00000098702.1	1500015A07Rik	chr18	61726390	61735917	+	HAVANA	111.355	0.0649179	0.767662	0.991655	blue
ENSMUSG00000004748.5	Mtfp1	chr11	4091480	4095445	-	HAVANA	1382.29	-0.0206604	0.767969	0.991655	blue
ENSMUSG00000064202.15	4430402I18Rik	chr19	28893042	28967800	-	HAVANA	98.1226	0.0425163	0.837176	0.991873	blue
ENSMUSG00000102344.1	9430053O09Rik	chr16	77419251	77421820	-	HAVANA	104.142	-0.0345965	0.843707	0.991873	blue
ENSMUSG00000037761.16	Actr5	chr2	158624888	158639211	+	HAVANA	180.361	-0.0355404	0.806984	0.991873	blue
ENSMUSG00000001864.13	Aif1l	chr2	31950139	31973442	+	HAVANA	182.969	0.0414339	0.770201	0.991873	blue
ENSMUSG00000029472.13	Anapc5	chr5	122787459	122821339	-	HAVANA	4609.18	-0.0125116	0.792293	0.991873	blue
ENSMUSG00000026634.16	Angel2	chr1	190925112	190946962	+	HAVANA	1300.35	0.0178492	0.776682	0.991873	blue
ENSMUSG00000021824.12	Ap3m1	chr14	21031442	21052508	-	HAVANA	1087.04	0.015615	0.799838	0.991873	blue
ENSMUSG00000032570.17	Atp2c1	chr9	105403539	105527319	-	HAVANA	4178.16	-0.0213021	0.770401	0.991873	blue
ENSMUSG00000024182.16	Axin1	chr17	26138688	26195811	+	HAVANA	568.44	0.0177699	0.830004	0.991873	blue
ENSMUSG00000062961.7	Ccdc177	chr12	80754043	80760687	-	HAVANA	607.697	0.0141919	0.861786	0.991873	blue
ENSMUSG00000003119.14	Cdk12	chr11	98203059	98278504	+	HAVANA	701.646	-0.0149205	0.858614	0.991873	blue
ENSMUSG00000001666.8	Ddt	chr10	75771230	75773414	-	HAVANA	194.023	0.0263436	0.844262	0.991873	blue
ENSMUSG00000032480.17	Dhx30	chr9	110084320	110117830	-	HAVANA	2340.91	-0.0106881	0.839614	0.991873	blue
ENSMUSG00000037993.8	Dhx38	chr8	109548011	109565861	-	HAVANA	837.298	0.0163375	0.839436	0.991873	blue
ENSMUSG00000026209.15	Dnpep	chr1	75307896	75317990	-	HAVANA	469.059	-0.0219352	0.835235	0.991873	blue
ENSMUSG00000027900.15	Dram2	chr3	106547798	106575890	+	HAVANA	425.018	-0.0316468	0.772885	0.991873	blue
ENSMUSG00000036186.5	Fam69b	chr2	26628457	26636497	+	HAVANA	593.788	-0.0184392	0.839655	0.991873	blue
ENSMUSG00000009566.12	Fpgs	chr2	32682609	32704145	-	HAVANA	187.344	-0.0350602	0.804316	0.991873	blue
ENSMUSG00000053332.13	Gas5	chr1	161034422	161038539	+	HAVANA	2123.26	0.0178904	0.835301	0.991873	blue
ENSMUSG00000040220.10	Gas8	chr8	123518834	123536650	+	HAVANA	573.952	-0.0171683	0.851376	0.991873	blue
ENSMUSG00000026103.14	Gls	chr1	52163448	52233232	-	HAVANA	10924.9	-0.0131971	0.782329	0.991873	blue
ENSMUSG00000104399.1	Gm37963	chr9	108389082	108390205	+	HAVANA	153.286	-0.0321141	0.824334	0.991873	blue
ENSMUSG00000049932.3	H2afx	chr9	44334694	44336077	+	HAVANA	462.485	-0.0229799	0.818597	0.991873	blue
ENSMUSG00000027944.13	Hax1	chr3	89995446	89998780	-	HAVANA	554.558	-0.015328	0.849801	0.991873	blue
ENSMUSG00000060373.14	Hnrnpc	chr14	52073380	52104028	-	ENSEMBL	3365.12	0.0123331	0.836112	0.991873	blue
ENSMUSG00000024169.15	Ift140	chr17	25016091	25099495	+	HAVANA	845.905	-0.0165209	0.821562	0.991873	blue
ENSMUSG00000041879.13	Ipo9	chr1	135382312	135430499	-	HAVANA	3998.19	-0.0159095	0.770533	0.991873	blue
ENSMUSG00000089911.4	Mfsd14a	chr3	116631164	116662677	-	HAVANA	1038.95	0.0174189	0.832656	0.991873	blue
ENSMUSG00000029557.7	Mrm2	chr5	140327674	140331898	-	HAVANA	111.733	-0.0364861	0.824522	0.991873	blue
ENSMUSG00000035078.5	Mtmr9	chr14	63523616	63543953	-	ENSEMBL	1141.52	-0.0208545	0.782145	0.991873	blue
ENSMUSG00000029063.16	Nadk	chr4	155562378	155591001	+	HAVANA	1275.17	0.014436	0.811545	0.991873	blue
ENSMUSG00000022678.16	Nde1	chr16	14163275	14192928	+	HAVANA	436.507	0.0271537	0.803636	0.991873	blue
ENSMUSG00000022503.10	Nubp1	chr16	10411948	10424428	+	HAVANA	271.867	0.0311366	0.774922	0.991873	blue
ENSMUSG00000030990.18	Pgap2	chr7	102210208	102238567	+	HAVANA	233.841	0.0283245	0.805177	0.991873	blue
ENSMUSG00000043257.15	Pigv	chr4	133660387	133672647	-	HAVANA	169.333	-0.0273441	0.840284	0.991873	blue
ENSMUSG00000027395.15	Polr1b	chr2	129100995	129126594	+	HAVANA	373.585	0.0243351	0.806657	0.991873	blue
ENSMUSG00000030505.17	Prmt3	chr7	49778346	49858265	+	HAVANA	455.096	-0.0222971	0.820844	0.991873	blue
ENSMUSG00000015711.8	Prune1	chr3	95253674	95282076	-	HAVANA	504.423	0.017401	0.850655	0.991873	blue
ENSMUSG00000070730.11	Rmdn3	chr2	119137001	119157034	-	HAVANA	968.516	-0.0120542	0.860716	0.991873	blue
ENSMUSG00000026484.13	Rnf2	chr1	151458004	151500955	-	HAVANA	785.398	-0.0159785	0.850476	0.991873	blue
ENSMUSG00000058546.8	Rpl23a	chr11	78180932	78183584	-	HAVANA	3011.79	-0.01871	0.789894	0.991873	blue
ENSMUSG00000058558.12	Rpl5	chr5	107900502	107909005	+	HAVANA	3727.28	-0.0120467	0.854218	0.991873	blue
ENSMUSG00000054099.11	Slc25a40	chr5	8422850	8454797	+	HAVANA	311.588	-0.02821	0.805986	0.991873	blue
ENSMUSG00000003153.10	Slc2a3	chr6	122727809	122801640	-	HAVANA	2830.68	0.0133881	0.841868	0.991873	blue
ENSMUSG00000026791.14	Slc2a8	chr2	32972990	32982083	-	HAVANA	428.613	0.0191881	0.844124	0.991873	blue
ENSMUSG00000021040.15	Slirp	chr12	87443896	87452206	+	HAVANA	369.411	0.0292421	0.795019	0.991873	blue
ENSMUSG00000054850.4	Smim10l2a	chrX	56374586	56377799	+	HAVANA	450.136	-0.02273	0.837089	0.991873	blue
ENSMUSG00000027423.15	Snx5	chr2	144250123	144270906	-	HAVANA	1385.69	0.0110203	0.860838	0.991873	blue
ENSMUSG00000048379.8	Socs4	chr14	47276931	47296098	+	HAVANA	399.315	0.0251597	0.8331	0.991873	blue
ENSMUSG00000000567.5	Sox9	chr11	112782224	112787760	+	HAVANA	779.318	-0.0281916	0.798294	0.991873	blue
ENSMUSG00000052738.14	Suclg1	chr6	73248382	73276911	+	HAVANA	1480.68	0.0116027	0.854043	0.991873	blue
ENSMUSG00000060985.15	Tdrd5	chr1	156255296	156303664	-	HAVANA	112.674	-0.0403147	0.845758	0.991873	blue
ENSMUSG00000028567.8	Txndc12	chr4	108834601	108862127	+	HAVANA	413.818	0.0275645	0.783734	0.991873	blue
ENSMUSG00000095325.1	Zfp870	chr17	32879228	32886083	-	ENSEMBL	244.485	0.0264679	0.826126	0.991873	blue
ENSMUSG00000067931.5	Zfp948	chr17	21567046	21588697	+	ENSEMBL	241.23	-0.0280113	0.825973	0.991873	blue
ENSMUSG00000068823.10	Csde1	chr3	103020426	103058186	+	HAVANA	4568.86	-0.00805907	0.867269	0.991959	blue
ENSMUSG00000025337.10	Sbds	chr5	130245731	130255530	-	HAVANA	969.887	-0.0122398	0.867996	0.992171	blue
ENSMUSG00000048040.8	Arxes2	chrX	135993824	135995355	+	HAVANA	516.706	-0.0133329	0.873248	0.992328	blue
ENSMUSG00000078813.3	Leng1	chr7	3660098	3665840	-	HAVANA	121.254	0.0290069	0.874102	0.992328	blue
ENSMUSG00000051379.12	Flrt3	chr2	140650914	140671469	-	HAVANA	802.968	-0.0170022	0.875995	0.992332	blue
ENSMUSG00000038838.15	Vars2	chr17	35655634	35667592	-	HAVANA	628.225	0.0130186	0.876779	0.992332	blue
ENSMUSG00000062997.6	Rpl35	chr2	39001580	39005624	-	HAVANA	1922.57	-0.0112168	0.878798	0.993241	blue
ENSMUSG00000006169.19	Clint1	chr11	45852051	45910625	+	HAVANA	1205.07	0.0090965	0.882798	0.993729	blue
ENSMUSG00000030539.13	Sema4b	chr7	80186841	80226527	+	HAVANA	469.024	-0.0152952	0.885594	0.994008	blue
ENSMUSG00000087445.1	Gm14286	chr2	157544266	157545469	-	HAVANA	108.722	0.0287106	0.889279	0.995674	blue
ENSMUSG00000020224.15	Llph	chr10	120227070	120232582	+	HAVANA	284.711	0.0156428	0.88992	0.995937	blue
ENSMUSG00000033706.13	Smyd5	chr6	85431989	85446435	+	HAVANA	882.731	-0.0101894	0.890795	0.996191	blue
ENSMUSG00000032977.9	Fam207a	chr10	77486661	77515785	-	HAVANA	599.379	-0.0105547	0.892754	0.996659	blue
ENSMUSG00000020232.17	Hmg20b	chr10	81346048	81350480	-	HAVANA	349.637	-0.0145598	0.893495	0.996796	blue
ENSMUSG00000019943.10	Atp2b1	chr10	98914406	99026143	+	HAVANA	22973	0.0111998	0.901849	0.996798	blue
ENSMUSG00000024018.17	Ccdc167	chr17	29689378	29717012	-	HAVANA	242.514	0.0152692	0.897626	0.996798	blue
ENSMUSG00000020362.13	Cnot6	chr11	49671503	49712723	-	HAVANA	1325.56	0.00954389	0.896288	0.996798	blue
ENSMUSG00000061718.12	Ppp1r1b	chr11	98348404	98357796	+	HAVANA	910.838	-0.0402602	0.896117	0.996798	blue
ENSMUSG00000029763.17	Exoc4	chr6	33249085	33973979	+	HAVANA	1639.59	-0.00897164	0.90465	0.996936	blue
ENSMUSG00000097375.2	6720427I07Rik	chr13	48535523	48537822	-	HAVANA	146.176	0.00628669	0.969432	0.997102	blue
ENSMUSG00000083307.1	AA414768	chrX	12936872	12938128	+	HAVANA	124.123	0.0146292	0.928342	0.997102	blue
ENSMUSG00000074748.3	Atxn7l3b	chr10	112925430	112929001	-	HAVANA	4441.88	-0.00239649	0.96157	0.997102	blue
ENSMUSG00000005683.8	Cs	chr10	128337734	128362479	+	HAVANA	5105.33	0.00207762	0.96849	0.997102	blue
ENSMUSG00000018378.13	Cuedc1	chr11	88098058	88194140	+	HAVANA	811.979	0.00768342	0.937609	0.997102	blue
ENSMUSG00000025478.15	Dpysl4	chr7	139086001	139102704	+	HAVANA	1322.07	-0.00636735	0.932424	0.997102	blue
ENSMUSG00000016554.8	Eif3d	chr15	77958998	77970824	-	ENSEMBL	1070.17	0.00514821	0.934582	0.997102	blue
ENSMUSG00000033068.16	Entpd6	chr2	150749042	150771675	+	HAVANA	1411.49	0.00634827	0.925472	0.997102	blue
ENSMUSG00000017943.15	Gdap1l1	chr2	163438476	163455324	+	HAVANA	1197.77	-0.00768599	0.921029	0.997102	blue
ENSMUSG00000087701.4	Gm13493	chr2	51871126	51871618	-	HAVANA	125.023	0.0162996	0.941963	0.997102	blue
ENSMUSG00000047246.6	Hist1h2be	chr13	23583742	23621124	-	HAVANA	112.127	0.0125068	0.9513	0.997102	blue
ENSMUSG00000034189.5	Hsdl1	chr8	119561989	119575183	-	HAVANA	853.09	0.00828913	0.911213	0.997102	blue
ENSMUSG00000026455.14	Klhl12	chr1	134455531	134491018	+	HAVANA	1059.3	0.00293041	0.962943	0.997102	blue
ENSMUSG00000039478.15	Micu3	chr8	40307458	40386308	+	HAVANA	2098.21	0.00302079	0.958551	0.997102	blue
ENSMUSG00000002580.7	Mien1	chr11	98437708	98438991	-	HAVANA	597.893	0.00524801	0.954597	0.997102	blue
ENSMUSG00000033918.15	Parl	chr16	20279820	20302387	-	HAVANA	526.305	-0.00705205	0.936717	0.997102	blue
ENSMUSG00000021069.16	Pygl	chr12	70190811	70231488	-	HAVANA	104.556	0.0174245	0.936264	0.997102	blue
ENSMUSG00000035504.16	Reep6	chr10	80329953	80336441	+	HAVANA	159.63	-0.0140959	0.920945	0.997102	blue
ENSMUSG00000048027.7	Rgmb	chr17	15806253	15826586	-	ENSEMBL	1106.75	-0.00677438	0.931559	0.997102	blue
ENSMUSG00000020282.18	Rhbdf1	chr11	32209585	32222300	-	HAVANA	344.15	0.0117636	0.928639	0.997102	blue
ENSMUSG00000049751.6	Rpl36al	chr12	69182731	69184083	-	HAVANA	619.284	0.00699434	0.931301	0.997102	blue
ENSMUSG00000061787.15	Rps17	chr7	81342732	81345254	-	HAVANA	2506.04	0.00709631	0.912694	0.997102	blue
ENSMUSG00000047675.15	Rps8	chr4	117153827	117156243	-	HAVANA	3919.27	0.0041416	0.941044	0.997102	blue
ENSMUSG00000002147.18	Stat6	chr10	127642986	127660957	+	HAVANA	193.749	-0.0120779	0.933238	0.997102	blue
ENSMUSG00000030554.16	Synm	chr7	67730160	67759742	-	HAVANA	1388.36	0.00278599	0.969712	0.997102	blue
ENSMUSG00000040842.17	Szrd1	chr4	141113001	141139775	-	HAVANA	740.705	-0.00733345	0.927232	0.997102	blue
ENSMUSG00000030615.12	Tmem126a	chr7	90450700	90457229	-	HAVANA	241.83	-0.00775193	0.952941	0.997102	blue
ENSMUSG00000020701.12	Tmem132e	chr11	82388900	82446332	+	HAVANA	215.616	-0.018212	0.918659	0.997102	blue
ENSMUSG00000073838.10	Tufm	chr7	126487361	126490731	+	HAVANA	727.947	0.00388324	0.965415	0.997102	blue
ENSMUSG00000025876.15	Unc5a	chr13	54949411	55006018	+	HAVANA	3309.42	-0.00951758	0.920532	0.997102	blue
ENSMUSG00000030032.12	Wdr54	chr6	83149361	83156397	-	HAVANA	242.207	-0.00808184	0.945031	0.997102	blue
ENSMUSG00000031310.16	Zmym3	chrX	101404384	101420849	-	HAVANA	3999.06	-0.0023562	0.963622	0.997102	blue
ENSMUSG00000014243.5	Zswim7	chr11	62267224	62281375	-	HAVANA	113.662	-0.020893	0.913963	0.997102	blue
ENSMUSG00000004961.7	Syt5	chr7	4539765	4547541	-	HAVANA	2066.62	-0.00268605	0.970575	0.997282	blue
ENSMUSG00000053297.14	AI854703	chr6	48626764	48633689	+	HAVANA	483.549	-0.00362681	0.974929	0.997581	blue
ENSMUSG00000029686.15	Cul1	chr6	47453398	47526139	+	HAVANA	2318.14	-0.00158695	0.976687	0.997581	blue
ENSMUSG00000045576.16	St7l	chr3	104864005	104930064	+	HAVANA	471.774	0.00231862	0.979242	0.997581	blue
ENSMUSG00000026027.13	Stradb	chr1	58973522	58995715	+	HAVANA	668.392	-0.00285041	0.975139	0.997581	blue
ENSMUSG00000061983.7	Rps12	chr10	23785183	23787275	-	HAVANA	2397.62	-0.001458	0.983047	0.997966	blue
ENSMUSG00000036180.15	Gatad2a	chr8	69907076	69996384	-	HAVANA	650.071	0.00161274	0.983357	0.998039	blue
ENSMUSG00000005043.13	Sgsh	chr11	119343425	119355536	-	HAVANA	175.726	-0.0020039	0.988987	0.999053	blue
ENSMUSG00000039611.2	Tmem246	chr4	49584506	49597876	-	HAVANA	1319.7	-0.00104479	0.989898	0.999053	blue
ENSMUSG00000026781.15	Acbd5	chr2	23068168	23114510	+	HAVANA	1757.63	-0.000529994	0.994183	0.999439	blue
ENSMUSG00000041126.16	H2afv	chr11	6427229	6444443	-	HAVANA	454.686	-0.00064992	0.994458	0.999439	blue
ENSMUSG00000060743.12	H3f3a	chr1	180800832	180813943	-	HAVANA	2201.1	-0.000487672	0.994224	0.999439	blue
ENSMUSG00000025332.14	Kdm5c	chrX	152233020	152274535	+	HAVANA	1318.66	-0.000552121	0.992829	0.999439	blue
ENSMUSG00000036086.16	Zranb3	chr1	127954184	128103047	-	HAVANA	258.049	0.00075518	0.994659	0.999439	blue
ENSMUSG00000020476.14	Dbnl	chr11	5788488	5800962	+	HAVANA	1344.55	0.000361809	0.995787	0.999529	blue
ENSMUSG00000068184.6	Ndufaf2	chr13	108052590	108158625	-	ENSEMBL	233.547	0.000645362	0.995583	0.999529	blue
ENSMUSG00000041837.4	Pdcd7	chr9	65346104	65359643	+	HAVANA	517.42	-0.000310746	0.997047	0.999529	blue
ENSMUSG00000020831.18	0610010K14Rik	chr11	70235206	70237914	-	HAVANA	40.594	-0.15394	0.56581	NA	blue
ENSMUSG00000097383.1	1500026H17Rik	chr10	89686371	89700866	+	HAVANA	46.4505	-0.231742	0.355068	NA	blue
ENSMUSG00000057818.8	1600029O15Rik	chr9	58202897	58208808	+	HAVANA	57.0259	0.201781	0.396875	NA	blue
ENSMUSG00000008028.15	1700008O03Rik	chr7	44360043	44385820	-	HAVANA	35.7469	0.0939991	0.752717	NA	blue
ENSMUSG00000020940.13	1700023F06Rik	chr11	103198944	103208558	-	HAVANA	59.3315	0.172076	0.447657	NA	blue
ENSMUSG00000099384.6	1700110C19Rik	chr17	10324602	10329307	+	HAVANA	24.8423	-0.281127	0.406617	NA	blue
ENSMUSG00000097165.1	2210008F06Rik	chr11	77489854	77491409	+	ENSEMBL	69.682	0.455358	0.0482541	NA	blue
ENSMUSG00000062619.5	2310039H08Rik	chr17	46772635	46773407	+	ENSEMBL	43.7046	0.0907639	0.731665	NA	blue
ENSMUSG00000097787.1	2700046G09Rik	chr19	32389216	32391184	+	ENSEMBL	66.5643	0.281765	0.226959	NA	blue
ENSMUSG00000087484.1	2900089D17Rik	chr5	144241690	144256186	-	HAVANA	44.4245	0.353866	0.1925	NA	blue
ENSMUSG00000085642.8	3110053B16Rik	chr12	20874125	20921262	-	HAVANA	67.7313	0.104762	0.625771	NA	blue
ENSMUSG00000034063.8	4930590J08Rik	chr6	91902809	91950725	+	HAVANA	41.8853	-0.203891	0.460214	NA	blue
ENSMUSG00000087475.3	4933406I18Rik	chr7	114315479	114415161	-	HAVANA	31.0008	0.745138	0.0323116	NA	blue
ENSMUSG00000026224.11	4933407L21Rik	chr1	85928483	85940624	+	HAVANA	51.637	-0.121538	0.612117	NA	blue
ENSMUSG00000097577.1	6230400D17Rik	chr14	20687236	20703012	-	ENSEMBL	26.416	0.273459	0.429877	NA	blue
ENSMUSG00000039133.8	9330171B17Rik	chr7	79710283	79712357	+	HAVANA	39.5905	-0.163592	0.547208	NA	blue
ENSMUSG00000097166.1	9330179D12Rik	chr6	127149389	127212411	+	HAVANA	32.7027	-0.212847	0.510917	NA	blue
ENSMUSG00000097825.5	9630001P10Rik	chr5	45638699	45645469	+	HAVANA	66.8526	-0.318687	0.149398	NA	blue
ENSMUSG00000056738.11	A730036I17Rik	chr2	129218969	129235604	+	HAVANA	22.4434	-0.550677	0.157943	NA	blue
ENSMUSG00000092368.1	A930015D03Rik	chr17	35994453	36038435	+	HAVANA	40.75	-0.114563	0.68163	NA	blue
ENSMUSG00000105469.1	A930036I15Rik	chr3	126966475	126967519	-	HAVANA	69.5252	-0.104102	0.641398	NA	blue
ENSMUSG00000021228.14	Acot3	chr12	84052144	84059565	+	HAVANA	61.8133	0.330052	0.17744	NA	blue
ENSMUSG00000022622.4	Acr	chr15	89568326	89574585	+	ENSEMBL	32.3236	-0.245455	0.421802	NA	blue
ENSMUSG00000037737.6	Actrt3	chr3	30597073	30599939	-	HAVANA	16.6867	0.297684	0.483627	NA	blue
ENSMUSG00000014852.16	Adamts13	chr2	26973416	27009628	+	HAVANA	20.394	-0.194514	0.610645	NA	blue
ENSMUSG00000059901.12	Adamts14	chr10	61197112	61273438	-	HAVANA	53.1482	-0.348301	0.282439	NA	blue
ENSMUSG00000070469.12	Adamtsl3	chr7	82335694	82614450	+	HAVANA	31.9195	-0.0104153	0.979269	NA	blue
ENSMUSG00000024256.6	Adcyap1	chr17	93199422	93205485	+	ENSEMBL	85.4804	-0.515438	0.0904759	NA	blue
ENSMUSG00000023918.12	Adgrf4	chr17	42656891	42692284	-	HAVANA	75.7748	0.201167	0.367561	NA	blue
ENSMUSG00000039116.5	Adgrg6	chr10	14402583	14545179	-	HAVANA	31.7934	-0.395099	0.28594	NA	blue
ENSMUSG00000013584.5	Aldh1a2	chr9	71215789	71296243	+	HAVANA	67.4008	-0.757899	0.0417492	NA	blue
ENSMUSG00000060063.9	Alox5ap	chr5	149264767	149288153	+	HAVANA	54.7921	0.0676511	0.792491	NA	blue
ENSMUSG00000029338.13	Antxr2	chr5	97882783	98031043	-	HAVANA	51.0341	-0.538773	0.0281024	NA	blue
ENSMUSG00000060890.11	Arr3	chrX	100605497	100618493	+	HAVANA	31.0433	0.291941	0.445485	NA	blue
ENSMUSG00000031382.14	Asb11	chrX	164436994	164459170	+	HAVANA	28.3437	0.568132	0.13412	NA	blue
ENSMUSG00000037686.5	Aspg	chr12	112106683	112127573	+	ENSEMBL	59.9416	-0.0448368	0.859938	NA	blue
ENSMUSG00000034112.9	Atp2c2	chr8	119700009	119757717	+	HAVANA	40.0032	-0.397937	0.160898	NA	blue
ENSMUSG00000092492.1	B230208B08Rik	chr4	78211955	78214177	+	HAVANA	28.3714	-0.425804	0.18574	NA	blue
ENSMUSG00000041372.10	B4galnt3	chr6	120203073	120294559	-	HAVANA	25.1767	0.442325	0.244468	NA	blue
ENSMUSG00000040605.6	Bace2	chr16	97356728	97439012	+	ENSEMBL	37.0881	-0.76976	0.0731552	NA	blue
ENSMUSG00000037922.13	Bank1	chr3	136053363	136326066	-	HAVANA	30.2815	0.288961	0.375419	NA	blue
ENSMUSG00000032033.11	Barx2	chr9	31846044	31913462	-	HAVANA	26.5036	-0.367792	0.293597	NA	blue
ENSMUSG00000048186.14	Bend7	chr2	4717831	4802142	+	HAVANA	36.933	-0.260679	0.380367	NA	blue
ENSMUSG00000086600.8	C030005K06Rik	chr18	50042730	50053844	-	HAVANA	58.6164	-0.504208	0.0521504	NA	blue
ENSMUSG00000097838.1	C530050E15Rik	chr13	24631918	24638567	-	ENSEMBL	59.3284	-0.353256	0.142278	NA	blue
ENSMUSG00000097574.1	C920006O11Rik	chr9	78175914	78178879	+	HAVANA	71.038	-0.153141	0.471593	NA	blue
ENSMUSG00000041460.14	Cacna2d4	chr6	119236526	119352407	+	HAVANA	32.0173	0.252931	0.413447	NA	blue
ENSMUSG00000087578.1	Ccdc142os	chr6	83106608	83109054	-	HAVANA	27.5558	0.74351	0.0409866	NA	blue
ENSMUSG00000028873.16	Cdca8	chr4	124918465	124939311	-	HAVANA	23.7174	0.449924	0.208955	NA	blue
ENSMUSG00000035860.9	Cdhr3	chr12	33033796	33092875	-	HAVANA	66.3393	0.537338	0.104301	NA	blue
ENSMUSG00000028551.14	Cdkn2c	chr4	109660876	109667189	-	HAVANA	44.5434	0.361832	0.259289	NA	blue
ENSMUSG00000027313.3	Chac1	chr2	119351229	119354381	+	HAVANA	68.8273	-0.21909	0.304125	NA	blue
ENSMUSG00000074939.3	Chrm5	chr2	112479171	112480769	-	HAVANA	40.5515	-0.89614	0.0164449	NA	blue
ENSMUSG00000079450.11	Cldn34c1	chrX	123103495	123188795	+	HAVANA	20.1135	-0.250599	0.518998	NA	blue
ENSMUSG00000045930.3	Clec14a	chr12	58264720	58269290	-	HAVANA	78.2425	-0.137301	0.555372	NA	blue
ENSMUSG00000025784.5	Clec3b	chr9	123150946	123157432	+	HAVANA	24.0339	-0.354949	0.358578	NA	blue
ENSMUSG00000042190.12	Cmklr1	chr5	113612354	113650426	-	HAVANA	64.4058	0.198753	0.370211	NA	blue
ENSMUSG00000026043.18	Col3a1	chr1	45311538	45349706	+	HAVANA	41.0817	-0.68581	0.0800554	NA	blue
ENSMUSG00000028626.5	Col9a2	chr4	121039385	121055322	+	HAVANA	89.0111	-0.152432	0.548746	NA	blue
ENSMUSG00000028971.4	Cort	chr4	149125034	149126763	-	HAVANA	40.6671	0.0256596	0.934729	NA	blue
ENSMUSG00000023968.15	Crip3	chr17	46428926	46431776	+	HAVANA	53.3054	0.18196	0.501508	NA	blue
ENSMUSG00000091562.3	Crybg3	chr16	59558013	59600886	-	HAVANA	29.8568	-0.255046	0.444211	NA	blue
ENSMUSG00000026726.10	Cubn	chr2	13276338	13491813	-	HAVANA	21.0367	-0.747505	0.0876929	NA	blue
ENSMUSG00000085316.1	D330050G23Rik	chr2	116900152	116912791	+	HAVANA	51.152	-0.244975	0.329103	NA	blue
ENSMUSG00000099784.1	Dalir	chr1	42750712	42752881	+	HAVANA	53.8066	0.167342	0.499566	NA	blue
ENSMUSG00000050926.5	Dcaf12l2	chrX	44365458	44368342	-	HAVANA	38.2327	-0.468371	0.148607	NA	blue
ENSMUSG00000030225.11	Dera	chr6	137754546	137857340	+	HAVANA	55.1427	0.31156	0.25564	NA	blue
ENSMUSG00000026208.9	Des	chr1	75360329	75368579	+	HAVANA	37.2293	0.416465	0.163	NA	blue
ENSMUSG00000075707.5	Dio3	chr12	110279068	110281097	+	HAVANA	86.4051	-1.08585	0.00470285	NA	blue
ENSMUSG00000023391.8	Dlx2	chr2	71543408	71546754	-	HAVANA	88.3908	-0.0326438	0.858108	NA	blue
ENSMUSG00000035000.8	Dpp4	chr2	62330073	62412231	-	HAVANA	34.0761	-0.367433	0.273257	NA	blue
ENSMUSG00000029005.4	Draxin	chr4	148098437	148130698	-	HAVANA	19.8177	0.283465	0.469896	NA	blue
ENSMUSG00000059898.8	Dsc3	chr18	19960930	20002097	-	ENSEMBL	45.8712	-0.460091	0.161797	NA	blue
ENSMUSG00000082691.6	Dynlt1-ps1	chr6	135349408	135349749	-	HAVANA	37.01	0.197874	0.577255	NA	blue
ENSMUSG00000086843.3	E030013I19Rik	chr2	12300946	12312315	+	HAVANA	72.4757	-0.18515	0.426648	NA	blue
ENSMUSG00000090069.2	E430024P14Rik	chr17	7881106	7946426	-	HAVANA	72.9038	-0.303497	0.189676	NA	blue
ENSMUSG00000026247.13	Ecel1	chr1	87147655	87156521	-	HAVANA	50.2041	-0.340691	0.390899	NA	blue
ENSMUSG00000028024.14	Enpep	chr3	129269175	129332720	-	HAVANA	57.2069	-0.38884	0.112857	NA	blue
ENSMUSG00000062312.5	Erbb2	chr11	98412470	98437716	+	HAVANA	68.0754	0.228462	0.292337	NA	blue
ENSMUSG00000037681.13	Esyt3	chr9	99309963	99358557	-	HAVANA	39.2883	-0.530439	0.13588	NA	blue
ENSMUSG00000017897.18	Eya2	chr2	165595032	165771727	+	HAVANA	42.8117	-0.61654	0.0464417	NA	blue
ENSMUSG00000024691.13	Fam111a	chr19	12545740	12589768	+	HAVANA	30.8379	-0.295575	0.437004	NA	blue
ENSMUSG00000078907.1	Fam186b	chr15	99271018	99287180	-	ENSEMBL	27.9322	0.118173	0.738202	NA	blue
ENSMUSG00000027654.2	Fam83d	chr2	158768093	158786637	+	HAVANA	25.5175	0.152388	0.712416	NA	blue
ENSMUSG00000033313.11	Fbxl8	chr8	105264648	105269326	+	HAVANA	19.9064	0.406961	0.291353	NA	blue
ENSMUSG00000047730.17	Fcgbp	chr7	28071236	28120862	+	HAVANA	33.5565	-0.220924	0.487702	NA	blue
ENSMUSG00000015947.10	Fcgr1	chr3	96282909	96293969	-	HAVANA	57.5163	-0.27734	0.254628	NA	blue
ENSMUSG00000026656.15	Fcgr2b	chr1	170958617	170976547	-	HAVANA	45.7427	-0.313825	0.292285	NA	blue
ENSMUSG00000031230.3	Fgf16	chrX	105764279	105774939	+	HAVANA	23.601	0.21632	0.557265	NA	blue
ENSMUSG00000078302.4	Foxd1	chr13	98354242	98356703	+	HAVANA	26.81	-0.181805	0.645707	NA	blue
ENSMUSG00000028268.14	Gbp3	chr3	142560026	142573209	+	HAVANA	89.8152	-0.328244	0.0953468	NA	blue
ENSMUSG00000079363.7	Gbp4	chr5	105115767	105139586	-	HAVANA	67.3656	-0.534661	0.0766776	NA	blue
ENSMUSG00000105504.4	Gbp5	chr3	142493978	142522344	+	HAVANA	53.5811	-0.320062	0.218096	NA	blue
ENSMUSG00000030048.5	Gkn3	chr6	87383256	87388935	-	HAVANA	47.4415	-0.342893	0.19318	NA	blue
ENSMUSG00000073985.2	Gm10602	chr7	101836503	101842771	+	HAVANA	19.3318	-0.231496	0.565308	NA	blue
ENSMUSG00000074252.2	Gm10654	chr8	70931405	70933037	+	HAVANA	59.0065	0.0870541	0.747926	NA	blue
ENSMUSG00000084375.1	Gm11637	chr11	102731301	102732063	-	HAVANA	21.5065	0.266005	0.491203	NA	blue
ENSMUSG00000084088.1	Gm12941	chr4	127046383	127046602	+	HAVANA	18.8006	0.479307	0.261239	NA	blue
ENSMUSG00000086555.2	Gm13446	chr2	35549538	35558702	-	HAVANA	80.0881	0.057829	0.764032	NA	blue
ENSMUSG00000082536.1	Gm13456	chr2	40555752	40557116	+	HAVANA	52.6509	0.356412	0.167417	NA	blue
ENSMUSG00000086129.1	Gm13558	chr2	58705769	58735396	+	HAVANA	22.9762	0.393664	0.277619	NA	blue
ENSMUSG00000086034.1	Gm15201	chrX	162735078	162736613	-	HAVANA	20.1875	-0.462574	0.289965	NA	blue
ENSMUSG00000085311.1	Gm15445	chr1	135152963	135153806	+	HAVANA	19.2865	0.338216	0.392473	NA	blue
ENSMUSG00000086291.1	Gm15513	chr5	34211810	34213802	-	HAVANA	76.3785	-0.0952733	0.633771	NA	blue
ENSMUSG00000085881.1	Gm15912	chr13	74008152	74009354	-	HAVANA	64.1063	0.2125	0.370834	NA	blue
ENSMUSG00000086914.1	Gm16124	chr9	53667246	53681265	+	HAVANA	23.1741	-0.175164	0.658441	NA	blue
ENSMUSG00000074482.5	Gm16589	chr8	4087658	4088575	+	HAVANA	31.3309	-0.234686	0.453689	NA	blue
ENSMUSG00000097796.1	Gm16702	chr17	8379045	8389468	-	ENSEMBL	73.1825	-0.496981	0.0602905	NA	blue
ENSMUSG00000097305.1	Gm17276	chr17	32113429	32141839	+	ENSEMBL	23.0022	-0.233054	0.532073	NA	blue
ENSMUSG00000110218.1	Gm20219	chr17	56551414	56554387	-	HAVANA	57.2484	0.0858823	0.722213	NA	blue
ENSMUSG00000106734.3	Gm20559	chr6	3333194	3346128	-	HAVANA	32.5245	-0.484721	0.155063	NA	blue
ENSMUSG00000093677.1	Gm20712	chr15	58780461	58781951	-	HAVANA	67.1695	-0.127919	0.593272	NA	blue
ENSMUSG00000090625.1	Gm20721	chr2	174330319	174346712	-	ENSEMBL	44.2405	0.577314	0.095416	NA	blue
ENSMUSG00000087885.1	Gm23600	chr12	109643748	109643818	+	ENSEMBL	63.0839	-0.236172	0.375563	NA	blue
ENSMUSG00000097747.1	Gm26534	chr11	60879118	60887218	+	ENSEMBL	24.6345	0.0795079	0.814836	NA	blue
ENSMUSG00000097926.1	Gm26575	chr18	5572824	5575055	-	HAVANA	19.8394	0.648278	0.117388	NA	blue
ENSMUSG00000097246.1	Gm26890	chr7	19597293	19602294	-	ENSEMBL	80.5472	-0.019923	0.927729	NA	blue
ENSMUSG00000098024.1	Gm27003	chr2	126675916	126683805	+	HAVANA	58.5666	-0.0134174	0.953108	NA	blue
ENSMUSG00000101678.3	Gm29609	chr5	31144739	31179911	-	HAVANA	35.189	0.166572	0.596174	NA	blue
ENSMUSG00000096936.1	Gm3510	chr5	15923755	15933406	-	HAVANA	78.5054	-0.266876	0.17834	NA	blue
ENSMUSG00000102953.1	Gm37019	chr12	102589277	102591410	-	HAVANA	26.9395	0.602746	0.0750566	NA	blue
ENSMUSG00000103804.1	Gm37062	chr1	38076295	38077305	-	HAVANA	27.8459	0.20613	0.539178	NA	blue
ENSMUSG00000103378.1	Gm37176	chr17	51859167	51863217	+	HAVANA	65.1207	-0.143726	0.539163	NA	blue
ENSMUSG00000103947.1	Gm37345	chr3	45445669	45448806	+	HAVANA	26.0275	-0.334885	0.388151	NA	blue
ENSMUSG00000097146.1	Gm4211	chr13	80957665	80963730	-	ENSEMBL	24.1497	-0.195444	0.601017	NA	blue
ENSMUSG00000106651.1	Gm42608	chr3	55517569	55519586	+	HAVANA	73.1294	-0.33094	0.14017	NA	blue
ENSMUSG00000105152.1	Gm42864	chr5	112649367	112652112	+	HAVANA	43.244	0.346611	0.216519	NA	blue
ENSMUSG00000106535.1	Gm43031	chr5	4073571	4075457	+	HAVANA	20.0878	-0.295235	0.45635	NA	blue
ENSMUSG00000107094.1	Gm43294	chr6	3583814	3586303	+	HAVANA	20.4817	-0.164609	0.678734	NA	blue
ENSMUSG00000105594.1	Gm43398	chr5	143395503	143398244	+	HAVANA	34.3597	0.746056	0.0155048	NA	blue
ENSMUSG00000105945.1	Gm43570	chr3	59002471	59006158	-	HAVANA	22.7127	0.338259	0.362069	NA	blue
ENSMUSG00000105804.1	Gm43654	chr3	127829555	127832971	-	HAVANA	36.8655	-0.286818	0.396226	NA	blue
ENSMUSG00000104548.1	Gm43857	chr3	152391162	152394240	-	HAVANA	40.2549	0.220807	0.410668	NA	blue
ENSMUSG00000107927.1	Gm44090	chr6	86039934	86041767	+	HAVANA	26.9085	0.450786	0.255332	NA	blue
ENSMUSG00000097055.1	Gm4419	chr12	21417911	21419803	+	ENSEMBL	64.4386	0.425121	0.114314	NA	blue
ENSMUSG00000107826.1	Gm44242	chr6	80514594	80517314	+	HAVANA	45.143	0.650011	0.0699737	NA	blue
ENSMUSG00000103009.1	Gm4430	chr2	129197252	129199194	-	HAVANA	87.052	-0.0816069	0.684325	NA	blue
ENSMUSG00000108601.1	Gm44645	chr7	73422250	73423902	+	HAVANA	45.5749	-0.141635	0.57606	NA	blue
ENSMUSG00000109118.1	Gm45109	chr7	47008083	47009008	+	HAVANA	27.9263	0.201882	0.542625	NA	blue
ENSMUSG00000110702.1	Gm45767	chr8	94675606	94680166	+	HAVANA	35.8671	0.185473	0.556844	NA	blue
ENSMUSG00000110618.1	Gm45818	chr11	51898966	51909624	+	HAVANA	55.9839	0.224488	0.403616	NA	blue
ENSMUSG00000110598.1	Gm45854	chr8	95468646	95472133	+	HAVANA	19.0072	-0.288491	0.457729	NA	blue
ENSMUSG00000086108.2	Gm5602	chr7	130861285	130866330	-	HAVANA	23.059	-0.0887864	0.804154	NA	blue
ENSMUSG00000107747.1	Gm5881	chr6	96033003	96033369	-	HAVANA	79.2067	0.230661	0.342822	NA	blue
ENSMUSG00000059645.6	Gm7361	chr5	26257691	26264308	+	HAVANA	34.945	-0.378205	0.291413	NA	blue
ENSMUSG00000103964.1	Gm8407	chr1	191001425	191001851	-	HAVANA	28.7204	-0.30609	0.369796	NA	blue
ENSMUSG00000030735.6	Gm9755	chr8	67514235	67515590	-	HAVANA	77.3207	-0.19013	0.385166	NA	blue
ENSMUSG00000104516.1	Gm9884	chr1	25830657	25831878	+	HAVANA	28.222	-0.374272	0.313742	NA	blue
ENSMUSG00000056023.3	Gm9989	chr3	81918008	81924463	-	HAVANA	20.5677	-0.608036	0.147876	NA	blue
ENSMUSG00000029314.14	Gpat3	chr5	100845713	100899102	+	HAVANA	54.2562	-0.256478	0.331049	NA	blue
ENSMUSG00000058396.7	Gpr182	chr10	127747276	127751732	-	HAVANA	28.7053	-0.255626	0.427476	NA	blue
ENSMUSG00000038515.10	Grtp1	chr8	13172022	13200620	-	HAVANA	73.3169	-0.133089	0.514187	NA	blue
ENSMUSG00000022575.4	Gsdmd	chr15	75862339	75867404	+	ENSEMBL	57.7725	0.139531	0.534572	NA	blue
ENSMUSG00000024459.18	H2-M5	chr17	36984061	36989537	-	HAVANA	47.1537	-0.190414	0.470876	NA	blue
ENSMUSG00000035929.11	H2-Q4	chr17	35379617	35385290	+	HAVANA	89.4171	-0.519111	0.037972	NA	blue
ENSMUSG00000049241.5	Hcar1	chr5	123876736	123880020	-	HAVANA	20.6229	-0.604467	0.132131	NA	blue
ENSMUSG00000025001.11	Hells	chr19	38930915	38971051	+	HAVANA	79.7306	-0.249196	0.293612	NA	blue
ENSMUSG00000081058.5	Hist2h3c2	chr3	96238108	96239127	-	HAVANA	43.7483	0.165319	0.631462	NA	blue
ENSMUSG00000043155.4	Hpdl	chr4	116819904	116821707	-	HAVANA	47.3561	0.445058	0.101964	NA	blue
ENSMUSG00000036334.12	Igsf10	chr3	59316735	59344394	-	HAVANA	78.4645	-0.245169	0.227805	NA	blue
ENSMUSG00000042349.13	Ikbke	chr1	131254343	131279606	-	HAVANA	61.2137	-0.274697	0.272989	NA	blue
ENSMUSG00000030281.16	Il17rc	chr6	113471427	113483140	+	HAVANA	62.5009	0.0327519	0.89979	NA	blue
ENSMUSG00000030748.9	Il4ra	chr7	125552120	125579474	+	HAVANA	76.2758	-0.308916	0.123266	NA	blue
ENSMUSG00000069874.7	Irgm2	chr11	58199618	58222782	+	HAVANA	74.3312	-0.254265	0.261863	NA	blue
ENSMUSG00000110630.1	K230015D01Rik	chr8	104442271	104443786	+	HAVANA	21.3769	-0.207994	0.579417	NA	blue
ENSMUSG00000025213.11	Kazald1	chr19	45075241	45079289	+	HAVANA	44.9396	0.11795	0.650523	NA	blue
ENSMUSG00000001901.15	Kcnh6	chr11	106008124	106034549	+	HAVANA	46.0822	-0.281005	0.343822	NA	blue
ENSMUSG00000059022.14	Kcp	chr6	29473162	29507952	-	HAVANA	86.0545	-0.21377	0.364514	NA	blue
ENSMUSG00000030677.8	Kif22	chr7	127027729	127042471	-	HAVANA	27.6958	0.258747	0.426276	NA	blue
ENSMUSG00000005148.7	Klf5	chr14	99298691	99313405	+	ENSEMBL	73.4558	-0.430003	0.100658	NA	blue
ENSMUSG00000042514.11	Klhl14	chr18	21550377	21654718	-	HAVANA	28.6604	-0.192648	0.551082	NA	blue
ENSMUSG00000043008.8	Klhl6	chr16	19946499	19983037	-	HAVANA	37.5359	-0.214643	0.446323	NA	blue
ENSMUSG00000032796.7	Lama1	chr17	67697265	67822645	+	ENSEMBL	64.5477	-0.499558	0.0429071	NA	blue
[truncated: 13,030 more rows]

## Sheet: Table S7
Supplementary Table S7. Enrichment analisys by TF binding
Analisys was performed by the Web-based annotation tool EnrichR (ENCODE and ChEA consensus TFs from ChIP-X)
OR	Odds Ratio
adjP	p value adjusted by the multiple test adjustment
Datasets	Number of genes	Parameters	REST ChEA	REST ENCODE	SUZ12 ChEA	UBTF ENCODE	ZBTB7A ENCODE
Neuron specific DEGs	26	OR	8.41	10.04	4.11
		adjP	8.753e-09	0.00616	0.006013
		Combined score	195.18	90.79	35.6
DEGs	88	OR	4.08	5.34	3.1
		adjP	4.639e-07	0.001647	3.495e-05
		Combined score	78.52	53.16	44.12
turquoise cluster of WGCNA	1703	OR	1.53	1.9		1.32	1.27
		adjP	1.107e-06	3.328e-05		0.001195	0.001228
		Combined score	28.13	27.11		13.61	12.64
All genes	15024	OR	1.05	1.07	1	1.22	1.09
		adjP	0.000855	0.01701	0.098	8.18e-70	4.66e-15
		Combined score	8.12	4.8	0.1	199.91	37.61
Hpca
M5C1000I18Rik
Polr2m
Il16
Col15a1
Ephb2
Islr2
Krt77

## Sheet: Table S8
Supplementary Table S8. The list of genes from the set of DEGs whose promoters (±500 from TSS) contain the predicted binding sites for REST (HOCOMOCO v11 Mouse TF collection
	Distance from TSS
Gene name	Start	End	Motif sequences	Strand	Resources	Significance
Homer3	-334	-312	CTTCACACCCTGGCCCGCTACC	+	REST_MOUSE.H11MO.0.A	P-value=1.66e-04
Homer3	-176	-154	AGGAGGGCAGCGGAGAGAGACA	-	REST_MOUSE.H11MO.0.A	P-value=3.21e-04
Homer3	171	193	GGTCCCATCGCGGCCAGTCCCC	-	REST_MOUSE.H11MO.0.A	P-value=4.92e-04
Homer3	427	449	GCCAGCACCTGAGCCGGCCCCC	-	REST_MOUSE.H11MO.0.A	P-value=7.85e-05
Bok	-202	-180	GCTGCCTGCCGGGACAGCTCCA	+	REST_MOUSE.H11MO.0.A	P-value=3.12e-04
Bok	246	268	AGCGACACCGGGGACAAACACG	+	REST_MOUSE.H11MO.0.A	P-value=2.64e-04
Prdm8	114	136	TGGGGGACCGCAAACAGAGCGC	-	REST_MOUSE.H11MO.0.A	P-value=4.70e-04
Prdm8	165	187	TGCAGCAGCTGGGAGGGAGGGA	-	REST_MOUSE.H11MO.0.A	P-value=3.09e-04
Prdm8	458	480	CGCAGCCGCCAGGAGAGGGCGC	+	REST_MOUSE.H11MO.0.A	P-value=3.59e-04
Cfh	239	261	GGCAGCAGCTGGAAGAGCTGTT	-	REST_MOUSE.H11MO.0.A	P-value=2.52e-04
Col11a2	-280	-258	TGGGCCCCCAAGGGCAGCTGCC	+	REST_MOUSE.H11MO.0.A	P-value=1.77e-04
Col11a2	209	231	TTCTGAGCCATGGAGCGGTGCA	+	REST_MOUSE.H11MO.0.A	P-value=1.52e-04
Col11a2	252	274	CCCAGCACCAGAGGTAGGAACA	-	REST_MOUSE.H11MO.0.A	P-value=1.99e-04
Orai2	-382	-360	GGGGGCTCCTGGGACAGGCACA	+	REST_MOUSE.H11MO.0.A	P-value=2.50e-04
Orai2	-332	-310	TTGAGCACCAGGAAGGGCTGAA	-	REST_MOUSE.H11MO.0.A	P-value=1.23e-04
Orai2	-157	-135	TACAGGAGCCTGGCGGGCTCAA	+	REST_MOUSE.H11MO.0.A	P-value=2.73e-04
Ndst3	-313	-291	GGTAGCATAATGGCCAGCTGGA	-	REST_MOUSE.H11MO.0.A	P-value=1.87e-04
Ndst3	373	395	TCTAGTGTCTTGGAGAGAAAGT	-	REST_MOUSE.H11MO.0.A	P-value=3.70e-04
Mndal	378	400	TCTGGAACCATAGATGGAAGCA	+	REST_MOUSE.H11MO.0.A	P-value=4.60e-04
Selenow	-346	-324	TTCAGGACTGCAGAGAAAGAGA	-	REST_MOUSE.H11MO.0.A	P-value=1.99e-04
Selenow	229	251	TTTGGCCCCCTGGGGAGTACAC	+	REST_MOUSE.H11MO.0.A	P-value=1.99e-04
Cdh24	-117	-95	CGCAGCGGCAGGGCCAGGGCCG	-	REST_MOUSE.H11MO.0.A	P-value=1.32e-04
Cdh24	364	386	TCCAGGTCAGTGGCCAGGACTG	+	REST_MOUSE.H11MO.0.A	P-value=2.89e-04
Ywhah	-255	-233	GTCGCAGCCCTGGCCAGGAAAA	-	REST_MOUSE.H11MO.0.A	P-value=1.64e-04
Ywhah	51	73	GCACGCGCTGTGGCGAGCGCCG	-	REST_MOUSE.H11MO.0.A	P-value=1.73e-04
Brinp1	407	429	AACACAACCTTGGATAGAGAAA	-	REST_MOUSE.H11MO.0.A	P-value=2.77e-05
Cd109	-82	-60	AGCGGCATCCAGGGCAGCTATG	-	REST_MOUSE.H11MO.0.A	P-value=1.83e-04
Nrn1	294	316	CAAGGAACCGTGGTTAGGGCTC	-	REST_MOUSE.H11MO.0.A	P-value=3.99e-04
Npdc1	-54	-32	AGTAGCCCTTTGGCCAGCAGGG	-	REST_MOUSE.H11MO.0.A	P-value=3.00e-04
Npdc1	71	93	GTCACGACAGAGGGCAGCGTTG	-	REST_MOUSE.H11MO.0.A	P-value=1.55e-04
Slc8a2	-240	-218	CTAGAATCCGAGGACAGCGATG	-	REST_MOUSE.H11MO.0.A	P-value=3.75e-04
Slc8a2	-141	-119	GGGAGGAGCCCGGAAAGGGGCG	-	REST_MOUSE.H11MO.0.A	P-value=3.98e-04
Slc8a2	180	202	ACCAGGAGGTGGGAGAGAGGAA	-	REST_MOUSE.H11MO.0.A	P-value=2.42e-04
Fnbp1l	289	311	TGCTGGTCCAGGGACAGCTCTT	-	REST_MOUSE.H11MO.0.A	P-value=2.27e-05
Slc25a22	270	292	GCAAGGGGCGGGGACAGCTGCG	-	REST_MOUSE.H11MO.0.A	P-value=1.15e-04
Ccdc3	20	42	GCACGCGCTCCGGAGAGCTGGG	-	REST_MOUSE.H11MO.0.A	P-value=4.89e-04
Ccdc3	53	75	CCGAGAACCGCGGACGGGGCGC	-	REST_MOUSE.H11MO.0.A	P-value=5.05e-05
Ccdc3	306	328	CCAGGCACCTCGGGGTGCAGCG	-	REST_MOUSE.H11MO.0.A	P-value=3.93e-04
2900052N01Rik	-268	-246	GCCAGCAGCATGGGGAGGTGTT	+	REST_MOUSE.H11MO.0.A	P-value=7.82e-05
2900052N01Rik	-112	-90	CTTGTCACAGAGGACAGATTCT	+	REST_MOUSE.H11MO.0.A	P-value=1.40e-04
2900052N01Rik	-68	-46	CTTTCCACCCTGGCCTGGTTCC	-	REST_MOUSE.H11MO.0.A	P-value=4.54e-04
Nbl1	-367	-345	ACCGGCCCCAAAGACAGCAGGG	-	REST_MOUSE.H11MO.0.A	P-value=1.45e-04
Nbl1	-319	-297	TCCATCACCTGGGACCATAGTG	+	REST_MOUSE.H11MO.0.A	P-value=4.78e-04
Nbl1	401	423	AAGATGGCCCTGGAGAGATGAC	-	REST_MOUSE.H11MO.0.A	P-value=4.32e-04
Kcnip2	-435	-413	TCAAGGAGCCAGGCGAGGTGGC	+	REST_MOUSE.H11MO.0.A	P-value=4.37e-04
R3hdm4	-148	-126	AGCAGCAGAGGGGACAGGGGAG	-	REST_MOUSE.H11MO.0.A	P-value=3.40e-04
Adora1	-118	-96	GTGGGTCCCAGGGACTGAACTC	-	REST_MOUSE.H11MO.0.A	P-value=4.62e-04
Hs3st4	-191	-169	TGGGGCGCCCGGGAGAGCGGAG	-	REST_MOUSE.H11MO.0.A	P-value=1.30e-04
Hs3st4	-28	-6	GTTAGCAGCAGGGAAGGAACTC	+	REST_MOUSE.H11MO.0.A	P-value=4.90e-04
Hs3st4	162	184	AGCGGGACGGCAGCCAGGGCCG	+	REST_MOUSE.H11MO.0.A	P-value=2.37e-04
Hs3st4	270	292	GGCAGCGCCGGGGGCCGCCGCC	+	REST_MOUSE.H11MO.0.A	P-value=4.14e-04
Hs3st4	355	377	AGCGGCGGCGCGGCGAGCGGCG	-	REST_MOUSE.H11MO.0.A	P-value=3.37e-04
Ldb2	-394	-372	TTCGGACCCATGGCAAGTTTAC	-	REST_MOUSE.H11MO.0.A	P-value=4.15e-04
Ldb2	184	206	CTAAGGGGCAGGGCCAGCTCTC	-	REST_MOUSE.H11MO.0.A	P-value=1.69e-04
Limd2	348	370	GTCCCTACTTTGGGCAAAGGCT	+	REST_MOUSE.H11MO.0.A	P-value=3.71e-04
Gpc1	-275	-253	CCCAGCACCCAGGGCGGCGGCA	-	REST_MOUSE.H11MO.0.A	P-value=9.45e-06
Gpc1	-21	1	ACGGCGGCCGCGGAGAGGGGCA	-	REST_MOUSE.H11MO.0.A	P-value=1.90e-04
Gpc1	197	219	GTGTGCGCGAAGGGCAGAGCCA	-	REST_MOUSE.H11MO.0.A	P-value=3.09e-04
Gpc1	235	257	GCCGGGACCGAGGGAGGCGCGC	+	REST_MOUSE.H11MO.0.A	P-value=4.99e-04
Rerg	-494	-472	ATTAGCACCGTAGTGGGAAGCT	+	REST_MOUSE.H11MO.0.A	P-value=4.37e-04
Smpd3	-67	-45	TTCAGCACCATAAAGGGAAAAT	-	REST_MOUSE.H11MO.0.A	P-value=2.72e-04
Cpne4	221	243	ACCAATTCTGTGGCCAGAGCAA	-	REST_MOUSE.H11MO.0.A	P-value=2.84e-04
Chl1	258	280	GCAGATCCCGGGGACAGCAGAA	+	REST_MOUSE.H11MO.0.A	P-value=3.90e-04
Chl1	324	346	GGTACAAGCTCGAACAGGTCCA	+	REST_MOUSE.H11MO.0.A	P-value=4.25e-04
Spata2l	-267	-245	GCTGAGACCATGGAAGGGTCCT	+	REST_MOUSE.H11MO.0.A	P-value=3.40e-04
Spata2l	236	258	TTCGCTTCCTGAGACAGAGCCA	+	REST_MOUSE.H11MO.0.A	P-value=1.19e-04
Itga7	144	166	CGCACTAGCTGGGAGAGCGTTG	+	REST_MOUSE.H11MO.0.A	P-value=2.93e-04
Cpne9	-155	-133	TTCAGGACCATGGATAGTTCTA	+	REST_MOUSE.H11MO.0.A	P-value=8.60e-08
Mt2	-364	-342	GCTTTCACCCAGGTTAGCACAC	+	REST_MOUSE.H11MO.0.A	P-value=4.04e-04
Mt2	-90	-68	TTTTGCTCGTGGGACAGAGCCT	-	REST_MOUSE.H11MO.0.A	P-value=1.16e-04
Mt2	173	195	TTGGGGTCCATGGCGAGTGGAG	-	REST_MOUSE.H11MO.0.A	P-value=2.43e-04
Ifi203	-388	-366	TTCAATACCATGAACAATGGAC	+	REST_MOUSE.H11MO.0.A	P-value=4.67e-05
Rgs8	169	191	TCGGGCCCCTAGAAGAGCTCCT	-	REST_MOUSE.H11MO.0.A	P-value=2.08e-04
Rxra	-36	-14	TTTTATACCTTGGTTAGCTCTC	-	REST_MOUSE.H11MO.0.A	P-value=1.85e-04
Rxra	76	98	GTGGGTACCCCGAGCAGCACCC	+	REST_MOUSE.H11MO.0.A	P-value=6.90e-05
Selenop	-37	-15	ATCGCTACCAAGGATGACATCA	+	REST_MOUSE.H11MO.0.A	P-value=3.18e-04
Selenop	468	490	TGCTGCACTGTGGCGGGCTTAA	-	REST_MOUSE.H11MO.0.A	P-value=4.37e-04
Etv1	-448	-426	ATCAGAGCCCGGGCGAGGGGTG	-	REST_MOUSE.H11MO.0.A	P-value=2.46e-04
Etv1	-139	-117	CTTGAGACCCTGGCGGGGACCA	-	REST_MOUSE.H11MO.0.A	P-value=4.74e-04
Caln1	-47	-25	TTCTGGATCCAGGCCAAACCCA	-	REST_MOUSE.H11MO.0.A	P-value=4.30e-04
Caln1	10	32	CGGGGCACCGTAGCCAGGGTCC	+	REST_MOUSE.H11MO.0.A	P-value=1.42e-04
Caln1	168	190	CCAAGAACTCAGGTGAGAGAGC	+	REST_MOUSE.H11MO.0.A	P-value=4.89e-04
Enc1	227	249	CCGGAGACCGAGGTCAGCTGCC	+	REST_MOUSE.H11MO.0.A	P-value=7.46e-05
Pxn	-451	-429	AGAAAAACCAAAGAGAGAGACA	+	REST_MOUSE.H11MO.0.A	P-value=1.85e-04
Pxn	181	203	TGGACGACCTCGGTGAGTGCGG	+	REST_MOUSE.H11MO.0.A	P-value=2.01e-04
Prkce	-414	-392	CGCGGAACCCAGGAGTGTGGCG	-	REST_MOUSE.H11MO.0.A	P-value=1.82e-04
Prkce	33	55	TTCGGGGCGCAGGCCGGCACCC	-	REST_MOUSE.H11MO.0.A	P-value=1.80e-04
Napa	-221	-199	GCCGCGACACTGGTCAGGTGAT	+	REST_MOUSE.H11MO.0.A	P-value=4.60e-04
Napa	100	122	GACGTCACCCAGGCCTGCCACC	-	REST_MOUSE.H11MO.0.A	P-value=3.75e-04
Napa	210	232	CGCGACGTCATGGACAACTCCG	+	REST_MOUSE.H11MO.0.A	P-value=3.00e-04
Napa	401	423	CATAGGGCCACGGCCAGGGCCT	-	REST_MOUSE.H11MO.0.A	P-value=2.31e-05
Zdbf2	-238	-216	TTTGGGGCTTGGGACCGGGACC	-	REST_MOUSE.H11MO.0.A	P-value=4.08e-04
Zdbf2	-32	-10	TGCGGTGCCTTGGCCAGCCCGT	+	REST_MOUSE.H11MO.0.A	P-value=6.98e-05
Zdbf2	221	243	CACACCGCCACGGCCCGCCCCG	-	REST_MOUSE.H11MO.0.A	P-value=3.59e-04
Ncald	-334	-312	TCCAGTTCCATGGACAGCACAA	-	REST_MOUSE.H11MO.0.A	P-value=2.50e-07
Ncald	-285	-263	TTCAGAATGCTGGACTGTTCAT	+	REST_MOUSE.H11MO.0.A	P-value=2.51e-04
Mpped1	-257	-235	GGAGAGGCCCAGGACAGAGCTA	+	REST_MOUSE.H11MO.0.A	P-value=1.93e-04
Mpped1	-144	-122	TCTGCCTCCCGGGACAGGGCCT	+	REST_MOUSE.H11MO.0.A	P-value=6.17e-05
Mpped1	8	30	AAGAGGACCCTGGCCTGATCCA	+	REST_MOUSE.H11MO.0.A	P-value=8.23e-05
Mpped1	53	75	CATCTCTCTATGGACAGAGACC	+	REST_MOUSE.H11MO.0.A	P-value=4.26e-04
Mpped1	92	114	ACCCGCTCCGCGGTTAGGACCC	-	REST_MOUSE.H11MO.0.A	P-value=3.11e-04
Mpped1	285	307	CTCCCGGCCCGGGAGGGCGCCG	+	REST_MOUSE.H11MO.0.A	P-value=4.54e-04
Mpped1	330	352	GCCGGGACCCGGGCGGGAGGGC	+	REST_MOUSE.H11MO.0.A	P-value=3.77e-04
Sparc	0	22	ACCATCACCCGGGACAGGACAG	-	REST_MOUSE.H11MO.0.A	P-value=6.42e-06
Sparc	271	293	TTCACTGCCACAGCCAGCTTAG	-	REST_MOUSE.H11MO.0.A	P-value=1.54e-04
Pfkfb3	-123	-101	TTGAGATTTATGGCCAGCGCAT	+	REST_MOUSE.H11MO.0.A	P-value=3.59e-04
Camk2b	-499	-477	CACTGTGCCCAGGACAGCTGTT	+	REST_MOUSE.H11MO.0.A	P-value=1.06e-04
Camk2b	-154	-132	ACCAGTACTGCAGGCAGTAACA	-	REST_MOUSE.H11MO.0.A	P-value=1.69e-04
Camk2b	200	222	ACTAGGATGATGGACAAGGACA	-	REST_MOUSE.H11MO.0.A	P-value=1.40e-04
Camk2b	334	356	CGCATCACCACAGCTAGAGAAG	-	REST_MOUSE.H11MO.0.A	P-value=4.74e-04
Syt7	-421	-399	CTCGGGACAAGGAACAGCGGAG	-	REST_MOUSE.H11MO.0.A	P-value=1.55e-04
Syt7	356	378	CTGAGGAGCCCGGAGGGAGCCG	+	REST_MOUSE.H11MO.0.A	P-value=2.44e-04
Otub1	-359	-337	TCTGGGGCCCTGGCCAGAACAG	-	REST_MOUSE.H11MO.0.A	P-value=8.35e-05
M5C1000I18Rik	-359	-337	AATAGAACCCAGGGGAGCTTAT	-	REST_MOUSE.H11MO.0.A	P-value=2.45e-04
M5C1000I18Rik	-75	-53	GATATCACCATGGTCTGGGCTA	+	REST_MOUSE.H11MO.0.A	P-value=2.37e-04
Hpca	-103	-81	CGCAGGCCCCCGGCCAAGCCCC	+	REST_MOUSE.H11MO.0.A	P-value=3.47e-04
Hpca	26	48	CTGGGGACGTGGGAGAGGGCTT	-	REST_MOUSE.H11MO.0.A	P-value=1.56e-04
Polr2m	-36	-14	GCCATGAGCTCGGGGAGCTGCT	-	REST_MOUSE.H11MO.0.A	P-value=1.84e-04
Adam11	-9	13	GGGATGGCCGCGGCCAGAGCGC	+	REST_MOUSE.H11MO.0.A	P-value=2.84e-04
Il16	53	75	TTCTGAACAGCGGATAGCCAAG	+	REST_MOUSE.H11MO.0.A	P-value=4.31e-04
Islr2	-134	-112	CCCAGAGCCAGAGCCAGAGCCT	-	REST_MOUSE.H11MO.0.A	P-value=1.19e-04
Islr2	-80	-58	ATGGGCTCCGGGGTCAACTCCT	-	REST_MOUSE.H11MO.0.A	P-value=4.43e-04
Col15a1	335	357	TGCAGGACAGCGGAGAGCAGCG	-	REST_MOUSE.H11MO.0.A	P-value=5.31e-06
Col15a1	393	415	CGTAGCACCCGGGCGCGCAAAC	-	REST_MOUSE.H11MO.0.A	P-value=2.86e-04
Ephb2	-391	-369	CAGCTCACCATGGTCAGATCCC	+	REST_MOUSE.H11MO.0.A	P-value=8.18e-05
Ephb2	101	123	TTCATAACTCTGGCAAACTCCT	-	REST_MOUSE.H11MO.0.A	P-value=2.99e-04
Ephb2	403	425	TCCATTTGCTTGGACAGAGCAT	+	REST_MOUSE.H11MO.0.A	P-value=1.74e-04
Ephb2	450	472	GTGACGACACTGGAAAGCTCCC	-	REST_MOUSE.H11MO.0.A	P-value=5.68e-05

## Sheet: Table S9
Supplementary Table S9. The list of turquoise cluster genes whose promoters (±500 from TSS) contain the predicted binding sites for REST (HOCOMOCO v11 Mouse TF collection)
	Distance from TSS
Gene name	Start	End	Motif sequences	Strand	Resources	Significance
Homer3	-334	-312	CTTCACACCCTGGCCCGCTACC	+	REST_MOUSE.H11MO.0.A	P-value=1.66e-04
Homer3	-176	-154	AGGAGGGCAGCGGAGAGAGACA	-	REST_MOUSE.H11MO.0.A	P-value=3.21e-04
Homer3	171	193	GGTCCCATCGCGGCCAGTCCCC	-	REST_MOUSE.H11MO.0.A	P-value=4.92e-04
Homer3	427	449	GCCAGCACCTGAGCCGGCCCCC	-	REST_MOUSE.H11MO.0.A	P-value=7.85e-05
Bok	-202	-180	GCTGCCTGCCGGGACAGCTCCA	+	REST_MOUSE.H11MO.0.A	P-value=3.12e-04
Bok	246	268	AGCGACACCGGGGACAAACACG	+	REST_MOUSE.H11MO.0.A	P-value=2.64e-04
Col11a2	-280	-258	TGGGCCCCCAAGGGCAGCTGCC	+	REST_MOUSE.H11MO.0.A	P-value=1.77e-04
Col11a2	209	231	TTCTGAGCCATGGAGCGGTGCA	+	REST_MOUSE.H11MO.0.A	P-value=1.52e-04
Col11a2	252	274	CCCAGCACCAGAGGTAGGAACA	-	REST_MOUSE.H11MO.0.A	P-value=1.99e-04
Ndst3	-313	-291	GGTAGCATAATGGCCAGCTGGA	-	REST_MOUSE.H11MO.0.A	P-value=1.87e-04
Ndst3	373	395	TCTAGTGTCTTGGAGAGAAAGT	-	REST_MOUSE.H11MO.0.A	P-value=3.70e-04
Ywhah	-255	-233	GTCGCAGCCCTGGCCAGGAAAA	-	REST_MOUSE.H11MO.0.A	P-value=1.64e-04
Ywhah	51	73	GCACGCGCTGTGGCGAGCGCCG	-	REST_MOUSE.H11MO.0.A	P-value=1.73e-04
Nrn1	294	316	CAAGGAACCGTGGTTAGGGCTC	-	REST_MOUSE.H11MO.0.A	P-value=3.99e-04
Npdc1	-54	-32	AGTAGCCCTTTGGCCAGCAGGG	-	REST_MOUSE.H11MO.0.A	P-value=3.00e-04
Npdc1	71	93	GTCACGACAGAGGGCAGCGTTG	-	REST_MOUSE.H11MO.0.A	P-value=1.55e-04
Slc8a2	-240	-218	CTAGAATCCGAGGACAGCGATG	-	REST_MOUSE.H11MO.0.A	P-value=3.75e-04
Slc8a2	-141	-119	GGGAGGAGCCCGGAAAGGGGCG	-	REST_MOUSE.H11MO.0.A	P-value=3.98e-04
Slc8a2	180	202	ACCAGGAGGTGGGAGAGAGGAA	-	REST_MOUSE.H11MO.0.A	P-value=2.42e-04
Slc25a22	270	292	GCAAGGGGCGGGGACAGCTGCG	-	REST_MOUSE.H11MO.0.A	P-value=1.15e-04
Nbl1	-367	-345	ACCGGCCCCAAAGACAGCAGGG	-	REST_MOUSE.H11MO.0.A	P-value=1.45e-04
Nbl1	-319	-297	TCCATCACCTGGGACCATAGTG	+	REST_MOUSE.H11MO.0.A	P-value=4.78e-04
Nbl1	401	423	AAGATGGCCCTGGAGAGATGAC	-	REST_MOUSE.H11MO.0.A	P-value=4.32e-04
Kcnip2	-435	-413	TCAAGGAGCCAGGCGAGGTGGC	+	REST_MOUSE.H11MO.0.A	P-value=4.37e-04
R3hdm4	-148	-126	AGCAGCAGAGGGGACAGGGGAG	-	REST_MOUSE.H11MO.0.A	P-value=3.40e-04
Adora1	-118	-96	GTGGGTCCCAGGGACTGAACTC	-	REST_MOUSE.H11MO.0.A	P-value=4.62e-04
Ldb2	-394	-372	TTCGGACCCATGGCAAGTTTAC	-	REST_MOUSE.H11MO.0.A	P-value=4.15e-04
Ldb2	184	206	CTAAGGGGCAGGGCCAGCTCTC	-	REST_MOUSE.H11MO.0.A	P-value=1.69e-04
Gpc1	-275	-253	CCCAGCACCCAGGGCGGCGGCA	-	REST_MOUSE.H11MO.0.A	P-value=9.45e-06
Gpc1	-21	1	ACGGCGGCCGCGGAGAGGGGCA	-	REST_MOUSE.H11MO.0.A	P-value=1.90e-04
Gpc1	197	219	GTGTGCGCGAAGGGCAGAGCCA	-	REST_MOUSE.H11MO.0.A	P-value=3.09e-04
Gpc1	235	257	GCCGGGACCGAGGGAGGCGCGC	+	REST_MOUSE.H11MO.0.A	P-value=4.99e-04
Smpd3	-67	-45	TTCAGCACCATAAAGGGAAAAT	-	REST_MOUSE.H11MO.0.A	P-value=2.72e-04
Cpne4	221	243	ACCAATTCTGTGGCCAGAGCAA	-	REST_MOUSE.H11MO.0.A	P-value=2.84e-04
Cpne9	-155	-133	TTCAGGACCATGGATAGTTCTA	+	REST_MOUSE.H11MO.0.A	P-value=8.60e-08
Mt2	-364	-342	GCTTTCACCCAGGTTAGCACAC	+	REST_MOUSE.H11MO.0.A	P-value=4.04e-04
Mt2	-90	-68	TTTTGCTCGTGGGACAGAGCCT	-	REST_MOUSE.H11MO.0.A	P-value=1.16e-04
Mt2	173	195	TTGGGGTCCATGGCGAGTGGAG	-	REST_MOUSE.H11MO.0.A	P-value=2.43e-04
Ifi203	-388	-366	TTCAATACCATGAACAATGGAC	+	REST_MOUSE.H11MO.0.A	P-value=4.67e-05
Rgs8	169	191	TCGGGCCCCTAGAAGAGCTCCT	-	REST_MOUSE.H11MO.0.A	P-value=2.08e-04
Selenop	-37	-15	ATCGCTACCAAGGATGACATCA	+	REST_MOUSE.H11MO.0.A	P-value=3.18e-04
Selenop	468	490	TGCTGCACTGTGGCGGGCTTAA	-	REST_MOUSE.H11MO.0.A	P-value=4.37e-04
Etv1	-448	-426	ATCAGAGCCCGGGCGAGGGGTG	-	REST_MOUSE.H11MO.0.A	P-value=2.46e-04
Etv1	-139	-117	CTTGAGACCCTGGCGGGGACCA	-	REST_MOUSE.H11MO.0.A	P-value=4.74e-04
Pxn	-451	-429	AGAAAAACCAAAGAGAGAGACA	+	REST_MOUSE.H11MO.0.A	P-value=1.85e-04
Pxn	181	203	TGGACGACCTCGGTGAGTGCGG	+	REST_MOUSE.H11MO.0.A	P-value=2.01e-04
Ncald	-334	-312	TCCAGTTCCATGGACAGCACAA	-	REST_MOUSE.H11MO.0.A	P-value=2.50e-07
Ncald	-285	-263	TTCAGAATGCTGGACTGTTCAT	+	REST_MOUSE.H11MO.0.A	P-value=2.51e-04
Mpped1	-257	-235	GGAGAGGCCCAGGACAGAGCTA	+	REST_MOUSE.H11MO.0.A	P-value=1.93e-04
Mpped1	-144	-122	TCTGCCTCCCGGGACAGGGCCT	+	REST_MOUSE.H11MO.0.A	P-value=6.17e-05
Mpped1	8	30	AAGAGGACCCTGGCCTGATCCA	+	REST_MOUSE.H11MO.0.A	P-value=8.23e-05
Mpped1	53	75	CATCTCTCTATGGACAGAGACC	+	REST_MOUSE.H11MO.0.A	P-value=4.26e-04
Mpped1	92	114	ACCCGCTCCGCGGTTAGGACCC	-	REST_MOUSE.H11MO.0.A	P-value=3.11e-04
Mpped1	285	307	CTCCCGGCCCGGGAGGGCGCCG	+	REST_MOUSE.H11MO.0.A	P-value=4.54e-04
Mpped1	330	352	GCCGGGACCCGGGCGGGAGGGC	+	REST_MOUSE.H11MO.0.A	P-value=3.77e-04
Sparc	0	22	ACCATCACCCGGGACAGGACAG	-	REST_MOUSE.H11MO.0.A	P-value=6.42e-06
Sparc	271	293	TTCACTGCCACAGCCAGCTTAG	-	REST_MOUSE.H11MO.0.A	P-value=1.54e-04
Camk2b	-499	-477	CACTGTGCCCAGGACAGCTGTT	+	REST_MOUSE.H11MO.0.A	P-value=1.06e-04
Camk2b	-154	-132	ACCAGTACTGCAGGCAGTAACA	-	REST_MOUSE.H11MO.0.A	P-value=1.69e-04
Camk2b	200	222	ACTAGGATGATGGACAAGGACA	-	REST_MOUSE.H11MO.0.A	P-value=1.40e-04
Camk2b	334	356	CGCATCACCACAGCTAGAGAAG	-	REST_MOUSE.H11MO.0.A	P-value=4.74e-04
Syt7	-421	-399	CTCGGGACAAGGAACAGCGGAG	-	REST_MOUSE.H11MO.0.A	P-value=1.55e-04
Syt7	356	378	CTGAGGAGCCCGGAGGGAGCCG	+	REST_MOUSE.H11MO.0.A	P-value=2.44e-04
Il16	53	75	TTCTGAACAGCGGATAGCCAAG	+	REST_MOUSE.H11MO.0.A	P-value=4.31e-04
Col15a1	335	357	TGCAGGACAGCGGAGAGCAGCG	-	REST_MOUSE.H11MO.0.A	P-value=5.31e-06
Col15a1	393	415	CGTAGCACCCGGGCGCGCAAAC	-	REST_MOUSE.H11MO.0.A	P-value=2.86e-04
Ephb2	-391	-369	CAGCTCACCATGGTCAGATCCC	+	REST_MOUSE.H11MO.0.A	P-value=8.18e-05
Ephb2	101	123	TTCATAACTCTGGCAAACTCCT	-	REST_MOUSE.H11MO.0.A	P-value=2.99e-04
Ephb2	403	425	TCCATTTGCTTGGACAGAGCAT	+	REST_MOUSE.H11MO.0.A	P-value=1.74e-04
Ephb2	450	472	GTGACGACACTGGAAAGCTCCC	-	REST_MOUSE.H11MO.0.A	P-value=5.68e-05
Tspan17	45	67	CCGAGCGCCGTGGGCGGTGCCA	+	REST_MOUSE.H11MO.0.A	P-value=2.44e-04
Tspan17	95	117	TGCGGCTTCATGGTCAAAGCCA	-	REST_MOUSE.H11MO.0.A	P-value=3.88e-04
Tspan17	327	349	CTCTGCGCTGAGGATAGGGGTT	+	REST_MOUSE.H11MO.0.A	P-value=4.68e-04
Tspan17	391	413	CTTGCGACCAGGGACTGTCCCC	+	REST_MOUSE.H11MO.0.A	P-value=1.32e-04
Arhgef25	-64	-42	ATCACAACCCAGGCCAATAATT	-	REST_MOUSE.H11MO.0.A	P-value=1.67e-04
Faah	-446	-424	TGTGGGCTCCTGGACAGCTGGC	+	REST_MOUSE.H11MO.0.A	P-value=2.84e-04
Faah	-53	-31	TGTACAACCTGGGGCAGGAAAT	+	REST_MOUSE.H11MO.0.A	P-value=2.88e-04
Faah	337	359	TTCTGGACTGGGGTGAGAAAAA	+	REST_MOUSE.H11MO.0.A	P-value=2.79e-04
Faah	456	478	GTTTGCACGGAGGAGAGCCAGT	-	REST_MOUSE.H11MO.0.A	P-value=2.23e-04
Ncdn	424	446	GCCAGCTCTCAGGCCAAGTCCC	+	REST_MOUSE.H11MO.0.A	P-value=1.62e-04
Col1a2	-224	-202	TTGGCTGTCCAGGACAGCGGCA	-	REST_MOUSE.H11MO.0.A	P-value=1.70e-04
Col1a2	384	406	GGTGACAGCGTGGCGAGCTCTA	-	REST_MOUSE.H11MO.0.A	P-value=4.22e-04
Camta2	206	228	CTGAGCTCCATGGAGAAACCAC	+	REST_MOUSE.H11MO.0.A	P-value=1.83e-04
Camta2	255	277	GCAAGGCCCGAGGTGAGGATCC	+	REST_MOUSE.H11MO.0.A	P-value=3.90e-04
Kcnc3	-31	-9	GATCCTACCTAGGAGAGGGCGG	-	REST_MOUSE.H11MO.0.A	P-value=2.88e-04
Ppp6r1	-283	-261	ACCAGAGCACAGGCCAGCGGCC	-	REST_MOUSE.H11MO.0.A	P-value=9.15e-05
Ppp6r1	-111	-89	AGGGGGAGCTGGGACAAGGCCA	-	REST_MOUSE.H11MO.0.A	P-value=4.37e-04
Ppp6r1	154	176	GTTAGCACTCTGGGGCGCTCTC	+	REST_MOUSE.H11MO.0.A	P-value=1.35e-04
Amph	57	79	TCCAGCTCTGCGGACCGCAGCA	+	REST_MOUSE.H11MO.0.A	P-value=3.60e-05
Amph	436	458	AGGCGTGCCCAGGAGAGTGGCC	-	REST_MOUSE.H11MO.0.A	P-value=2.64e-04
Tagln3	-296	-274	TTCCGCACCACAGCCCGTGACA	+	REST_MOUSE.H11MO.0.A	P-value=9.26e-05
Tagln3	-231	-209	GCAAGGACAGGGGACAGAAGGC	-	REST_MOUSE.H11MO.0.A	P-value=8.38e-05
Slc17a7	-22	0	GCTACAGCCCCGGGCAGCGGGC	+	REST_MOUSE.H11MO.0.A	P-value=2.88e-04
Dagla	-296	-274	TGCGGGTCTGGGGACAGTGTGT	-	REST_MOUSE.H11MO.0.A	P-value=4.89e-04
Dagla	400	422	GTCAGTGCCCAGGCCCAAGACA	+	REST_MOUSE.H11MO.0.A	P-value=4.08e-04
Cpne6	39	61	GACACTGCCTGGGAGGGAGCCA	-	REST_MOUSE.H11MO.0.A	P-value=2.93e-04
Cpne6	253	275	CTAAGAGCCCAGGTGAGCCCAT	+	REST_MOUSE.H11MO.0.A	P-value=4.90e-04
Ggt7	337	359	TCCAACACCATGGTTGGATTCT	-	REST_MOUSE.H11MO.0.A	P-value=1.84e-04
Parm1	-155	-133	CTTAGCTTCCAGGACAGTGCAA	+	REST_MOUSE.H11MO.0.A	P-value=8.70e-05
Parm1	-13	9	CCCTCCTGCGAGGACAGGGCCA	-	REST_MOUSE.H11MO.0.A	P-value=4.63e-04
Parm1	348	370	CGCTCTTCCTAGGACCGCGCCA	-	REST_MOUSE.H11MO.0.A	P-value=4.36e-04
Tuba4a	119	141	CCCAATACCTGGGCAAGGAACC	-	REST_MOUSE.H11MO.0.A	P-value=2.64e-04
Cacng2	-497	-475	TGCTGGGCCTTGGGCAGGGCTG	-	REST_MOUSE.H11MO.0.A	P-value=1.99e-04
Cacng2	-417	-395	CGCCTCTCTGTGGAGAGCTCCT	+	REST_MOUSE.H11MO.0.A	P-value=2.39e-04
Cacng2	24	46	GACCCGAGCTGGGACAGCGGTT	-	REST_MOUSE.H11MO.0.A	P-value=2.59e-04
Olfm1	-220	-198	GATGGCACCCGGGAAAGTACCC	-	REST_MOUSE.H11MO.0.A	P-value=5.05e-05
Olfm1	285	307	GCCCGAGCCGCGGCCGGAGCCC	+	REST_MOUSE.H11MO.0.A	P-value=2.05e-04
Tmem151a	-462	-440	TTTGGGGTCCTGGTCAGAGATC	-	REST_MOUSE.H11MO.0.A	P-value=4.80e-04
Syt13	-289	-267	ATTATCACCTGAGAGAGAGGAA	+	REST_MOUSE.H11MO.0.A	P-value=1.42e-04
Ywhag	309	331	CGAAGCACCTCAGTCAGTTGTC	-	REST_MOUSE.H11MO.0.A	P-value=1.58e-04
Nptxr	-494	-472	TTGAGCTTCCTGGCCAGACCTC	-	REST_MOUSE.H11MO.0.A	P-value=4.46e-04
Nptxr	319	341	CCCAGACCTCCAGAGAGCTACA	+	REST_MOUSE.H11MO.0.A	P-value=3.58e-04
Cplx2	229	251	CCCCGGCCCACGGCCAGCACCG	-	REST_MOUSE.H11MO.0.A	P-value=2.44e-05
Cplx2	335	357	CCCAAGACCGCGGGGCGCTGCG	+	REST_MOUSE.H11MO.0.A	P-value=3.68e-04
Cplx2	374	396	TTCAGCACCACAGCGAGCGGGT	-	REST_MOUSE.H11MO.0.A	P-value=4.72e-06
Pde9a	-192	-170	GGAGGAGCCTTGGAGAGAAAGG	+	REST_MOUSE.H11MO.0.A	P-value=4.11e-04
Erc2	-69	-47	GTCAGGGCCTGGGCGAGCGGCC	+	REST_MOUSE.H11MO.0.A	P-value=4.64e-06
Erc2	-35	-13	GTCGGGACTGCGGCGGGCGCCG	+	REST_MOUSE.H11MO.0.A	P-value=4.40e-05
Erc2	21	43	GAGGGGAGCGCGGCCAGCGCCG	-	REST_MOUSE.H11MO.0.A	P-value=1.06e-04
Erc2	160	182	GACCGCGCCGGGGCGAGCATCG	+	REST_MOUSE.H11MO.0.A	P-value=3.38e-04
Atp2b2	-473	-451	ATTTGGACCTTGGAAAACACAT	-	REST_MOUSE.H11MO.0.A	P-value=1.58e-04
Smoc2	-354	-332	CTTAGCATCTCAGAGTGCTACA	+	REST_MOUSE.H11MO.0.A	P-value=3.75e-04
Smoc2	-292	-270	GTCTTCACCTTGGAGGGTCCCC	-	REST_MOUSE.H11MO.0.A	P-value=9.45e-05
Smoc2	28	50	AGCGGCAGTTCGGGGAGCGCCG	+	REST_MOUSE.H11MO.0.A	P-value=2.44e-04
Phyhip	174	196	CCCAGTAGCCCAGAGAGGAGCG	+	REST_MOUSE.H11MO.0.A	P-value=3.38e-04
Phyhip	229	251	CTCCAGGCAGGGGACAGCAGCC	-	REST_MOUSE.H11MO.0.A	P-value=4.34e-04
Phyhip	392	414	GCCAGGACAGTGGCGAGACCCT	-	REST_MOUSE.H11MO.0.A	P-value=5.36e-05
Carmil2	399	421	CTCAGGACAGTGGCCAGACCCT	+	REST_MOUSE.H11MO.0.A	P-value=1.68e-05
Tmsb10	-410	-388	ACGAGGCCTGCGGACAGAGAAG	-	REST_MOUSE.H11MO.0.A	P-value=1.98e-04
Tmsb10	442	464	ATAAAAACAAAGGCCAGATAAA	+	REST_MOUSE.H11MO.0.A	P-value=3.90e-04
Gpr68	-262	-240	GTAAGGACCGAGGCTGGGGAAG	-	REST_MOUSE.H11MO.0.A	P-value=4.19e-04
Agt	91	113	CACAGTATTATGGGCAGAGCAG	+	REST_MOUSE.H11MO.0.A	P-value=2.34e-04
Zdhhc8	-349	-327	CCCAAGCCCCTGAACAGATGCC	+	REST_MOUSE.H11MO.0.A	P-value=2.26e-04
Zdhhc8	31	53	ATTTTAGCCTTGGACAGTGCCA	+	REST_MOUSE.H11MO.0.A	P-value=7.92e-05
Ephb1	429	451	GCCTGGACTATAGAGAGGAGAA	-	REST_MOUSE.H11MO.0.A	P-value=2.07e-04
Dnm1	80	102	ACAAGCACCCTAGCAAGGGCCT	-	REST_MOUSE.H11MO.0.A	P-value=1.89e-04
Ogn	404	426	TGAGGAACTTTGGAGAATGTAC	-	REST_MOUSE.H11MO.0.A	P-value=4.59e-04
Cxxc4	-275	-253	AGGCGCACGCGGGCCAGCGCTC	-	REST_MOUSE.H11MO.0.A	P-value=1.89e-04
Cxxc4	-198	-176	CTGCTCACCTCGGCCCGCCCCC	+	REST_MOUSE.H11MO.0.A	P-value=4.24e-04
Robo1	165	187	TCCAGGAGCAAGGAGTAAGACT	+	REST_MOUSE.H11MO.0.A	P-value=3.36e-04
Robo1	250	272	AGCAGGACCCGGGACGATGCTG	+	REST_MOUSE.H11MO.0.A	P-value=1.69e-04
Robo1	324	346	GAGGGCACCGGGGACAGCAACA	-	REST_MOUSE.H11MO.0.A	P-value=2.93e-06
Snca	446	468	TCAGGGACCCCAGGCAGTGGGC	+	REST_MOUSE.H11MO.0.A	P-value=4.62e-04
Snn	-447	-425	TGCAGAAGGGTGGATAGATGAA	+	REST_MOUSE.H11MO.0.A	P-value=3.26e-04
Snn	126	148	CACAGGACTGCGGGCCGCGACA	+	REST_MOUSE.H11MO.0.A	P-value=1.37e-04
Snn	413	435	TTGACCACGCTGGGGCGCTGCC	-	REST_MOUSE.H11MO.0.A	P-value=4.93e-04
Rbfox3	-481	-459	GTTTGCTCCCTGGGCAGGTAAA	+	REST_MOUSE.H11MO.0.A	P-value=4.23e-04
Rbfox3	-183	-161	CTCCGTACAGAGGACAGAGCCA	-	REST_MOUSE.H11MO.0.A	P-value=7.85e-06
Rbfox3	-125	-103	AGCCCCTCCCAGGACTGCAGCC	+	REST_MOUSE.H11MO.0.A	P-value=4.14e-04
Rbfox3	384	406	CTTGCGTCCCGGGACAGTGAGA	+	REST_MOUSE.H11MO.0.A	P-value=4.96e-04
Mast3	140	162	GCTGGGATCCTGGCTAGGGCAA	+	REST_MOUSE.H11MO.0.A	P-value=3.86e-04
Ccnd1	64	86	GTTGGTGCCAGGGCCAGAGATG	-	REST_MOUSE.H11MO.0.A	P-value=1.34e-04
Ccnd1	147	169	GGCGTCAGGGAGGCCAGCGACA	+	REST_MOUSE.H11MO.0.A	P-value=3.60e-04
Clstn2	-228	-206	ATCACAGCCATGGGAAGAAACT	-	REST_MOUSE.H11MO.0.A	P-value=4.05e-04
Clstn2	84	106	ATGTGGATCTAGGATAGAGCGC	-	REST_MOUSE.H11MO.0.A	P-value=4.52e-04
Camkk1	-425	-403	CCAACCCCCCCGGAGAACACTC	+	REST_MOUSE.H11MO.0.A	P-value=3.25e-04
Camkk1	-373	-351	GTGCGTACCAAGGAGAGGCTAG	-	REST_MOUSE.H11MO.0.A	P-value=1.75e-04
Camkk1	358	380	TGCAGTCCCACAGACAGCAGCT	-	REST_MOUSE.H11MO.0.A	P-value=1.21e-05
Pcyt1a	-244	-222	CCCAGCCCTGCGGAGAAGGCGA	+	REST_MOUSE.H11MO.0.A	P-value=3.58e-04
Pcyt1a	-6	16	GTCCGCAGTCCGGTCAGATGTT	+	REST_MOUSE.H11MO.0.A	P-value=4.72e-04
Pcyt1a	323	345	ACTCTGACCTCGGAGAGCACGA	+	REST_MOUSE.H11MO.0.A	P-value=6.21e-05
Tspan5	-221	-199	TAAAGCAGCCAGGGCAGAGGGA	-	REST_MOUSE.H11MO.0.A	P-value=4.32e-04
Tspan5	265	287	CTCAGCCGCGCGGACCGAGCAG	-	REST_MOUSE.H11MO.0.A	P-value=4.03e-04
Tspan5	299	321	CGGAGCAGCCCGGCGAGCAGTG	-	REST_MOUSE.H11MO.0.A	P-value=4.08e-04
Tspan5	472	494	TTGGAAACCCAGGAGCGCTCCA	-	REST_MOUSE.H11MO.0.A	P-value=1.49e-04
Osbp2	-13	9	AACAGGGCTGTGGAAAACTCCA	-	REST_MOUSE.H11MO.0.A	P-value=2.69e-04
Spred1	-71	-49	CGCGGCACCTCGGCGGGACCGC	+	REST_MOUSE.H11MO.0.A	P-value=3.87e-04
Spred1	206	228	GCATCCACCATGGTGAGGCCCC	+	REST_MOUSE.H11MO.0.A	P-value=1.43e-04
Spred1	403	425	TTGAGCCCGGGGGGCAGCCCCC	+	REST_MOUSE.H11MO.0.A	P-value=3.19e-04
Sema7a	-468	-446	TCCTCCACAGAGGAAAGCATCC	+	REST_MOUSE.H11MO.0.A	P-value=2.95e-04
Cacna1a	412	434	TGAGCAGCTAGGGACAGCGCCA	+	REST_MOUSE.H11MO.0.A	P-value=8.45e-05
Fgf13	-414	-392	AACAACACGAAAGACAATGCCA	-	REST_MOUSE.H11MO.0.A	P-value=3.18e-04
Ankrd27	-408	-386	TTCACTAGCATGGGCTGCGATA	-	REST_MOUSE.H11MO.0.A	P-value=2.36e-04
Ankrd27	-160	-138	CCCAGAACCAGGGAGTGCGCGT	-	REST_MOUSE.H11MO.0.A	P-value=2.63e-05
Ankrd27	62	84	TCCCGGACCCTGGGCTGGGACC	-	REST_MOUSE.H11MO.0.A	P-value=9.67e-05
Ankrd27	185	207	GGCGGGGCCTGGGAGAGGAAGG	+	REST_MOUSE.H11MO.0.A	P-value=2.91e-04
Ankrd27	419	441	GCTGGGACTTGGGGCAGTGGGC	+	REST_MOUSE.H11MO.0.A	P-value=3.51e-04
Egr4	-350	-328	ACGGGTTCCGCGGACAGCGCCC	+	REST_MOUSE.H11MO.0.A	P-value=7.62e-06
Egr4	272	294	ATTGGTACTAGAGACTGAGGCC	-	REST_MOUSE.H11MO.0.A	P-value=4.81e-04
Tmem59l	-240	-218	GCCAGCCCCTGGGAAAGCAAGA	-	REST_MOUSE.H11MO.0.A	P-value=1.02e-04
Tmem59l	-156	-134	CTCAGCCCCACAGTGAGGACAC	-	REST_MOUSE.H11MO.0.A	P-value=2.39e-04
Ak5	456	478	GCAAGCAGCCTGGAAAACTTCA	+	REST_MOUSE.H11MO.0.A	P-value=2.93e-04
Ccdc74a	-26	-4	ACCGGCGCGCCGGAGAGGGCGG	-	REST_MOUSE.H11MO.0.A	P-value=2.39e-04
Ccdc74a	212	234	TCCTGGACCTGGAAAAGAGCCT	+	REST_MOUSE.H11MO.0.A	P-value=2.27e-04
Vcam1	268	290	CAGACCACCTAGGTCAGACGCA	-	REST_MOUSE.H11MO.0.A	P-value=1.75e-04
Mgll	337	359	GTGGGAACAACGGCCAGGTCCA	+	REST_MOUSE.H11MO.0.A	P-value=5.27e-05
Prrt1	-56	-34	GCAGGGATGGGGGAGAGCTTCA	-	REST_MOUSE.H11MO.0.A	P-value=4.29e-04
Prrt1	59	81	TGCGCCATCCCGGACTGAGACA	+	REST_MOUSE.H11MO.0.A	P-value=1.49e-04
Pdgfc	-123	-101	GTTACAGCCAGGGAGAGCCAGA	+	REST_MOUSE.H11MO.0.A	P-value=2.44e-04
Pdgfc	272	294	CGCAGGGCTGAGGAGAGGTGGC	-	REST_MOUSE.H11MO.0.A	P-value=1.83e-04
Zfp760	-4	18	CTTGAAACTCTGGCCAGTGTCG	-	REST_MOUSE.H11MO.0.A	P-value=4.03e-04
Rtn4r	-473	-451	CCAGTCGCCTAGGACAGTTTCG	+	REST_MOUSE.H11MO.0.A	P-value=2.34e-04
Rtn4r	-402	-380	TCCTGGGCATCGGACAGATGCA	-	REST_MOUSE.H11MO.0.A	P-value=9.96e-05
Rtn4r	-121	-99	CGGCGCGCCCAGGTGAGCGCCC	+	REST_MOUSE.H11MO.0.A	P-value=2.41e-04
Slc5a3	124	146	TTCAGAATCAAAGCCAACTCGT	-	REST_MOUSE.H11MO.0.A	P-value=3.51e-04
Slc5a3	470	492	GCGAGAACCCAGGCCAGCCCCG	+	REST_MOUSE.H11MO.0.A	P-value=1.36e-05
Tac1	212	234	ACCGCGGCCAAGGAGAGCAAAG	+	REST_MOUSE.H11MO.0.A	P-value=6.61e-05
Arf3	0	22	TCAAGGACAAAGGGCTGCGCCA	-	REST_MOUSE.H11MO.0.A	P-value=1.39e-04
Sh3bgrl2	-399	-377	TTCACGGGCTTGGACAGGCATG	-	REST_MOUSE.H11MO.0.A	P-value=3.36e-04
Rab3c	-416	-394	TTAAGGGCATCGGACAATGCAC	+	REST_MOUSE.H11MO.0.A	P-value=1.99e-04
Rab3c	121	143	GTGGGAACTGAGGGCAGAGAGT	+	REST_MOUSE.H11MO.0.A	P-value=4.32e-04
Eif4h	-75	-53	AGCAGGACCATGGTCAACACGC	-	REST_MOUSE.H11MO.0.A	P-value=6.54e-06
Ccdc85b	-448	-426	AGGGTCACCTGGGCGAGATCCG	+	REST_MOUSE.H11MO.0.A	P-value=2.75e-04
Ccdc85b	126	148	CCTGGCACTGAGGAGGGCTCCT	+	REST_MOUSE.H11MO.0.A	P-value=5.93e-05
Ccdc85b	244	266	GCCCGAAGCCTGGCCAGCTTGT	+	REST_MOUSE.H11MO.0.A	P-value=3.26e-04
Ccdc85b	269	291	TTCCCAACCCCGGCGAGTTCTA	-	REST_MOUSE.H11MO.0.A	P-value=6.38e-05
Gpr176	-330	-308	GTCAGGACCAAGGGCTACAGAT	-	REST_MOUSE.H11MO.0.A	P-value=1.19e-04
Grin1	-208	-186	TTGGGCACCAGGGAGTGCCATC	+	REST_MOUSE.H11MO.0.A	P-value=1.06e-04
Grin1	204	226	CGCCGCACCACGGTGCGCCACT	-	REST_MOUSE.H11MO.0.A	P-value=3.50e-04
C1galt1	-114	-92	GCCTGGACCACGGCCCGCCTAC	-	REST_MOUSE.H11MO.0.A	P-value=2.01e-04
C1galt1	39	61	CGCCGCAGCACGGGCAGGGGCC	-	REST_MOUSE.H11MO.0.A	P-value=9.42e-05
C1galt1	301	323	CGCCGGGCCGCGGAGAGCGCGA	-	REST_MOUSE.H11MO.0.A	P-value=4.02e-05
C1galt1	361	383	GGCGGGGCGGCGGGCAGGACCG	-	REST_MOUSE.H11MO.0.A	P-value=4.09e-04
C1galt1	445	467	GCGGGCACTCGGGACTGTTGCG	-	REST_MOUSE.H11MO.0.A	P-value=3.70e-04
Pfkl	-448	-426	GGCTGAGCCCTGGCCAGCCCCA	+	REST_MOUSE.H11MO.0.A	P-value=8.58e-05
Pfkl	-100	-78	CACAGCACCCTGGAGGGTTTGG	+	REST_MOUSE.H11MO.0.A	P-value=1.39e-04
Skida1	77	99	AGCCAGGCCTGGGGCAGCTCCT	+	REST_MOUSE.H11MO.0.A	P-value=4.60e-04
Skida1	337	359	TTAAACACCAGGGAAAACAAGC	-	REST_MOUSE.H11MO.0.A	P-value=1.95e-04
Chst2	388	410	CTCAGCTGCATGGCCAACAGAG	+	REST_MOUSE.H11MO.0.A	P-value=3.95e-04
Cd83	48	70	TACAAGAGCACGGCGCGCGCCC	+	REST_MOUSE.H11MO.0.A	P-value=3.28e-04
Cd83	349	371	TCCTGGGCCAAGGTAAGCTCCA	+	REST_MOUSE.H11MO.0.A	P-value=1.37e-04
Arhgef17	-142	-120	TGAAGGAGCTTGGATGGATGCT	+	REST_MOUSE.H11MO.0.A	P-value=4.43e-04
Arhgef17	443	465	AAGAGCCCCATGGCCAGAGCCA	+	REST_MOUSE.H11MO.0.A	P-value=1.73e-05
Ankrd34b	-20	2	GGCGGAGCCTCGGAGAGCATCT	+	REST_MOUSE.H11MO.0.A	P-value=2.57e-05
Ankrd34b	40	62	TGCAGCGCGGCGGAGCGCGGGC	+	REST_MOUSE.H11MO.0.A	P-value=2.65e-04
Ankrd34b	463	485	CCTGCTACCGCGGACCACTACG	+	REST_MOUSE.H11MO.0.A	P-value=4.46e-04
Cnih2	-263	-241	GTGAGGGCCAAGGTGGGCTGCC	-	REST_MOUSE.H11MO.0.A	P-value=1.91e-04
Ptgs2	-373	-351	GCGAGCACGTCAGACTGCGCCC	+	REST_MOUSE.H11MO.0.A	P-value=8.13e-05
Ptgs2	-152	-130	GGCACCACCTGGGGCAGCCAAG	+	REST_MOUSE.H11MO.0.A	P-value=7.13e-05
Arhgap39	314	336	TGGATCACCAAGGCCAGGTGTG	+	REST_MOUSE.H11MO.0.A	P-value=5.32e-05
Arhgap39	411	433	GGCGAGACCTGGGATAGGTGCT	+	REST_MOUSE.H11MO.0.A	P-value=8.65e-05
Fmnl1	7	29	CCCGCTCCCTCGGACGGGGCCG	+	REST_MOUSE.H11MO.0.A	P-value=3.22e-04
Fmnl1	197	219	GGGACCACCATGGGCAACGCGG	+	REST_MOUSE.H11MO.0.A	P-value=9.61e-05
Hr	-317	-295	GCGAGCAGAAAGGACAGCATCT	+	REST_MOUSE.H11MO.0.A	P-value=8.01e-05
Hr	-245	-223	CCCAGGACCAGGGGGAGGGGAC	-	REST_MOUSE.H11MO.0.A	P-value=2.08e-05
Hr	320	342	ACAAACACGGGGGAGGGCGCTC	-	REST_MOUSE.H11MO.0.A	P-value=4.45e-04
Hr	397	419	GCAAGGACTCTGGCCTGTGGCA	+	REST_MOUSE.H11MO.0.A	P-value=1.34e-04
Slc30a3	47	69	ACAGGGACAGAGGACAAGGGCT	-	REST_MOUSE.H11MO.0.A	P-value=3.18e-04
Slc30a3	115	137	CTAAGAGCCACGGCTAGAAAAC	-	REST_MOUSE.H11MO.0.A	P-value=2.23e-04
Slc2a6	-211	-189	ACAATGTCCTTGGACAGTGCCA	-	REST_MOUSE.H11MO.0.A	P-value=2.51e-05
Slc2a6	-133	-111	CTGGGTACCTTGGGGAACACTG	+	REST_MOUSE.H11MO.0.A	P-value=3.55e-04
Slc2a6	204	226	CCAGCTAGCATAGACAGGACCT	+	REST_MOUSE.H11MO.0.A	P-value=4.96e-04
Slc2a6	237	259	ACAGGCACTGGAGACAGGTGAC	+	REST_MOUSE.H11MO.0.A	P-value=2.96e-04
Wbp2	18	40	GTGGTGACCAGGGTGAGGTCTT	+	REST_MOUSE.H11MO.0.A	P-value=3.63e-04
Wbp2	476	498	TTCCAGGCAAGGGACAGAACTA	-	REST_MOUSE.H11MO.0.A	P-value=4.74e-04
Calm3	58	80	CTGCCCAGCCAGGGCAGCGCCT	-	REST_MOUSE.H11MO.0.A	P-value=3.91e-04
Calm3	282	304	CCCAGGAGCCTGGAGGGGCACT	+	REST_MOUSE.H11MO.0.A	P-value=4.66e-04
Arhgap18	-84	-62	AATGGCAGGTTGGACAGAGAGC	+	REST_MOUSE.H11MO.0.A	P-value=4.04e-04
Arhgap18	-34	-12	TGGTCTAGCGTGGAGAGCACTC	-	REST_MOUSE.H11MO.0.A	P-value=4.01e-04
Arhgap18	127	149	ACAGGCTCCCTGGACAGATCAA	+	REST_MOUSE.H11MO.0.A	P-value=2.42e-05
Arhgap18	205	227	GGCAATACTCAGGATAGCAGTG	-	REST_MOUSE.H11MO.0.A	P-value=1.54e-04
Ypel3	-232	-210	CTGAGCACCCGAGATAGCAGAG	+	REST_MOUSE.H11MO.0.A	P-value=1.65e-04
Ypel3	17	39	GTTTACACCGAGACCAGCTGCT	-	REST_MOUSE.H11MO.0.A	P-value=2.68e-04
Ypel3	109	131	GGCCACCCCGCGGACCGGGCCC	+	REST_MOUSE.H11MO.0.A	P-value=3.92e-04
Stac2	122	144	TTGGGGACCACAGAAAGAAGCA	+	REST_MOUSE.H11MO.0.A	P-value=9.18e-05
Stac2	290	312	TTAGGGGCTGCGGAGAGAGGCG	-	REST_MOUSE.H11MO.0.A	P-value=8.25e-05
Mapt	-413	-391	TCTATTTCCAGGGCCAGCTGTT	-	REST_MOUSE.H11MO.0.A	P-value=2.53e-04
Mapt	-154	-132	GTCAGCACCGCGGCCCGAGGCG	+	REST_MOUSE.H11MO.0.A	P-value=3.69e-06
Mapt	-118	-96	GAGGGAAGCGCGGAGAGGGGCG	+	REST_MOUSE.H11MO.0.A	P-value=4.76e-04
Src	38	60	AAACTCACCCAGGACAGCCCTT	-	REST_MOUSE.H11MO.0.A	P-value=1.60e-04
Fam189b	-496	-474	GGCAGCAGTGTGGCCAGATGGG	-	REST_MOUSE.H11MO.0.A	P-value=1.82e-04
Arhgef4	-303	-281	AATAGGACCACGGTCAGGCACT	+	REST_MOUSE.H11MO.0.A	P-value=3.72e-05
Ptprj	367	389	AGACGCACAGTGGAGAGGGAAG	+	REST_MOUSE.H11MO.0.A	P-value=3.97e-04
Fbxo34	-309	-287	GGTAGAACCAAGATTAGAACCC	+	REST_MOUSE.H11MO.0.A	P-value=2.80e-04
Fbxo34	-244	-222	TGGAGCACCTGGGAGTGTTAAT	+	REST_MOUSE.H11MO.0.A	P-value=1.74e-04
Neurod2	114	136	AACCCCACCCAGGAAAGCCCTC	-	REST_MOUSE.H11MO.0.A	P-value=2.31e-04
Chrm1	-266	-244	TGCCGGACCCTGAACAGCATAT	+	REST_MOUSE.H11MO.0.A	P-value=4.18e-05
Chrm1	-166	-144	GCCCGCATGCTGGGCAGTGCAC	-	REST_MOUSE.H11MO.0.A	P-value=3.82e-04
B4gat1	-158	-136	TCCAGTTCCCCGGGGAGAGAAA	+	REST_MOUSE.H11MO.0.A	P-value=1.55e-04
B4gat1	-111	-89	GCCGAGACCGCGGCTAGGTTCA	+	REST_MOUSE.H11MO.0.A	P-value=1.41e-04
B4gat1	191	213	AACATGAGCGCGGCCAGCAGCA	-	REST_MOUSE.H11MO.0.A	P-value=9.26e-05
B4gat1	470	492	TCCAGAAGTCCGGACAGGTGTA	-	REST_MOUSE.H11MO.0.A	P-value=6.09e-05
Chmp1a	-37	-15	TTATTTACTTAGGACAGCACTG	-	REST_MOUSE.H11MO.0.A	P-value=8.35e-05
Them6	-2	20	GGGAGCTCCGAGGACTGGAGCG	-	REST_MOUSE.H11MO.0.A	P-value=3.90e-04
Them6	110	132	GCGAGCGCCAGGGATAACGACG	-	REST_MOUSE.H11MO.0.A	P-value=1.25e-04
Them6	431	453	GTGTGTACCTCGAACGGCTCAA	-	REST_MOUSE.H11MO.0.A	P-value=3.01e-04
Pbx3	12	34	GTTAGCTCAAGGAACAGAGACA	-	REST_MOUSE.H11MO.0.A	P-value=4.07e-04
Pbx3	129	151	GGCTTCACCAGGGACAGCACCC	-	REST_MOUSE.H11MO.0.A	P-value=1.05e-06
Pbx3	256	278	GTGAGTGCCGAGGGTAGCAATC	-	REST_MOUSE.H11MO.0.A	P-value=3.57e-04
Sept5	273	295	GGAAGAGCCACGGTCAGGAGGT	+	REST_MOUSE.H11MO.0.A	P-value=3.30e-04
Hadhb	-101	-79	AGGACCTCCGAGGAGAGGGCGG	+	REST_MOUSE.H11MO.0.A	P-value=4.79e-04
2810032G03Rik	-255	-233	GGCGGTGGCAGGGACAGCGGCG	+	REST_MOUSE.H11MO.0.A	P-value=7.13e-05
2810032G03Rik	370	392	CTCAGAAGTCAGGGCAGATGCA	-	REST_MOUSE.H11MO.0.A	P-value=2.36e-04
Susd4	-292	-270	TAGAGCCCAGTGGACAGCCCGA	-	REST_MOUSE.H11MO.0.A	P-value=4.09e-04
Susd4	214	236	GGCGGCGGCGCGGAGAGGGGGA	-	REST_MOUSE.H11MO.0.A	P-value=4.23e-04
Kcnmb4	-459	-437	GTCAGGACCACGATGAGAACAC	-	REST_MOUSE.H11MO.0.A	P-value=2.11e-05
Nova2	289	311	TGAGGGACCGCGGCGTGGGGCG	+	REST_MOUSE.H11MO.0.A	P-value=4.09e-04
Hook1	-216	-194	GGGGGTAGGAAGGAGAGCGCGC	-	REST_MOUSE.H11MO.0.A	P-value=4.15e-04
Hook1	60	82	GCCGGGACGCGGGACAGACGCG	+	REST_MOUSE.H11MO.0.A	P-value=5.54e-05
Hook1	245	267	TCTCGGACCATGGAGGACCCGC	+	REST_MOUSE.H11MO.0.A	P-value=4.24e-04
Hook1	273	295	AGCGGCAGCTCGGACTGTGGCA	-	REST_MOUSE.H11MO.0.A	P-value=1.04e-04
Cabp1	-317	-295	GCCTGCACCCTGGGGAGGTGCC	+	REST_MOUSE.H11MO.0.A	P-value=2.11e-05
Cabp1	213	235	AGCAAAATCCAGGACAGCCAGG	-	REST_MOUSE.H11MO.0.A	P-value=4.86e-04
Kctd12b	-265	-243	GTCTTCTTCAGGGACAGAGCCC	+	REST_MOUSE.H11MO.0.A	P-value=1.64e-04
Sprn	233	255	GTTACCAGCACAGAGAGCTTCT	+	REST_MOUSE.H11MO.0.A	P-value=1.06e-04
Cdk5r2	111	133	GCGGGAACCGCGGGCGGCGCCG	-	REST_MOUSE.H11MO.0.A	P-value=1.39e-04
Cadm3	-161	-139	TGCAGTGCCATGGGGAACTGTC	+	REST_MOUSE.H11MO.0.A	P-value=1.41e-04
Tanc1	-262	-240	GCGAGGCCCCAGGGGAGCAACC	+	REST_MOUSE.H11MO.0.A	P-value=2.16e-04
Tanc1	214	236	GGAAGGGTCCCGGAGAGCAGCC	+	REST_MOUSE.H11MO.0.A	P-value=1.01e-04
Unc13a	-367	-345	AGCAACACCCTGGCCTGCTGGT	+	REST_MOUSE.H11MO.0.A	P-value=1.47e-04
Auts2	46	68	TCTAGAACCCTGGGGGGCTTCT	-	REST_MOUSE.H11MO.0.A	P-value=1.61e-04
Auts2	109	131	GGAACCCCCAGGGCCAGAGCAC	+	REST_MOUSE.H11MO.0.A	P-value=1.17e-04
Wls	172	194	TGCAGCACCAGGAAAAGAGGGC	+	REST_MOUSE.H11MO.0.A	P-value=8.65e-05
Nynrin	163	185	CTCCGGCCCCTGGAAAGCGTGA	-	REST_MOUSE.H11MO.0.A	P-value=3.40e-04
Nynrin	224	246	GTCTGCACCATGAACCATTCCT	-	REST_MOUSE.H11MO.0.A	P-value=2.08e-04
Tomm34	-454	-432	GTCAGCACTCAGGTGAACTGCA	-	REST_MOUSE.H11MO.0.A	P-value=2.44e-05
Tomm34	-235	-213	GTAGGTAGCTCAGACAGAAGGC	-	REST_MOUSE.H11MO.0.A	P-value=4.92e-04
Agap3	-132	-110	CCCGGAGCCGAGGCCAGAAGGC	-	REST_MOUSE.H11MO.0.A	P-value=2.09e-04
Agap3	-25	-3	GCCAGGGCCTGGGGCGGCGCGG	-	REST_MOUSE.H11MO.0.A	P-value=3.72e-04
Lmo4	-424	-402	AGCAGGGCCCCGGCCAGAGTGT	+	REST_MOUSE.H11MO.0.A	P-value=9.53e-05
Lmo4	376	398	AAGACCACCACGGCCAGAGTTC	-	REST_MOUSE.H11MO.0.A	P-value=3.45e-05
Tmc6	-61	-39	TTCAGCACTTGGAAGGGAGAAG	-	REST_MOUSE.H11MO.0.A	P-value=4.44e-04
Ube2e2	437	459	GTCATGATCACAGTCAGTGCGA	+	REST_MOUSE.H11MO.0.A	P-value=4.46e-04
Reep2	218	240	TCCCCAACCCGGGCGAGCCCCG	-	REST_MOUSE.H11MO.0.A	P-value=1.88e-04
Zfp423	-382	-360	GAAGGAACAAAGGACAATAGCC	-	REST_MOUSE.H11MO.0.A	P-value=4.48e-04
Zfp423	-140	-118	GCCAGTTCACCGGACAGTGATT	+	REST_MOUSE.H11MO.0.A	P-value=1.71e-04
Plekhg5	-108	-86	TCTGGTCCCCTGGCCAGGCCCT	+	REST_MOUSE.H11MO.0.A	P-value=2.03e-04
Plekhg5	24	46	TTAGAAGCCAGGGACAGAACAG	-	REST_MOUSE.H11MO.0.A	P-value=1.82e-04
Tnfaip8l3	213	235	CTGACCACTTAGAACAGGGCCT	+	REST_MOUSE.H11MO.0.A	P-value=7.57e-05
Mgat4b	-347	-325	CGCACTACCGCGGTGAGGGCCT	-	REST_MOUSE.H11MO.0.A	P-value=2.23e-05
Mgat4b	363	385	GCATCCACCATGACCAGCCCCT	+	REST_MOUSE.H11MO.0.A	P-value=2.12e-04
Ap2s1	142	164	CGTCGTACCGGGGACAGGCAGA	+	REST_MOUSE.H11MO.0.A	P-value=2.90e-04
Amotl1	-351	-329	CTGTGAACCAGGGCCAACACTG	+	REST_MOUSE.H11MO.0.A	P-value=3.76e-04
Plppr2	357	379	CGCAGCACTGTGGCCTGGCTCT	-	REST_MOUSE.H11MO.0.A	P-value=3.40e-04
Cdh22	-482	-460	GACAGGACCACGGTAGGGGAAC	+	REST_MOUSE.H11MO.0.A	P-value=4.21e-04
Klc2	-467	-445	GGGAATACCGTGGACTGAGAGG	-	REST_MOUSE.H11MO.0.A	P-value=4.11e-04
Klc2	104	126	TCCAGCCTCGAGGGCAGGGAAT	-	REST_MOUSE.H11MO.0.A	P-value=4.40e-04
Fam102a	275	297	TGGCGCACCGCGGCCTGCGCAG	-	REST_MOUSE.H11MO.0.A	P-value=1.49e-04
Cdk2ap2	-392	-370	GTAATGACTTTGGTGAGGGAAC	+	REST_MOUSE.H11MO.0.A	P-value=2.17e-04
Cdk2ap2	366	388	GTCGAGGTCTTGGAGAGAAACC	+	REST_MOUSE.H11MO.0.A	P-value=2.18e-04
Cdk2ap2	438	460	CCCACTTCTCAGGCCAGCAAAC	-	REST_MOUSE.H11MO.0.A	P-value=3.61e-04
Gabrb3	72	94	GGCTCCACCTGGGTCAGGAAAG	-	REST_MOUSE.H11MO.0.A	P-value=3.10e-04
Gabrb3	474	496	AGCAGAGTCTTGGAGAGATTCT	+	REST_MOUSE.H11MO.0.A	P-value=1.81e-04
Asphd2	-453	-431	TCTGACACCAGAGACAGCTGAC	+	REST_MOUSE.H11MO.0.A	P-value=4.42e-05
Asphd2	-364	-342	TCCAGCTGATAGGAGAGCGCAG	+	REST_MOUSE.H11MO.0.A	P-value=4.92e-04
Asphd2	-43	-21	CCACACACCAAGGACAGGGAGT	+	REST_MOUSE.H11MO.0.A	P-value=7.69e-05
Rab6b	124	146	AACGCCACCCAGGGCTGCGCCG	+	REST_MOUSE.H11MO.0.A	P-value=2.08e-04
Rab6b	192	214	GGCCGGGCCCCGGCCTGCGGCT	-	REST_MOUSE.H11MO.0.A	P-value=3.14e-04
Fam212b	21	43	CTCAATGCCCGGGATAGGGGCG	-	REST_MOUSE.H11MO.0.A	P-value=2.26e-04
Madd	-193	-171	CTAAGGGCCGGGGATAGGTGGG	+	REST_MOUSE.H11MO.0.A	P-value=4.21e-04
Madd	-126	-104	TCTGGCACTGAAGCCAGGAGAC	-	REST_MOUSE.H11MO.0.A	P-value=3.64e-04
Madd	310	332	TACAGAACCCTGGTCCGAAGGC	-	REST_MOUSE.H11MO.0.A	P-value=2.18e-04
Pcdh1	118	140	CCTTCAACCCCGGAGGGCACCA	-	REST_MOUSE.H11MO.0.A	P-value=2.70e-04
Ednrb	99	121	CCCAGGAGAGAGGAGAGAACTG	+	REST_MOUSE.H11MO.0.A	P-value=4.47e-04
Ednrb	151	173	CTGAGCAGGATGGTGAGTGTCC	+	REST_MOUSE.H11MO.0.A	P-value=4.00e-04
Cx3cl1	-363	-341	ATCAAGACCACGGAGGAGAAGA	-	REST_MOUSE.H11MO.0.A	P-value=4.16e-04
3110035E14Rik	323	345	ACTAGGGCTCCAGAGAGAGGCC	+	REST_MOUSE.H11MO.0.A	P-value=3.80e-04
Nat8l	-161	-139	CCCGTGACCTAGGAAAGTGGAT	+	REST_MOUSE.H11MO.0.A	P-value=1.94e-04
Nat8l	376	398	GCCAGGAGGTCGGAGAGTGATG	-	REST_MOUSE.H11MO.0.A	P-value=1.84e-04
Nat8l	431	453	AACGACAGCAGGGACAGGGTGC	-	REST_MOUSE.H11MO.0.A	P-value=4.47e-04
Tmem160	-188	-166	TGCAAAACTGTGGTGAACTCAC	-	REST_MOUSE.H11MO.0.A	P-value=3.59e-04
Man2c1	-306	-284	GGAAGGGCTAGGGAGGGAACCC	-	REST_MOUSE.H11MO.0.A	P-value=4.24e-04
Sec14l2	195	217	GTTAGGACTTCGGAGAACGTTG	-	REST_MOUSE.H11MO.0.A	P-value=5.34e-05
Sec14l2	471	493	TGGGTCACCGGGGACTGAGCCC	-	REST_MOUSE.H11MO.0.A	P-value=1.04e-04
Ppp1r13b	-110	-88	AGCAGTGCTGTGGGCAGCCGCC	+	REST_MOUSE.H11MO.0.A	P-value=1.25e-04
Ppp1r13b	25	47	TTCTGGACGCAGGACAGCTGCA	+	REST_MOUSE.H11MO.0.A	P-value=1.82e-06
Ppp1r13b	205	227	TTCATCGCCCCGGTTAGTGACA	+	REST_MOUSE.H11MO.0.A	P-value=1.10e-04
Fhl2	-472	-450	TTCCACAGTCAGGACAGAGGAT	-	REST_MOUSE.H11MO.0.A	P-value=3.06e-04
Fhl2	206	228	CACAAAGCCAGAGACAGCACCT	+	REST_MOUSE.H11MO.0.A	P-value=2.26e-04
Fhl2	239	261	CTCAGTACCCTAGCAAGGGGAG	+	REST_MOUSE.H11MO.0.A	P-value=3.65e-04
Alkbh8	399	421	GGCTGCACCGGGGAAGGCTGGC	+	REST_MOUSE.H11MO.0.A	P-value=4.49e-04
Arhgef1	-86	-64	GGCAACAGCAGGGAGGGCGGCG	+	REST_MOUSE.H11MO.0.A	P-value=2.41e-04
Arhgef1	217	239	GGCGGGGCCAGGGACAGTGTAC	-	REST_MOUSE.H11MO.0.A	P-value=2.29e-05
Arhgef1	331	353	GAGAAAACCGAGGCCAGAGAAA	-	REST_MOUSE.H11MO.0.A	P-value=2.03e-04
Pitpnm2	-302	-280	CCCAGTCCCCAGGACTGAGCCT	+	REST_MOUSE.H11MO.0.A	P-value=6.44e-05
Pitpnm2	108	130	GACACCATCACAGAAAGTGACA	+	REST_MOUSE.H11MO.0.A	P-value=4.94e-04
Pitpnm2	244	266	GACAGGAGCCTGGTCAGGTAGG	-	REST_MOUSE.H11MO.0.A	P-value=3.25e-04
Aldh6a1	143	165	TCCAGTGCTGTGGAGTGAGCCT	-	REST_MOUSE.H11MO.0.A	P-value=8.73e-05
Ankrd13b	-314	-292	TGCACAACCACAGAGGGCTAGC	-	REST_MOUSE.H11MO.0.A	P-value=2.51e-04
Ankrd13b	-247	-225	GGGAGAGCCGGGGTTAGCACCA	-	REST_MOUSE.H11MO.0.A	P-value=4.08e-04
Ankrd13b	444	466	CTCACTTCCAAAGACGGCAGCT	-	REST_MOUSE.H11MO.0.A	P-value=3.64e-04
Mmp17	-482	-460	TACAGGACTCAGGTGTGCTCTC	+	REST_MOUSE.H11MO.0.A	P-value=2.96e-04
Mmp17	20	42	CTCAGTCCCGCGGAGCGGAGCG	+	REST_MOUSE.H11MO.0.A	P-value=2.30e-04
Mmp17	103	125	CACCCGACCTGGGAGAGCGGGA	+	REST_MOUSE.H11MO.0.A	P-value=1.04e-04
Atp6v0e2	-67	-45	CGCAGAACCAAGGGCGGGACTT	-	REST_MOUSE.H11MO.0.A	P-value=1.52e-04
B4galt5	114	136	GAAAGAACCCAGGACTGCCCAC	-	REST_MOUSE.H11MO.0.A	P-value=1.04e-04
B4galt5	152	174	GAAAGAACCCAGGACTGCCCAC	-	REST_MOUSE.H11MO.0.A	P-value=1.04e-04
B4galt5	436	458	GGAAGGATGACGGACAGACAGA	-	REST_MOUSE.H11MO.0.A	P-value=4.06e-04
Scube1	-377	-355	TGCAGGGCTGAGGACCGCTAGG	-	REST_MOUSE.H11MO.0.A	P-value=3.11e-04
Scube1	-280	-258	AGCTATGCCAAGGTCAGAGCCA	+	REST_MOUSE.H11MO.0.A	P-value=2.76e-04
Fam57b	-176	-154	GAGAACACCGAGGAGAACAGGC	-	REST_MOUSE.H11MO.0.A	P-value=2.65e-04
Fam57b	50	72	TTCTGCTCCGGGGTCAGTGCTG	+	REST_MOUSE.H11MO.0.A	P-value=2.01e-04
Fam57b	99	121	TCCCTCACCCAGGAAAGCACTG	-	REST_MOUSE.H11MO.0.A	P-value=7.37e-05
Fam57b	385	407	GCCAGAGCCAGGGACAGGCGGG	+	REST_MOUSE.H11MO.0.A	P-value=9.64e-05
Fam65a	-3	19	GCTGTCGCCGCGGCCGGCGCCT	-	REST_MOUSE.H11MO.0.A	P-value=3.10e-04
Fam65a	384	406	GGCTCCACTGTGGGCAGGCCCG	+	REST_MOUSE.H11MO.0.A	P-value=3.74e-04
Lrp3	-129	-107	TCCAGTACACTGGGTAGCTACC	-	REST_MOUSE.H11MO.0.A	P-value=5.26e-05
Lrp3	280	302	TTGAGCACTAGAGGCAGGTATA	-	REST_MOUSE.H11MO.0.A	P-value=3.61e-04
Ptms	-288	-266	CTGAGCTCCCCAGCCAGCCCTC	+	REST_MOUSE.H11MO.0.A	P-value=4.99e-04
Ptms	15	37	TCCCGCAGTCCGGTCAGTGCAT	+	REST_MOUSE.H11MO.0.A	P-value=3.56e-04
Ptms	221	243	CTGAGCCCAGTGGAAAGCTTCC	+	REST_MOUSE.H11MO.0.A	P-value=4.38e-04
Mn1	-318	-296	CCTAGGACGACGGCGGGAGCCA	-	REST_MOUSE.H11MO.0.A	P-value=1.44e-04
Lpcat4	121	143	GTGGGCGCGTAGGGGAGCGCCC	-	REST_MOUSE.H11MO.0.A	P-value=2.12e-04
Lpcat4	245	267	ACGGGGACGCCGGAGAGCCGCA	+	REST_MOUSE.H11MO.0.A	P-value=1.03e-04
Lpcat4	269	291	CCCCGCCCCGCGGCCGGCGCCC	+	REST_MOUSE.H11MO.0.A	P-value=9.78e-05
Lpcat4	325	347	CTCCGCCCCTCGGCCGGCACCA	+	REST_MOUSE.H11MO.0.A	P-value=9.04e-05
Sbf1	-383	-361	CAGAGCAGCCCGGGCAGGGCCG	-	REST_MOUSE.H11MO.0.A	P-value=2.79e-04
Sbf1	316	338	TCACAGACCCTGGACAGAAAGG	+	REST_MOUSE.H11MO.0.A	P-value=1.19e-04
Clk2	239	261	GGCGGCACTGCGGCCGGAGTCC	-	REST_MOUSE.H11MO.0.A	P-value=8.16e-05
Clk2	334	356	CTTGGGGCCGCGGAAAGATGGC	+	REST_MOUSE.H11MO.0.A	P-value=3.51e-04
B4galnt1	278	300	CTTAGAACGTTAGACAGGTCAG	+	REST_MOUSE.H11MO.0.A	P-value=1.12e-04
1700017B05Rik	-332	-310	AGCCAGCCCCAGGCCAGGTCCC	-	REST_MOUSE.H11MO.0.A	P-value=4.80e-04
1700017B05Rik	-211	-189	AGCAGCTGCAGGGACCGGACCC	+	REST_MOUSE.H11MO.0.A	P-value=4.26e-04
1700017B05Rik	65	87	AACAGGAGCAGGGACGACAGCC	-	REST_MOUSE.H11MO.0.A	P-value=2.81e-04
Scarb1	-472	-450	GTCAGGAGCCTGGGCAGGGCCA	-	REST_MOUSE.H11MO.0.A	P-value=7.12e-06
Mycl	-37	-15	CTCAGAGCCAAGGACTAGAGCT	-	REST_MOUSE.H11MO.0.A	P-value=2.57e-04
Tsc2	-496	-474	GGCAGAATCCAGGCTAGAGCTG	+	REST_MOUSE.H11MO.0.A	P-value=3.32e-04
Tsc2	-201	-179	ATTGTTACCCAGGGCAGGGGTA	-	REST_MOUSE.H11MO.0.A	P-value=2.66e-04
Chd1l	377	399	GAGAAGGCCTGGGACAGAGAAC	+	REST_MOUSE.H11MO.0.A	P-value=2.79e-04
Crmp1	-66	-44	AGCCGCAGCGCGGAGGGCGGGC	-	REST_MOUSE.H11MO.0.A	P-value=4.54e-04
Crmp1	-17	5	CGTGGAGGCGGGGACAGCGGCC	-	REST_MOUSE.H11MO.0.A	P-value=3.41e-04
Crmp1	23	45	ACGGTGACCAAGACCAGCGCCA	-	REST_MOUSE.H11MO.0.A	P-value=1.37e-04
Crmp1	141	163	CTGAGCGCCTCGGTGCGGGCCC	-	REST_MOUSE.H11MO.0.A	P-value=3.66e-04
Crmp1	310	332	TTCGCCGCCGTGGAGGGCGCCT	+	REST_MOUSE.H11MO.0.A	P-value=1.66e-05
Mmp15	161	183	GCGCGCACTCTGGGCAGCGCGG	+	REST_MOUSE.H11MO.0.A	P-value=1.49e-04
Mmp15	287	309	TCGGGGGCCGGGGCCAGGGCGC	+	REST_MOUSE.H11MO.0.A	P-value=2.45e-04
Rbl2	64	86	CTCAGGGCCCGGGCCCGCAGCC	-	REST_MOUSE.H11MO.0.A	P-value=9.07e-05
Rbl2	246	268	CACAGCTCCTCGAACCGCTGCT	-	REST_MOUSE.H11MO.0.A	P-value=4.60e-04
Pip5k1c	-123	-101	CACCGGACGCCGGAGGGCGCTC	+	REST_MOUSE.H11MO.0.A	P-value=3.29e-04
Pip5k1c	223	245	GCCACGGCGGGGGAGAGGGGCG	-	REST_MOUSE.H11MO.0.A	P-value=2.78e-04
Nr4a3	-305	-283	ACCGGCGCCCTGGCAAGCGGCT	+	REST_MOUSE.H11MO.0.A	P-value=7.31e-05
Nr4a3	-231	-209	ATGGAAACCACGGGGAGCTGCG	-	REST_MOUSE.H11MO.0.A	P-value=1.77e-04
Nr4a3	384	406	CCCAACTCATGGGAGAGCGCCG	-	REST_MOUSE.H11MO.0.A	P-value=3.16e-04
Plce1	49	71	GCTGGAGCGGCGGACGGCGGCT	+	REST_MOUSE.H11MO.0.A	P-value=4.52e-04
Plce1	91	113	AGCAGGAGCCGGGCAAGTGCCC	-	REST_MOUSE.H11MO.0.A	P-value=3.15e-04
Plce1	306	328	GACTACAGCCTGGAGAGCACCC	-	REST_MOUSE.H11MO.0.A	P-value=9.15e-05
Uck2	-354	-332	GTCAGGACAAGGAAGAGGGCAG	+	REST_MOUSE.H11MO.0.A	P-value=1.59e-04
Uck2	-281	-259	AGCAGGACCAGAGCCAGAATCT	-	REST_MOUSE.H11MO.0.A	P-value=4.80e-05
Camk2a	56	78	CTCAGGAGCACGGGCAGGCGAG	+	REST_MOUSE.H11MO.0.A	P-value=2.09e-04
Ift80	120	142	TTGGGGACTCAGGGCAGTTGAT	-	REST_MOUSE.H11MO.0.A	P-value=2.31e-04
Ift80	215	237	GGGAGCTCCACAGACAACTCTA	-	REST_MOUSE.H11MO.0.A	P-value=2.44e-04
Ift80	297	319	GGAAGCACAGAGGTCAAGGCCT	+	REST_MOUSE.H11MO.0.A	P-value=3.20e-04
Aes	-118	-96	GCCCCCGCCACGGCCCGGAACC	-	REST_MOUSE.H11MO.0.A	P-value=4.64e-04
Aes	321	343	GGGAGCCCCTGGGACAGGCCCT	-	REST_MOUSE.H11MO.0.A	P-value=7.35e-05
Aes	389	411	GCAAGGACCTTGGGGAAGAGCC	-	REST_MOUSE.H11MO.0.A	P-value=1.05e-04
Far1	92	114	TTCCGCGTCGAGGTGAGCGGCA	+	REST_MOUSE.H11MO.0.A	P-value=1.92e-04
Far1	309	331	GCCAGGGCCGCGGCGAGGGAGC	+	REST_MOUSE.H11MO.0.A	P-value=5.82e-05
Far1	332	354	TAGAGGCCCCTGGCCTGCAACC	+	REST_MOUSE.H11MO.0.A	P-value=4.30e-04
Spryd3	452	474	CTCACTACCCTGGCCTGGCCCC	-	REST_MOUSE.H11MO.0.A	P-value=7.05e-05
Arl6	-253	-231	CTGAGCAGAAAGGACAGAACCC	-	REST_MOUSE.H11MO.0.A	P-value=3.57e-05
Phkb	-423	-401	TCCCGCAGCACGAAGAGGTCCG	+	REST_MOUSE.H11MO.0.A	P-value=1.59e-04
Phkb	-282	-260	GCGAGCCCCAAGAACAGCGGGG	+	REST_MOUSE.H11MO.0.A	P-value=1.76e-04
Phkb	-130	-108	TGCGGCCTCACGGGCAGCCCCT	+	REST_MOUSE.H11MO.0.A	P-value=2.62e-04
Phkb	168	190	CCCTGTACCCAGGAGGGGGAAG	-	REST_MOUSE.H11MO.0.A	P-value=3.84e-04
Phkb	204	226	GCAAGTCCCCTGGAGGGAGGCA	+	REST_MOUSE.H11MO.0.A	P-value=2.06e-04
Phkb	229	251	GTTGATCCCCAGGACAGATCCC	-	REST_MOUSE.H11MO.0.A	P-value=5.63e-05
Sult4a1	-498	-476	ATCTGCACGGAGGACGGTCAAC	-	REST_MOUSE.H11MO.0.A	P-value=3.92e-04
Olfm3	137	159	TTCAGCACCTCGGCCAGCACCC	+	REST_MOUSE.H11MO.0.A	P-value=1.14e-09
Olfm3	221	243	ATCGCCCCCCAGGGCGGCTGCC	+	REST_MOUSE.H11MO.0.A	P-value=4.81e-04
Olfm3	399	421	ATCAGAATGCAGGCGAGGTCCA	+	REST_MOUSE.H11MO.0.A	P-value=2.02e-04
Olfm3	460	482	GCCCCTACCTTGGAAGGATCTA	-	REST_MOUSE.H11MO.0.A	P-value=4.49e-04
Elf1	-453	-431	GCCGGGGCCCGGGCCCGGGGCC	-	REST_MOUSE.H11MO.0.A	P-value=4.34e-04
Elf1	-255	-233	GGCAGCTCCGCGGGCAGCCCGC	+	REST_MOUSE.H11MO.0.A	P-value=6.92e-05
Elf1	353	375	GCCCGCGCGTGGGGCAGCGGCC	+	REST_MOUSE.H11MO.0.A	P-value=1.98e-04
Abi2	-378	-356	TCCTCTCCCTAGGCGAGCTTCC	+	REST_MOUSE.H11MO.0.A	P-value=3.72e-04
Abi2	362	384	CGCGGGGCGATGGCGAGCGGGG	+	REST_MOUSE.H11MO.0.A	P-value=4.99e-04
Abi2	395	417	CGCGGCTCCCTGGACCGAGCAC	-	REST_MOUSE.H11MO.0.A	P-value=1.14e-04
Lrfn2	389	411	GGAGGCTCCAAGGCCGGCTCCG	-	REST_MOUSE.H11MO.0.A	P-value=2.36e-04
Wwox	189	211	AGAACCACCAAGGACGGCTGGG	+	REST_MOUSE.H11MO.0.A	P-value=5.29e-05
Wwox	320	342	GGGACAGCCTGGGACAGGTGGC	-	REST_MOUSE.H11MO.0.A	P-value=4.06e-04
Cdc37l1	-56	-34	GTAACGACCGTGGCCGGCCGGG	+	REST_MOUSE.H11MO.0.A	P-value=3.32e-04
Cdc37l1	164	186	GGCGGCGCCCAGGTGAGAGCGG	+	REST_MOUSE.H11MO.0.A	P-value=2.85e-04
Tmem191c	78	100	AGCAGGAGCTAGAAGAGCTGGT	+	REST_MOUSE.H11MO.0.A	P-value=4.32e-04
Abl2	320	342	CGCGGGATCCGGGGCAGCAGCG	+	REST_MOUSE.H11MO.0.A	P-value=2.56e-04
Abl2	344	366	GCCAGGCCCTCGGGCCGCAGGC	+	REST_MOUSE.H11MO.0.A	P-value=4.83e-04
Itm2c	-419	-397	GGGAACAGCGAGGAGAGATCTA	+	REST_MOUSE.H11MO.0.A	P-value=2.73e-04
Itm2c	-182	-160	TGCAGGATGAAGGATAGAGAAA	+	REST_MOUSE.H11MO.0.A	P-value=1.25e-04
Itm2c	-125	-103	TTTAGAATTCAGGATAGAGGCA	+	REST_MOUSE.H11MO.0.A	P-value=1.27e-04
Itm2c	248	270	GTTCGGGGCGGGGACAGAGGCG	+	REST_MOUSE.H11MO.0.A	P-value=4.30e-04
Rbak	192	214	ACAGGCAGCAGGGAGAGAGAGA	+	REST_MOUSE.H11MO.0.A	P-value=2.10e-04
Ralgds	61	83	TCGCGCACCGGGGCCCGCCCCT	+	REST_MOUSE.H11MO.0.A	P-value=2.93e-04
Ralgds	183	205	CCCAACGGCCAGGAGAGCGACG	+	REST_MOUSE.H11MO.0.A	P-value=2.45e-04
Ralgds	287	309	GCGAGGACCGGAGGCCGCGCCA	+	REST_MOUSE.H11MO.0.A	P-value=4.72e-04
Ralgds	342	364	GCGCGGGCCGAGGCGAGCGGCC	+	REST_MOUSE.H11MO.0.A	P-value=1.54e-04
Dgkz	-414	-392	CATGAAACCAGGGACAGGTGAG	-	REST_MOUSE.H11MO.0.A	P-value=2.82e-04
Wdsub1	84	106	GTTGCCAGCTTGGAAAGCAGTC	+	REST_MOUSE.H11MO.0.A	P-value=2.14e-04
Ptov1	-139	-117	CCTGCCTCCCAGGTCAGCTGCT	+	REST_MOUSE.H11MO.0.A	P-value=3.22e-04
Sort1	-264	-242	GGTAACCCCTAGGCCAACTCCG	+	REST_MOUSE.H11MO.0.A	P-value=4.01e-04
Sort1	250	272	GCCAGCGCGGGGGACGGGGCCC	-	REST_MOUSE.H11MO.0.A	P-value=6.80e-05
Sort1	376	398	GACCCAACCGGGGCGGGCGCCC	-	REST_MOUSE.H11MO.0.A	P-value=4.70e-04
Vars	-445	-423	CTCAGGGCCAAGAACAGATGGT	-	REST_MOUSE.H11MO.0.A	P-value=6.76e-05
Vars	-242	-220	TGCAGAATCTCGGGCTGCTCCA	-	REST_MOUSE.H11MO.0.A	P-value=1.23e-04
Vars	-131	-109	GGCGCCGCCGCGGGCAGCCCGG	-	REST_MOUSE.H11MO.0.A	P-value=4.73e-04
Vars	-96	-74	GGCGCCGCCGCGGGCAGCCCGT	-	REST_MOUSE.H11MO.0.A	P-value=3.84e-04
Vars	126	148	GAACGCGGCCGGGACAGCGGCA	-	REST_MOUSE.H11MO.0.A	P-value=4.38e-04
Taf1	305	327	GGGAGAACTGGAGACAGCGCGA	+	REST_MOUSE.H11MO.0.A	P-value=1.71e-04
Panx2	-435	-413	TCCCGGACCCAGGGGCGCCCCT	-	REST_MOUSE.H11MO.0.A	P-value=4.32e-04
Panx2	443	465	AGCAGCAGCGCGGCCAGCGCGC	-	REST_MOUSE.H11MO.0.A	P-value=7.56e-06
Syt9	-116	-94	GTAGGGACCCGGGACGGGGGCG	-	REST_MOUSE.H11MO.0.A	P-value=5.08e-05
Syt9	247	269	CCCGCATCCTCGGACCGCGCCG	-	REST_MOUSE.H11MO.0.A	P-value=2.38e-04
Syt9	408	430	TCCGCGACCCAGGTAAGCGCGG	+	REST_MOUSE.H11MO.0.A	P-value=2.48e-04
Lemd2	63	85	CTAACTCCCAGGGCCAGGGCAG	-	REST_MOUSE.H11MO.0.A	P-value=3.16e-04
Syngap1	-172	-150	CCAAGACCCTCAGACAGACCCC	-	REST_MOUSE.H11MO.0.A	P-value=3.21e-04
Fbxl18	-229	-207	TTTGGGGGCATGGAGAAAGGCC	+	REST_MOUSE.H11MO.0.A	P-value=2.94e-04
Hdac7	-349	-327	GCTCATACTGGGGACAGTGACC	-	REST_MOUSE.H11MO.0.A	P-value=1.46e-04
Scand1	-192	-170	ATCCGCACCAAGGAGCAGATCG	+	REST_MOUSE.H11MO.0.A	P-value=3.06e-04
Speg	18	40	GGCAGCAGGAAGGCCGGCCGCC	+	REST_MOUSE.H11MO.0.A	P-value=4.64e-04
Speg	248	270	CTCGTCACCGGGGATGGGGCCG	+	REST_MOUSE.H11MO.0.A	P-value=1.86e-04
Zfp36l1	396	418	GCTAGGACCTTGACTAGGTTAA	-	REST_MOUSE.H11MO.0.A	P-value=4.99e-04
Hid1	-394	-372	CCCTTTACCATGACCAGGTGCC	-	REST_MOUSE.H11MO.0.A	P-value=2.95e-04
Hid1	-259	-237	AGCAGGACCGTGGAGTGTGCTT	+	REST_MOUSE.H11MO.0.A	P-value=1.88e-05
Hid1	-205	-183	CCCCCGACCCCGGACAGTAACA	-	REST_MOUSE.H11MO.0.A	P-value=7.76e-06
Disp3	315	337	ACCAACTCCAAGAAGAGCGTCT	-	REST_MOUSE.H11MO.0.A	P-value=2.20e-04
Lrrn2	-263	-241	TTCAGCTTGTAGGACAGGTGTG	-	REST_MOUSE.H11MO.0.A	P-value=2.93e-04
Lrrn2	183	205	TTGGCGGCCAGGGCCGGCGCTC	-	REST_MOUSE.H11MO.0.A	P-value=4.79e-04
Lrrn2	376	398	TGACGGACATAGGACAGCGCCC	+	REST_MOUSE.H11MO.0.A	P-value=1.05e-05
Nktr	-229	-207	CCCGCCACGTCGGCCGGAAGCC	+	REST_MOUSE.H11MO.0.A	P-value=3.20e-04
Nktr	100	122	CGCACAGCTCCGGAGAACGCCC	-	REST_MOUSE.H11MO.0.A	P-value=2.36e-04
Nktr	285	307	AGCGGGACGGCGGCGAGCTGCG	-	REST_MOUSE.H11MO.0.A	P-value=5.21e-05
Scn1b	205	227	AGTAAGACGCAGGACAGAGGTG	+	REST_MOUSE.H11MO.0.A	P-value=1.98e-04
Coro1b	48	70	GCGGCGACCTCGGGCGGCTCCG	-	REST_MOUSE.H11MO.0.A	P-value=2.59e-04
Coro1b	375	397	CTCAGTCCCGGGGACTGTGCAA	-	REST_MOUSE.H11MO.0.A	P-value=1.21e-04
Slc36a1	5	27	TCTAGCCTCCTGGACAGCCGCT	-	REST_MOUSE.H11MO.0.A	P-value=6.48e-05
Rnf187	-171	-149	CCCGGCAGAGTGGACAGACACA	+	REST_MOUSE.H11MO.0.A	P-value=2.20e-04
Mgat4c	-408	-386	GTTGTCCCTTTGGACAGAGCCC	-	REST_MOUSE.H11MO.0.A	P-value=3.86e-05
Pgrmc1	-338	-316	TTGGGTACAGTGGGTAGCTTCC	-	REST_MOUSE.H11MO.0.A	P-value=3.94e-04
Ttc4	-440	-418	TTCACCAGCCTGGAGGAAAGCT	+	REST_MOUSE.H11MO.0.A	P-value=4.50e-04
Pdgfd	-377	-355	CCAGTAACCAAGGCCAGCACTT	+	REST_MOUSE.H11MO.0.A	P-value=7.48e-05
Pdgfd	-65	-43	CCCCCTCCGGTGGACAGCGGCT	-	REST_MOUSE.H11MO.0.A	P-value=1.87e-04
Pdgfd	276	298	TGCGACTCCGCAGAGAGCATCC	+	REST_MOUSE.H11MO.0.A	P-value=4.18e-04
Fbln1	-123	-101	GTCAGGATAGCGGGCAGCCGTA	-	REST_MOUSE.H11MO.0.A	P-value=4.82e-04
Fbln1	137	159	AAAGGCACGGCGGGCAGCGGCT	-	REST_MOUSE.H11MO.0.A	P-value=9.93e-05
Fbln1	176	198	GCCAGCCCCATGGAGCGCCCCG	+	REST_MOUSE.H11MO.0.A	P-value=3.56e-05
Plcb1	-467	-445	CCCAGGGCCTGGGACAGGGTGG	-	REST_MOUSE.H11MO.0.A	P-value=5.77e-05
Plcb1	-244	-222	GAAAGCACCAGAGAGAAAGAAA	+	REST_MOUSE.H11MO.0.A	P-value=3.62e-04
Tubb2a	-288	-266	CTCTCCGCCTCGGTGAACTCCA	-	REST_MOUSE.H11MO.0.A	P-value=4.22e-04
Pcdhgb7	321	343	CCCAGGTCCTTGGCGAGCTTCC	-	REST_MOUSE.H11MO.0.A	P-value=1.89e-05
Rcn2	212	234	GCTGGGCCCAAGGCCCGCGGCG	+	REST_MOUSE.H11MO.0.A	P-value=3.92e-04
Rcn2	328	350	ACTACGACCGCGAAGCGCTGCT	+	REST_MOUSE.H11MO.0.A	P-value=4.82e-04
Rcn2	415	437	GGGACGACCAGAGAGAGAGGCC	+	REST_MOUSE.H11MO.0.A	P-value=9.37e-05
Bahd1	-401	-379	AATCGAGCCTCGGAGAGTGGCT	-	REST_MOUSE.H11MO.0.A	P-value=3.14e-04
Bahd1	-130	-108	TGTAGCGCCAGAGCCAGCCCAG	-	REST_MOUSE.H11MO.0.A	P-value=4.00e-04
Bahd1	173	195	TCCACCACCGCGGGGAACATCA	-	REST_MOUSE.H11MO.0.A	P-value=4.39e-05
Aifm2	-321	-299	TGCAGGACCAAAGACTGGGCGA	+	REST_MOUSE.H11MO.0.A	P-value=5.47e-05
Aifm2	67	89	GCGAGGACCAAGGACCGCTACA	+	REST_MOUSE.H11MO.0.A	P-value=2.83e-06
Ina	-334	-312	TTATCCCCCACGGAGAGGAGGT	-	REST_MOUSE.H11MO.0.A	P-value=4.80e-04
Ina	-192	-170	ACAGGCGCAGCGGACAGGGACG	+	REST_MOUSE.H11MO.0.A	P-value=2.26e-04
Ina	-169	-147	CCCAGGACGGTGGCGCGCAGCT	+	REST_MOUSE.H11MO.0.A	P-value=1.46e-04
Ina	427	449	TGGCGCAGCGCGGCCAGCTCGG	-	REST_MOUSE.H11MO.0.A	P-value=2.83e-04
Pdia6	55	77	AGCGGCGGCACGGACAGAATGC	+	REST_MOUSE.H11MO.0.A	P-value=2.05e-04
D930015E06Rik	-258	-236	CCCAGGACCAGAGAGCAAGCCC	-	REST_MOUSE.H11MO.0.A	P-value=3.18e-04
Abtb1	-269	-247	GGCATTACAATGGGCAGAGGGG	+	REST_MOUSE.H11MO.0.A	P-value=4.35e-04
Abtb1	76	98	CTGGGGACTGTGGATAGGGGAC	+	REST_MOUSE.H11MO.0.A	P-value=8.16e-05
Abtb1	263	285	CTCAGGCCAATGGACCACACCC	+	REST_MOUSE.H11MO.0.A	P-value=2.76e-04
Abtb1	308	330	TCTAGCACTGGGGACAAAGCAA	-	REST_MOUSE.H11MO.0.A	P-value=1.62e-05
Gabrd	-354	-332	TTGGGACCCATGGAGAGGGCCT	-	REST_MOUSE.H11MO.0.A	P-value=2.11e-05
Gabrd	-114	-92	ATCAGGATCAGAGAGAAAAACA	+	REST_MOUSE.H11MO.0.A	P-value=3.51e-04
Ctdspl	116	138	CCCGGCGCCGCGGGAAGCGCGA	-	REST_MOUSE.H11MO.0.A	P-value=3.39e-04
Ctdspl	160	182	AGCCGCGCCCGGGAGAGCCGCG	-	REST_MOUSE.H11MO.0.A	P-value=1.66e-04
Ctdspl	282	304	GGCCGGGCGGCGGCGAGCGCCC	+	REST_MOUSE.H11MO.0.A	P-value=1.37e-04
Srxn1	13	35	AGCGCCACGGCGGGCAGTGGGC	+	REST_MOUSE.H11MO.0.A	P-value=3.50e-04
Srxn1	242	264	ACCCGCCCTCCGGAGCGCTCCA	-	REST_MOUSE.H11MO.0.A	P-value=4.21e-04
Srxn1	274	296	GGGCGCCCGAGGGACAGGGACC	+	REST_MOUSE.H11MO.0.A	P-value=3.70e-04
Srxn1	391	413	CTCTGCACTTTGGCCGGGTCCA	-	REST_MOUSE.H11MO.0.A	P-value=6.28e-05
Srxn1	477	499	TCAAGGACCCCGACCCGCGCGC	-	REST_MOUSE.H11MO.0.A	P-value=3.05e-04
Fam46a	-408	-386	TTCAGTGCTGTGGAGGGATCTC	+	REST_MOUSE.H11MO.0.A	P-value=7.94e-05
Tecpr1	371	393	CTAGGTGTCCCGGGCAGCTCCA	+	REST_MOUSE.H11MO.0.A	P-value=3.60e-04
Tecpr1	436	458	AGTAGGACAGAAGAGAGCACAC	+	REST_MOUSE.H11MO.0.A	P-value=2.58e-04
Cd24a	392	414	CCGCGCACCACGGCCCGGGGAC	+	REST_MOUSE.H11MO.0.A	P-value=2.67e-04
Lmna	352	374	GTCAGGAGGATGGATAGAGAGA	-	REST_MOUSE.H11MO.0.A	P-value=8.81e-05
Adra1d	-20	2	GCAGCCACCCTGGTCAGAGTTT	-	REST_MOUSE.H11MO.0.A	P-value=1.02e-04
Adra1d	84	106	GGAAGAGCTCTGGACAACTATG	-	REST_MOUSE.H11MO.0.A	P-value=4.82e-04
Adra1d	198	220	TTCCCCCCCAAGGGGAGTAGCC	-	REST_MOUSE.H11MO.0.A	P-value=2.54e-04
Adra1d	253	275	AAAAGATCCGTGGACAGTTTTA	+	REST_MOUSE.H11MO.0.A	P-value=1.88e-04
St6galnac4	247	269	GCCAGGAGCCAGGAGAACATCG	-	REST_MOUSE.H11MO.0.A	P-value=1.09e-04
Ramp2	-397	-375	CTCAGCCCCAAGGCAAGCAAGC	-	REST_MOUSE.H11MO.0.A	P-value=1.02e-04
Ramp2	184	206	GCTGCGGGGCTGGACAGCTCCC	-	REST_MOUSE.H11MO.0.A	P-value=4.66e-04
Ramp2	365	387	GCCCCCGCCCGGGCCAGCTCAG	+	REST_MOUSE.H11MO.0.A	P-value=1.66e-04
Usf2	90	112	TCCAGAACCTGGGAAGGCTTCT	-	REST_MOUSE.H11MO.0.A	P-value=7.24e-05
Zfp580	277	299	CTCAGAGCCTGAGAGAGGGGCG	+	REST_MOUSE.H11MO.0.A	P-value=2.10e-04
Gnao1	-447	-425	CCCAGCACTGGGGAAAACAGTA	-	REST_MOUSE.H11MO.0.A	P-value=1.93e-04
Gnao1	-411	-389	TCAGAAACCAGGGTCAGTTATT	-	REST_MOUSE.H11MO.0.A	P-value=4.25e-04
Gnao1	239	261	CCCAGCGCGGCGGTCAGGTGGT	-	REST_MOUSE.H11MO.0.A	P-value=3.61e-04
Gsto1	-63	-41	ATCAGGATCCAGGATCGCAGCG	+	REST_MOUSE.H11MO.0.A	P-value=1.63e-04
Kmt5c	-382	-360	TGGTTGGCCTTGGACAGGACCA	-	REST_MOUSE.H11MO.0.A	P-value=1.62e-04
Epn1	-418	-396	AGGAAGACTAAGGAGAAGAACC	-	REST_MOUSE.H11MO.0.A	P-value=4.82e-04
Epn1	147	169	TCCCGCAGCTCGGCGCGCGCCC	+	REST_MOUSE.H11MO.0.A	P-value=1.61e-04
Epn1	257	279	GCCGCGACGGAGGCCAGCATTG	-	REST_MOUSE.H11MO.0.A	P-value=2.01e-04
Epn1	286	308	GCCACGGCCCAGGCCGGAACAC	-	REST_MOUSE.H11MO.0.A	P-value=3.38e-04
Mgp	-366	-344	TCCTGGACTCTGGAGAGTAGAG	-	REST_MOUSE.H11MO.0.A	P-value=6.09e-05
Mgp	-246	-224	ACCGCTACTTCAGGCAGCGCCG	+	REST_MOUSE.H11MO.0.A	P-value=2.84e-04
Dusp14	227	249	GTAAGATCCCAGGAGAGCTGTG	+	REST_MOUSE.H11MO.0.A	P-value=7.69e-05
Id3	-483	-461	ATTAGGATTTTGGACAAGGTTT	-	REST_MOUSE.H11MO.0.A	P-value=3.77e-04
Id3	140	162	TCTGACGCCGAGGACAGCGGAG	-	REST_MOUSE.H11MO.0.A	P-value=5.37e-05
Gm26703	158	180	AGCTCAACCTTAGTCAGCTACA	+	REST_MOUSE.H11MO.0.A	P-value=3.01e-04
Il6st	-300	-278	CCGAGGTCCGGGGAGAGGGGTC	+	REST_MOUSE.H11MO.0.A	P-value=2.48e-04
Il6st	-264	-242	TAATGGGTCGCGGACAGCAACC	-	REST_MOUSE.H11MO.0.A	P-value=2.58e-04
Il6st	21	43	AGGAGAGCCCGGGTCAGCGGCG	+	REST_MOUSE.H11MO.0.A	P-value=2.51e-04
Nenf	-384	-362	GGCAGGGCCAGAGAGAGGACAG	+	REST_MOUSE.H11MO.0.A	P-value=2.21e-04
Fbxo31	-155	-133	AAAAGCTCTCAGGTCAGCTCCG	+	REST_MOUSE.H11MO.0.A	P-value=2.86e-04
Fbxo31	404	426	TCCCCCCCCAGGGACAATGGCA	+	REST_MOUSE.H11MO.0.A	P-value=1.77e-04
Ipo13	72	94	TTCTAAACCAAGGCCTGGGTCC	-	REST_MOUSE.H11MO.0.A	P-value=3.04e-04
Mir124a-1hg	70	92	GCTGTCACTGCGGAGAGCGCGA	-	REST_MOUSE.H11MO.0.A	P-value=3.99e-05
Cklf	235	257	GTGAGGACCAGGGCGGGAATGC	+	REST_MOUSE.H11MO.0.A	P-value=3.91e-04
Cklf	273	295	TTCTCTACCCCGGAGCACTCCT	-	REST_MOUSE.H11MO.0.A	P-value=2.03e-04
Osbpl9	-216	-194	CAGAGGACACAGGCCAGGGGCC	+	REST_MOUSE.H11MO.0.A	P-value=2.28e-04
Nagk	-230	-208	TGCGGCGGTGAGGATAGAGCCC	-	REST_MOUSE.H11MO.0.A	P-value=3.59e-04
Nagk	-103	-81	CTGAGGACCAGGGCGGGAGCCA	-	REST_MOUSE.H11MO.0.A	P-value=5.19e-05
Wdr26	-458	-436	TTCTGAGCTATGGAAAGGGATA	+	REST_MOUSE.H11MO.0.A	P-value=4.09e-04
Wdr26	15	37	TTCGGCAGTCTGGTGAGATGGA	-	REST_MOUSE.H11MO.0.A	P-value=4.53e-04
Sez6l2	-347	-325	TGAAGGCCCGCGGGGAGGTCCG	+	REST_MOUSE.H11MO.0.A	P-value=2.79e-04
Arl8a	-134	-112	CGCGCGGCCTAGGCCAGCGCCC	-	REST_MOUSE.H11MO.0.A	P-value=2.26e-05
Arl8a	-8	14	AGCGGATCCTCGGGCAGCGCGT	+	REST_MOUSE.H11MO.0.A	P-value=2.19e-04
Arl8a	62	84	GGCCGCACCGGGGAGGGGCCGC	+	REST_MOUSE.H11MO.0.A	P-value=4.02e-04
Arl8a	236	258	TGCAGTACTCGGGCAAGACCAC	+	REST_MOUSE.H11MO.0.A	P-value=4.76e-04
Arl8a	431	453	ATCCTAGCCCAGGCCAGAGAAC	-	REST_MOUSE.H11MO.0.A	P-value=4.80e-04
Wsb2	344	366	ATGGGCGCTGAGGCCAGAAGCC	-	REST_MOUSE.H11MO.0.A	P-value=1.61e-04
Map2k7	174	196	TTCTGCTCCAGGGAGGACGCCG	-	REST_MOUSE.H11MO.0.A	P-value=3.44e-04
Ccdc126	-86	-64	CTGAGCCCCTGGGCCAACAGCA	+	REST_MOUSE.H11MO.0.A	P-value=1.95e-04
Oat	122	144	TTTCTGACCTGGAACAGTTCAC	+	REST_MOUSE.H11MO.0.A	P-value=2.58e-04
Oat	404	426	CTCTCCATCTCAGAGAGCAGCT	-	REST_MOUSE.H11MO.0.A	P-value=3.30e-04
Camta1	-339	-317	ACCTGAGCCCGGGACAGGAGAG	+	REST_MOUSE.H11MO.0.A	P-value=3.42e-04
Camta1	258	280	AAGCCCACTGTGGGCAGCACCA	-	REST_MOUSE.H11MO.0.A	P-value=2.32e-04
Mpst	-288	-266	ACCAGGAGCCGGGAGGGTTCTC	+	REST_MOUSE.H11MO.0.A	P-value=3.51e-04
Mpst	-203	-181	GTCGGGATTCCGAACAGCTTCT	+	REST_MOUSE.H11MO.0.A	P-value=1.77e-04
Tekt5	-474	-452	GTCTTCACCATAGACGACACTC	+	REST_MOUSE.H11MO.0.A	P-value=3.97e-04
Afap1l1	-300	-278	TGAAGCTCCTGGGACTGTGGTT	+	REST_MOUSE.H11MO.0.A	P-value=4.85e-04
Afap1l1	205	227	GTCTGCACCCAGGACCATGACC	-	REST_MOUSE.H11MO.0.A	P-value=6.13e-05
Slc25a42	-371	-349	TTCCCCACCTGGGATGGAGAGT	+	REST_MOUSE.H11MO.0.A	P-value=4.16e-04
Slc25a42	-134	-112	GTGACCACGGAGGAGGGCAGCC	-	REST_MOUSE.H11MO.0.A	P-value=9.84e-05
Gse1	120	142	GGCGCCGCCTGGGCCCGCGCCG	+	REST_MOUSE.H11MO.0.A	P-value=3.62e-04
Top2b	-445	-423	GCCGCCCCCAGGGACTGGGCCC	-	REST_MOUSE.H11MO.0.A	P-value=1.15e-04
Top2b	134	156	GCGGCGACCGCGGCGAGGACTC	+	REST_MOUSE.H11MO.0.A	P-value=1.46e-04
Top2b	352	374	TTGAGGGCGGCGGGCAGCGCGG	+	REST_MOUSE.H11MO.0.A	P-value=2.49e-04
Rpp21	119	141	CCTAGAGCCTTAGACAGGGGCT	-	REST_MOUSE.H11MO.0.A	P-value=1.03e-04
Fndc3b	-461	-439	TTGAGGACAAAGGGCAGTTTGC	-	REST_MOUSE.H11MO.0.A	P-value=2.43e-04
Ano8	-405	-383	GCCCGAACCGCGGCCGGAGGAC	+	REST_MOUSE.H11MO.0.A	P-value=1.25e-04
Ano8	99	121	ATCTGGACCCAGACCAGAGAGG	-	REST_MOUSE.H11MO.0.A	P-value=4.31e-04
Ano8	131	153	CTCCACACCTCAGCCAGATGTG	+	REST_MOUSE.H11MO.0.A	P-value=4.29e-04
Ano8	168	190	AGGGGTGCCCAGGACAGAGGTT	+	REST_MOUSE.H11MO.0.A	P-value=1.70e-04
Ano8	424	446	TGGAGGATTCTGGCCAGGGCAT	+	REST_MOUSE.H11MO.0.A	P-value=2.52e-04
Klhl29	-68	-46	CTTAGCATGGTGGTCAGCGCAT	-	REST_MOUSE.H11MO.0.A	P-value=6.86e-05
Ier5l	91	113	ACCATGGCCCTGGAAAGCTGGT	-	REST_MOUSE.H11MO.0.A	P-value=2.59e-04
Gstm7	-68	-46	CACAGGAGCAGGGAGAGGGGTA	-	REST_MOUSE.H11MO.0.A	P-value=9.18e-05
Arf5	354	376	TTCAGGCCCAGGGCCGACACTG	-	REST_MOUSE.H11MO.0.A	P-value=4.47e-04
Lmtk3	-302	-280	GCCAGGAGTCAGGACTGCTGGA	-	REST_MOUSE.H11MO.0.A	P-value=3.62e-04
Lmtk3	222	244	CCCGGAAGCGCGGACTGCCGCC	-	REST_MOUSE.H11MO.0.A	P-value=2.97e-04
Lmtk3	461	483	AACAGCCCCCAAGACAGGTTCT	-	REST_MOUSE.H11MO.0.A	P-value=2.00e-04
Map6d1	-343	-321	TAGAGGACAGAGGACAACTCAG	+	REST_MOUSE.H11MO.0.A	P-value=1.85e-04
Map6d1	244	266	AGCAGAGCCCTGGAGAGTAAGG	-	REST_MOUSE.H11MO.0.A	P-value=1.17e-04
Nol6	-342	-320	GGCAGCAGCAAGGAGGGGGCAG	-	REST_MOUSE.H11MO.0.A	P-value=1.05e-04
Nol6	295	317	TCTGGAGGCAGGGACAGGAGCA	+	REST_MOUSE.H11MO.0.A	P-value=3.27e-04
Sh3glb2	-477	-455	AGCAGCTCTGTGGCCAGCAGAC	-	REST_MOUSE.H11MO.0.A	P-value=4.07e-05
Mapk14	-338	-316	GACAGCTTTCTGGACAGGGCCT	+	REST_MOUSE.H11MO.0.A	P-value=1.05e-04
Mapk14	-139	-117	CTTGGCGCCCCGGGGAGCCCAG	+	REST_MOUSE.H11MO.0.A	P-value=4.85e-04
Mapk14	-33	-11	CCCCGCCCCGTGGGCAGGTTCC	+	REST_MOUSE.H11MO.0.A	P-value=1.74e-04
Mapk14	169	191	AGGAGGACCGCGGCGGGAGCAG	+	REST_MOUSE.H11MO.0.A	P-value=2.96e-04
Mapk14	368	390	GGCAGCAGCGGGGCGAGGAGGT	-	REST_MOUSE.H11MO.0.A	P-value=3.78e-04
Mapk14	471	493	GAGCCCACCGGGGACAGGTTCT	-	REST_MOUSE.H11MO.0.A	P-value=1.30e-04
Trmt2b	-398	-376	TCAACAACAGAGGTCAGCTGCT	-	REST_MOUSE.H11MO.0.A	P-value=1.93e-04
Trmt2b	317	339	TTAAAAACCCAGAACAAAGCCA	-	REST_MOUSE.H11MO.0.A	P-value=1.87e-04
Tctn1	360	382	AGATGAACCACAGAGAGAGAAA	-	REST_MOUSE.H11MO.0.A	P-value=3.80e-04
Alg11	-323	-301	GGCAGCGCCGCGGTGGGGGCAG	+	REST_MOUSE.H11MO.0.A	P-value=4.54e-04
Ppip5k2	47	69	ATTAATACTGAGGAAAGCGAGT	-	REST_MOUSE.H11MO.0.A	P-value=3.07e-04
Flot2	-380	-358	ATCACTACTCAGGGAAGGGCTC	-	REST_MOUSE.H11MO.0.A	P-value=4.70e-04
Flot2	-177	-155	GTCTGCCCTAGGGCCGGTGCCC	+	REST_MOUSE.H11MO.0.A	P-value=4.98e-04
Flot2	124	146	AACGGCGCCATGGGCAACTGCC	+	REST_MOUSE.H11MO.0.A	P-value=7.71e-05
Flot2	246	268	GCCAGCCCTCCGGAGAGCGGTC	+	REST_MOUSE.H11MO.0.A	P-value=1.58e-05
Maz	-328	-306	GGCTTCTCCCTGGACAGACACT	-	REST_MOUSE.H11MO.0.A	P-value=3.06e-04
Maz	-242	-220	GCCAGGGCAAAGGAGGGGAGCC	+	REST_MOUSE.H11MO.0.A	P-value=3.90e-04
Maz	408	430	GGAAGGGCCAGGGCAAGCAGTC	-	REST_MOUSE.H11MO.0.A	P-value=4.50e-04
Sf3a2	-70	-48	GCCGGCTGTCGGGACAGCGCCT	+	REST_MOUSE.H11MO.0.A	P-value=1.67e-04
Sf3a2	34	56	CCCGAAGCCGCAGCCAGCGCCA	+	REST_MOUSE.H11MO.0.A	P-value=4.04e-04
Fbxl15	-374	-352	TCTCGGACTCTGGACCGCTGGA	+	REST_MOUSE.H11MO.0.A	P-value=2.01e-04
Lonrf3	-174	-152	TTCTGGACTGGGGAGAGGTACA	-	REST_MOUSE.H11MO.0.A	P-value=1.87e-05
3110040N11Rik	19	41	GCTACTGCCCTGGAGAGGACCT	+	REST_MOUSE.H11MO.0.A	P-value=3.91e-05
Stxbp1	151	173	CTCAGCAGTTAGGAGCGCTTCT	+	REST_MOUSE.H11MO.0.A	P-value=2.17e-04
Slc48a1	127	149	AGCTGCAGCCGGGACGGGGCCA	-	REST_MOUSE.H11MO.0.A	P-value=3.18e-04
Slc48a1	224	246	CCGACAACCGGGGACTGCGGCG	+	REST_MOUSE.H11MO.0.A	P-value=1.41e-04
Slc48a1	315	337	CTCCCACCCCCGGGCAGCGCCA	-	REST_MOUSE.H11MO.0.A	P-value=1.70e-04
Slc48a1	373	395	CCCGGGTTCCTGGGCAGTGCCC	+	REST_MOUSE.H11MO.0.A	P-value=4.03e-04
Mpdz	87	109	ATTAGAGCTTTGGACAACATCC	+	REST_MOUSE.H11MO.0.A	P-value=7.33e-05
Suclg2	454	476	ACAGTTTCCTAGGACAGATACT	+	REST_MOUSE.H11MO.0.A	P-value=2.79e-04
Bin1	248	270	TCCTGCGCTCGGGTCAGCTTCT	-	REST_MOUSE.H11MO.0.A	P-value=3.18e-04
Foxk1	-434	-412	GTGGTCAGAGAGGACAGCTCTC	-	REST_MOUSE.H11MO.0.A	P-value=4.70e-04
Foxk1	208	230	GTGGCGACGGTGGAGGGCACCG	-	REST_MOUSE.H11MO.0.A	P-value=2.54e-04
Gpr153	-474	-452	TTGAGGACAAGGGACAGGATTC	-	REST_MOUSE.H11MO.0.A	P-value=3.85e-05
Rnd3	465	487	ATCCCTACCATAGATAGATGGG	-	REST_MOUSE.H11MO.0.A	P-value=4.18e-04
Robo2	423	445	GTCATAATTAAAGACAGCAATA	+	REST_MOUSE.H11MO.0.A	P-value=3.61e-04
Svop	-258	-236	GGAGGATGCGTGGACAGCCCCA	-	REST_MOUSE.H11MO.0.A	P-value=4.45e-04
Svop	-34	-12	TAGTGCACCGTGGCCAGTGACC	-	REST_MOUSE.H11MO.0.A	P-value=1.77e-05
Svop	356	378	GGTGGTACCCAGGGGAGGAAGA	-	REST_MOUSE.H11MO.0.A	P-value=4.99e-04
Svop	422	444	ACTGTTTCCTAGGAGAGCTGAA	-	REST_MOUSE.H11MO.0.A	P-value=4.50e-04
Rrp1	-99	-77	CCCTCCACCATAGTCAGGAAAA	+	REST_MOUSE.H11MO.0.A	P-value=3.83e-04
Pak1	160	182	GAGGACACTGTGGAGAGCGCGG	-	REST_MOUSE.H11MO.0.A	P-value=1.96e-04
Aldh5a1	150	172	CTTAGCTCCCAGGACGAGGTCC	-	REST_MOUSE.H11MO.0.A	P-value=4.80e-04
Aldh5a1	235	257	GGCATGACCTTGGGCAGCTGCC	-	REST_MOUSE.H11MO.0.A	P-value=2.66e-06
Vps9d1	-240	-218	AGTGACACCCGGGCCAGCAAAA	-	REST_MOUSE.H11MO.0.A	P-value=1.32e-04
Vps9d1	-131	-109	TTCAGGACACTGGCTAACAAAT	+	REST_MOUSE.H11MO.0.A	P-value=2.66e-04
Vps9d1	362	384	TCTTCCACGGAGGCGAGCTGAC	+	REST_MOUSE.H11MO.0.A	P-value=3.85e-04
Vps9d1	437	459	GGCAGGACACGGGGGAGTTTCC	+	REST_MOUSE.H11MO.0.A	P-value=3.86e-04
Wdr37	469	491	CTGGCCTCCTTGGAAAGCACAC	+	REST_MOUSE.H11MO.0.A	P-value=2.75e-04
Ptgfrn	-115	-93	TGTATAACCTTGGATAGGGACA	-	REST_MOUSE.H11MO.0.A	P-value=2.43e-05
Ptgfrn	294	316	TAAACCACCATGGAGAAAGGAG	-	REST_MOUSE.H11MO.0.A	P-value=5.59e-05
Idh1	227	249	TTAAGGGCTAGGGGAAGCGCCA	-	REST_MOUSE.H11MO.0.A	P-value=2.69e-04
Smad5	-168	-146	GTCCTCGCTCTGGAGAGCTGGA	-	REST_MOUSE.H11MO.0.A	P-value=2.37e-04
Smad5	4	26	TCCGGGTCCCCGGCGAGCGGGC	+	REST_MOUSE.H11MO.0.A	P-value=9.37e-05
Smad5	319	341	GCTGCCACCTCGGCGCGCCACC	+	REST_MOUSE.H11MO.0.A	P-value=3.94e-04
Cacng3	-335	-313	CCAGGGCCTTTGGAGAGAAGCT	+	REST_MOUSE.H11MO.0.A	P-value=3.51e-04
Cacng3	55	77	GACAGAAGCCGGGAAAGATCTA	-	REST_MOUSE.H11MO.0.A	P-value=4.76e-04
Cacng3	430	452	TGCAGCGGCAAGGGGAGCTGTC	+	REST_MOUSE.H11MO.0.A	P-value=2.34e-04
Tmem63c	-255	-233	TTCTGCTCCATGGAGGACTGGC	+	REST_MOUSE.H11MO.0.A	P-value=4.75e-04
Fbxl16	-371	-349	GCTCGCGCCAAGGACCGCAATT	+	REST_MOUSE.H11MO.0.A	P-value=2.18e-04
Fbxl16	127	149	CGGAACTCTGCGGAGAGGGCCC	+	REST_MOUSE.H11MO.0.A	P-value=3.87e-04
Fbxl16	288	310	CACCTTACCTCGGCCAGGGCTT	-	REST_MOUSE.H11MO.0.A	P-value=1.73e-04
Fbxl16	397	419	GTGGGGACTTGGGACTGCGCCG	+	REST_MOUSE.H11MO.0.A	P-value=5.63e-05
Khsrp	81	103	CTTATAACTAGGGAAAGCAGCA	-	REST_MOUSE.H11MO.0.A	P-value=1.45e-04
Stx1b	-88	-66	AGGGGCACTGGGGACAGGACAT	-	REST_MOUSE.H11MO.0.A	P-value=6.61e-05
Stx1b	37	59	ACAGGCGCCGTGGGGAGGGGAA	+	REST_MOUSE.H11MO.0.A	P-value=4.31e-04
Stx1b	467	489	GTTGGCACCAAAGATAGGCCTT	+	REST_MOUSE.H11MO.0.A	P-value=1.70e-04
Slc5a6	-247	-225	GGTCTCAGCATGGACAGTTATG	+	REST_MOUSE.H11MO.0.A	P-value=3.52e-04
Mavs	124	146	GAGGGAACCTTGGCTAGGGCCA	+	REST_MOUSE.H11MO.0.A	P-value=1.00e-04
Mavs	327	349	GAAAGAACCTCGGAGTGCCCCC	+	REST_MOUSE.H11MO.0.A	P-value=6.69e-05
Mavs	434	456	GTCCGGGCTACGGCCTGATCCT	+	REST_MOUSE.H11MO.0.A	P-value=3.35e-04
Zyx	60	82	GCCTGGAGTGCGGACAGTGAGT	+	REST_MOUSE.H11MO.0.A	P-value=3.37e-04
Mrfap1	-48	-26	AAGATCAGCCCGGAGAGTTACT	+	REST_MOUSE.H11MO.0.A	P-value=4.76e-04
Scn4b	65	87	AACACGAGTAAGGGCAGCGGCT	-	REST_MOUSE.H11MO.0.A	P-value=2.96e-04
Fn3k	-164	-142	GAAATCGCCTTGGAGAGAGAAA	+	REST_MOUSE.H11MO.0.A	P-value=1.35e-04
Fn3k	65	87	AGCTGCTCCATGGAGAGTTGAG	-	REST_MOUSE.H11MO.0.A	P-value=1.16e-04
Fn3k	435	457	ACCTCCCCCATGGTCAGTGATT	-	REST_MOUSE.H11MO.0.A	P-value=4.07e-04
Gm13375	-480	-458	CTCGGCAGCTCGGCCCGCGGCG	+	REST_MOUSE.H11MO.0.A	P-value=1.19e-04
Gm13375	-382	-360	CGGGGCACAAAGGCGAGCGGCG	-	REST_MOUSE.H11MO.0.A	P-value=1.91e-04
Gm13375	88	110	GTAGGGGGCCTGGCGAGCACCA	-	REST_MOUSE.H11MO.0.A	P-value=2.77e-04
Gm13375	306	328	TGCAGTGCGGCGGGCAGGGACA	-	REST_MOUSE.H11MO.0.A	P-value=1.32e-04
Il6ra	28	50	CTTCTGGCCTAGGACAACAGCC	+	REST_MOUSE.H11MO.0.A	P-value=3.18e-04
Egr3	-110	-88	CCCTGCACCACGGATCGCCTCT	+	REST_MOUSE.H11MO.0.A	P-value=1.73e-04
Egr3	-84	-62	CGCAGCTTCCAGGCGAGCGGCA	-	REST_MOUSE.H11MO.0.A	P-value=2.14e-04
Egr3	67	89	ATCTGTACCCCGAGGAGATCCC	+	REST_MOUSE.H11MO.0.A	P-value=2.35e-04
Egr3	339	361	TTCCCGATCTCGGAGGGCGGGA	-	REST_MOUSE.H11MO.0.A	P-value=4.56e-04
Egr3	390	412	GCCCCCACCCGGGAGAACCGAA	-	REST_MOUSE.H11MO.0.A	P-value=3.25e-04
Ahdc1	325	347	GGCAGGGCGAGGGCGAGAGACG	+	REST_MOUSE.H11MO.0.A	P-value=2.36e-04
Men1	-307	-285	ACAAGTGCTCTGAACAGCTGAA	+	REST_MOUSE.H11MO.0.A	P-value=3.61e-04
Men1	125	147	ACAAGTCCCAAGGAGAGTCCCG	-	REST_MOUSE.H11MO.0.A	P-value=1.06e-04
Actr1b	221	243	GCTACAGCCGAGGAAAGCTGCT	+	REST_MOUSE.H11MO.0.A	P-value=1.95e-04
Baiap2	-421	-399	AAGAGGACCCAAGAGAGGAGCG	-	REST_MOUSE.H11MO.0.A	P-value=2.63e-04
Baiap2	-124	-102	GCCTGCAGCTCGGATCGCTGCC	+	REST_MOUSE.H11MO.0.A	P-value=2.86e-04
Baiap2	318	340	ACCAGGACCACAGAGCGCGGCG	-	REST_MOUSE.H11MO.0.A	P-value=3.15e-05
Baiap2	416	438	GCCGGGACCCAGGACCATGTCG	+	REST_MOUSE.H11MO.0.A	P-value=1.95e-04
Grik5	-345	-323	TCCCGCACCGTGGACGGGAGGA	+	REST_MOUSE.H11MO.0.A	P-value=2.39e-05
Grik5	-305	-283	CTAAGGGCCACGGACTGTGGGG	+	REST_MOUSE.H11MO.0.A	P-value=2.06e-04
Grik5	-267	-245	GTCCTCCCCGCGGACCGCTTTC	-	REST_MOUSE.H11MO.0.A	P-value=4.70e-04
Grik5	-209	-187	TCCAGAAGTGTGGAGAGCCGTG	-	REST_MOUSE.H11MO.0.A	P-value=1.87e-04
Grik5	-92	-70	GACGCCCCCAGGGAGAGGGTCT	+	REST_MOUSE.H11MO.0.A	P-value=2.12e-04
Wdhd1	-488	-466	AAGGGAACCAGGGCCTGCGCAT	-	REST_MOUSE.H11MO.0.A	P-value=4.66e-04
Wdhd1	-406	-384	GGAATCCCCACAGACAGCTCTT	-	REST_MOUSE.H11MO.0.A	P-value=1.84e-04
Wdhd1	322	344	CTCACAACCACGGGTAGTTTAT	+	REST_MOUSE.H11MO.0.A	P-value=1.75e-04
Rps6kb2	-12	10	GTAAGCACTGAGGTCCGTGGTC	-	REST_MOUSE.H11MO.0.A	P-value=2.40e-04
Mkln1	162	184	TGCAGCGCGTAGGGCAGAAGCC	-	REST_MOUSE.H11MO.0.A	P-value=7.80e-05
Mkln1	404	426	CTGAGGGCCCGGGAGCGAGCTC	+	REST_MOUSE.H11MO.0.A	P-value=4.90e-04
Atp9a	-426	-404	GTCATCACCTTGGTCAGCTGTC	+	REST_MOUSE.H11MO.0.A	P-value=9.55e-07
Atp9a	-297	-275	ACCTCCTCCTGGGAGAGCGCCG	-	REST_MOUSE.H11MO.0.A	P-value=9.26e-05
Atp9a	151	173	CCCTGGACGGTGGACGGAAACT	-	REST_MOUSE.H11MO.0.A	P-value=1.58e-04
Asf1a	-300	-278	GCGAGAAGCACAGACAGCTAGT	+	REST_MOUSE.H11MO.0.A	P-value=2.58e-04
Asf1a	255	277	CAAAACACCGTGGAGTGCCGCC	+	REST_MOUSE.H11MO.0.A	P-value=2.56e-04
Asf1a	317	339	TGCACGACGTCGGGCCGCGCCG	+	REST_MOUSE.H11MO.0.A	P-value=1.84e-04
Kctd3	236	258	CCCAAAAGCACGGACTGCAGCA	+	REST_MOUSE.H11MO.0.A	P-value=1.54e-04
Map7d1	217	239	TACAGAACTAGGGAAAGGCACA	+	REST_MOUSE.H11MO.0.A	P-value=1.74e-04
Phb2	-435	-413	TCCAGCACCACAATGAGCCTCC	+	REST_MOUSE.H11MO.0.A	P-value=2.58e-04
Phb2	317	339	ACCAGCACTCGGGCCAGTAGCC	+	REST_MOUSE.H11MO.0.A	P-value=7.12e-06
Phb2	353	375	CCTTCCACTGCGGAGAGAGGGG	-	REST_MOUSE.H11MO.0.A	P-value=4.83e-04
Phb2	425	447	TGAAGGCCTTCGGCCAGGATCG	-	REST_MOUSE.H11MO.0.A	P-value=4.82e-04
Eny2	-46	-24	ATAGGCAGGGTGGCCAGATCCC	+	REST_MOUSE.H11MO.0.A	P-value=1.07e-04
Eny2	109	131	ACCATCACCGCGGGCGAGGGCC	-	REST_MOUSE.H11MO.0.A	P-value=3.94e-04
Eny2	456	478	CCTAAAATCACGGATAGTGACC	-	REST_MOUSE.H11MO.0.A	P-value=2.07e-04
Tnks1bp1	-288	-266	TACAGCACCATAGAGCGCGGGC	-	REST_MOUSE.H11MO.0.A	P-value=4.29e-05
Tnks1bp1	-249	-227	GAAACCGCCCTGGACAGCTTTC	-	REST_MOUSE.H11MO.0.A	P-value=3.29e-05
Tnks1bp1	193	215	GCCGGGACCTTAGATTGGGGCG	+	REST_MOUSE.H11MO.0.A	P-value=4.29e-04
Prrt3	-241	-219	GTACCTACCAAAGCCAGAGGTC	-	REST_MOUSE.H11MO.0.A	P-value=3.54e-04
Prrt3	470	492	GCAACCTCCCTGGGGAGAAACT	+	REST_MOUSE.H11MO.0.A	P-value=4.92e-04
Comt	271	293	CTAGAAACAAAGGTCAGCTCCA	+	REST_MOUSE.H11MO.0.A	P-value=2.46e-04
Cacnb3	-419	-397	TGCAGAAGCCTGGTCGGGACCA	+	REST_MOUSE.H11MO.0.A	P-value=2.75e-04
Cacnb3	100	122	ACCAGGAGCGAGGAGAGGGAGC	+	REST_MOUSE.H11MO.0.A	P-value=4.63e-05
Cacnb3	216	238	TCCCTCCCCCGGGCCAGGGGCT	-	REST_MOUSE.H11MO.0.A	P-value=4.47e-04
Cacnb3	456	478	CTCAGCTCCCCAGTCAGACCTC	-	REST_MOUSE.H11MO.0.A	P-value=4.43e-04
Efnb1	-351	-329	GGAGGTACTTGGGACAGGGTTT	+	REST_MOUSE.H11MO.0.A	P-value=1.45e-04
Efnb1	-2	20	CTATGCGCGCTGGACAGCAGTG	+	REST_MOUSE.H11MO.0.A	P-value=2.41e-04
Aimp1	-294	-272	ACTAACACCCAGGCTCGCTCAC	-	REST_MOUSE.H11MO.0.A	P-value=4.98e-04
Rapgefl1	-406	-384	ATTGGCACTGGGGGCGGTACCC	-	REST_MOUSE.H11MO.0.A	P-value=3.42e-04
Rapgefl1	197	219	CACTGGACTCTGGCCAGCGAGG	+	REST_MOUSE.H11MO.0.A	P-value=1.80e-04
Rapgefl1	250	272	AGCAGAGCCGAGGGCCGTGCCA	-	REST_MOUSE.H11MO.0.A	P-value=3.98e-04
Rapgefl1	336	358	GGCGGCCCCTAAGAGAGGGGCG	+	REST_MOUSE.H11MO.0.A	P-value=3.05e-04
4632415L05Rik	66	88	TGCTGCACCGAAGTGAGGGGAC	+	REST_MOUSE.H11MO.0.A	P-value=4.13e-04
4632415L05Rik	234	256	TCCCGCGCCAAGGCCGGCAGCT	-	REST_MOUSE.H11MO.0.A	P-value=7.59e-05
4632415L05Rik	264	286	AGCAGCACGGTGATGAGCAGCT	-	REST_MOUSE.H11MO.0.A	P-value=1.89e-04
4632415L05Rik	356	378	AGCCGCGGCACGGATAGCAGCT	-	REST_MOUSE.H11MO.0.A	P-value=2.46e-04
Mark2	-327	-305	GCCAGGGTGATGGACAGGGGAG	-	REST_MOUSE.H11MO.0.A	P-value=1.64e-04
Gstz1	-246	-224	GACGGGGCAGCGGACAAGACCC	-	REST_MOUSE.H11MO.0.A	P-value=4.56e-04
Gstz1	9	31	GCCAGCCCGAAGGAGGGAGGCC	+	REST_MOUSE.H11MO.0.A	P-value=1.37e-04
Klhdc3	-342	-320	CAGAGCACCAAGGGAAGGGGCC	-	REST_MOUSE.H11MO.0.A	P-value=1.54e-04
Dclk2	-459	-437	CCCAGCCCAGCGGACAGACGGA	-	REST_MOUSE.H11MO.0.A	P-value=3.87e-04
Ube4a	-370	-348	CACACACCCACGGAAAGCTATA	-	REST_MOUSE.H11MO.0.A	P-value=3.79e-04
Ube4a	206	228	ACCACTACCACAGAAAGAAAAG	+	REST_MOUSE.H11MO.0.A	P-value=2.89e-04
Armc9	-429	-407	CTCAGAATTCTGGCCAGCCCAC	-	REST_MOUSE.H11MO.0.A	P-value=8.20e-05
Grwd1	-264	-242	ATTAGGTCCCTGGTCAGAGGTC	-	REST_MOUSE.H11MO.0.A	P-value=7.00e-05
Grwd1	-109	-87	GAGGGCACCCCAGATGGCTCCC	-	REST_MOUSE.H11MO.0.A	P-value=4.25e-04
Grwd1	389	411	CTCAGCACTGCAGAGGGGGAGC	-	REST_MOUSE.H11MO.0.A	P-value=3.46e-04
Shf	-362	-340	GCTAGATCCTAGGACAAGGGGA	-	REST_MOUSE.H11MO.0.A	P-value=3.79e-04
Shf	-266	-244	CTGGGCACCGAGGAGAGCCTGA	+	REST_MOUSE.H11MO.0.A	P-value=4.69e-05
Shf	338	360	CGCTGCTCCACAGACAGGTTCT	+	REST_MOUSE.H11MO.0.A	P-value=3.19e-04
Shf	467	489	ATCCTCACTTTGGAGAAATTCC	-	REST_MOUSE.H11MO.0.A	P-value=1.69e-04
Mtf2	-22	0	TCTGCGGCTCTGGAGAGCTGCC	+	REST_MOUSE.H11MO.0.A	P-value=9.42e-05
Mtf2	297	319	GTCGGTTCCCAGGCCAAGGTCT	-	REST_MOUSE.H11MO.0.A	P-value=3.88e-04
Zfp790	-348	-326	AAAGGCTCCCAGGAGAGGGAAA	+	REST_MOUSE.H11MO.0.A	P-value=4.05e-04
Scn2b	173	195	TGAGGGACCAAGGACCACAAGG	-	REST_MOUSE.H11MO.0.A	P-value=3.98e-04
Scn2b	445	467	CTGGGGATCTGGGACAGCTGGG	+	REST_MOUSE.H11MO.0.A	P-value=1.39e-04
Tpgs1	-386	-364	CCAAAAACCCGGGAGAGCCCAG	+	REST_MOUSE.H11MO.0.A	P-value=2.34e-04
Tpgs1	119	141	GCCAATTTCCCGGACAGTGGCC	+	REST_MOUSE.H11MO.0.A	P-value=1.73e-04
Tpgs1	330	352	GGGAGCCCCCGGGCCAGCTCCT	+	REST_MOUSE.H11MO.0.A	P-value=3.99e-05
Abhd16a	28	50	CTGAGGCCGAGGGACAGCGGCC	+	REST_MOUSE.H11MO.0.A	P-value=2.82e-05
Dpysl2	320	342	CCCAGCACCTCGACTAAAACCC	-	REST_MOUSE.H11MO.0.A	P-value=1.96e-04
Dpysl2	447	469	ACCAGGACCAAGGCCTAGGCTT	+	REST_MOUSE.H11MO.0.A	P-value=1.38e-04
Ampd3	-133	-111	CCCAGCACTGCAGCCTGCTGAC	-	REST_MOUSE.H11MO.0.A	P-value=3.16e-04
Ampd3	-83	-61	TGAGTTGCCAAGGCCAGCGGGA	-	REST_MOUSE.H11MO.0.A	P-value=3.48e-04
Ampd3	174	196	GTAAGTGTCGTGGAGGGAACCA	+	REST_MOUSE.H11MO.0.A	P-value=3.82e-04
Ampd3	320	342	CATCTGACCCGGGACAGTGTCG	+	REST_MOUSE.H11MO.0.A	P-value=3.53e-04
Ampd3	375	397	CTTCCGGCCGAGGACAGGGAGG	+	REST_MOUSE.H11MO.0.A	P-value=4.53e-04
Ampd3	438	460	CCCAGCGCCTCGGGTAGCTTCG	+	REST_MOUSE.H11MO.0.A	P-value=8.96e-05
Il13ra1	-362	-340	AAAAGAACCTTGGCCTGGGAAT	-	REST_MOUSE.H11MO.0.A	P-value=3.88e-04
Il13ra1	-301	-279	TTTGGCACTCGGGACAACCACA	+	REST_MOUSE.H11MO.0.A	P-value=4.61e-05
Il13ra1	119	141	GCTGCTACTGTGGACCGCCACC	+	REST_MOUSE.H11MO.0.A	P-value=2.56e-04
Il13ra1	274	296	TCGATCGCCTTGGTCAGGGTGC	+	REST_MOUSE.H11MO.0.A	P-value=4.17e-04
Calu	-408	-386	GTTGGCGGGGCGGAGAGCTGCT	+	REST_MOUSE.H11MO.0.A	P-value=4.03e-04
Calu	82	104	CTCACTCCCTGGGTGAGCCGCA	+	REST_MOUSE.H11MO.0.A	P-value=4.52e-04
Calu	177	199	ACAGGGCCGACGGACAGAATAA	-	REST_MOUSE.H11MO.0.A	P-value=4.32e-04
Calu	334	356	AACGGTGCCCAGGAGGGCGCAG	-	REST_MOUSE.H11MO.0.A	P-value=4.11e-04
Pik3c2b	378	400	GCCAGGACCGCGGCCCAGGCCG	-	REST_MOUSE.H11MO.0.A	P-value=7.20e-05
Atg9a	417	439	ATGGGAACCCTGGATAGATCTG	+	REST_MOUSE.H11MO.0.A	P-value=4.42e-05
Ypel4	82	104	GACTGCAGGCTGGACAGCTGCT	-	REST_MOUSE.H11MO.0.A	P-value=9.37e-05
Anxa2	301	323	CCGACCCCTCAGGAGAGTGGCA	-	REST_MOUSE.H11MO.0.A	P-value=4.70e-04
Washc4	140	162	CTCGGCCCTGCGGACCGCGGGA	-	REST_MOUSE.H11MO.0.A	P-value=2.76e-04
Washc4	381	403	GGCGGCGCTGCGGACGGAGGGC	+	REST_MOUSE.H11MO.0.A	P-value=3.20e-04
Stxbp4	-455	-433	ACACACACCTTGGCTAGAAACG	+	REST_MOUSE.H11MO.0.A	P-value=4.40e-04
Larp6	-6	16	GGTAAAACCCAGACCAGGTCCC	-	REST_MOUSE.H11MO.0.A	P-value=3.41e-04
Larp6	273	295	CTCAGCCTCCTGGATGGCGACA	-	REST_MOUSE.H11MO.0.A	P-value=2.73e-04
Slc35f3	-408	-386	CCTATCCCCCAGGACAGCCCCA	-	REST_MOUSE.H11MO.0.A	P-value=5.02e-05
Slc35f3	345	367	CTCTGGGTCAGGGACAGACGCC	-	REST_MOUSE.H11MO.0.A	P-value=2.94e-04
Slc35f3	406	428	GGCTGCACTGCGGACAGCGTCC	-	REST_MOUSE.H11MO.0.A	P-value=1.33e-06
Bhlhb9	-56	-34	AGCAGGGCTGTGGACAAAGATG	-	REST_MOUSE.H11MO.0.A	P-value=1.92e-04
Bhlhb9	179	201	AGCAGGGCTGTGAACAGAGACA	-	REST_MOUSE.H11MO.0.A	P-value=9.59e-05
Bhlhb9	414	436	AGCAGGACTGTGGACAAAGACA	-	REST_MOUSE.H11MO.0.A	P-value=4.90e-06
Entpd5	281	303	AGAAGCCCCATGGAGAACCTCC	+	REST_MOUSE.H11MO.0.A	P-value=1.59e-04
Rtkn	87	109	TCCTGGAGCTCGGAAAACACCG	-	REST_MOUSE.H11MO.0.A	P-value=4.71e-04
Rtkn	157	179	ACCAGCACTTGGGGCGGGTCCC	-	REST_MOUSE.H11MO.0.A	P-value=8.16e-05
Kctd21	-186	-164	GCCGGCACTGGGACCAGCTGGC	-	REST_MOUSE.H11MO.0.A	P-value=2.29e-04
Yjefn3	-198	-176	ACCAGCACATCGGGCTGCACCG	-	REST_MOUSE.H11MO.0.A	P-value=1.28e-04
Yjefn3	132	154	TCCAGTACTTAGGACCGAAGTT	+	REST_MOUSE.H11MO.0.A	P-value=4.85e-05
Yjefn3	262	284	CGCAGGACACCGGGCAAGGGCA	+	REST_MOUSE.H11MO.0.A	P-value=4.04e-04
Ccdc97	-116	-94	CCCACCACACTGGACAGGAGCC	+	REST_MOUSE.H11MO.0.A	P-value=7.56e-06
Ccdc97	214	236	GCCCCCACGGTGGCTGGCGCCA	+	REST_MOUSE.H11MO.0.A	P-value=4.18e-04
Ccdc97	237	259	CCCAGGATCCAGATCAGAAGCA	-	REST_MOUSE.H11MO.0.A	P-value=4.58e-04
Ccdc97	339	361	TGTCCTGCCCTGGACAGGTCTC	+	REST_MOUSE.H11MO.0.A	P-value=1.33e-04
Arhgdia	-475	-453	TCCAGTAGCTAGGGGAGGGTCA	+	REST_MOUSE.H11MO.0.A	P-value=1.36e-04
Arhgdia	-136	-114	GGAGGCACAGGAGACAGCTCCC	-	REST_MOUSE.H11MO.0.A	P-value=1.02e-04
Arhgdia	-58	-36	AAGAGAAGCAGGGACAGGCTCC	-	REST_MOUSE.H11MO.0.A	P-value=4.16e-04
Arhgdia	118	140	GCCAGGAGCAAAGACAAAACAG	-	REST_MOUSE.H11MO.0.A	P-value=3.03e-04
Arhgdia	187	209	TCTATGCCCAGGGCCAGCACTG	-	REST_MOUSE.H11MO.0.A	P-value=1.91e-04
Arhgdia	467	489	AGCAGAACCCTGAAAAGCCACT	+	REST_MOUSE.H11MO.0.A	P-value=2.03e-04
Sipa1l3	-467	-445	TCCTGAACCCTGGCCAGCTACT	+	REST_MOUSE.H11MO.0.A	P-value=2.92e-06
Sipa1l3	97	119	TCAGGTGCCTAGGAAAGCGGCT	-	REST_MOUSE.H11MO.0.A	P-value=9.23e-05
Htr2c	376	398	CTCGGCGCGAAGGATAGCGCCG	-	REST_MOUSE.H11MO.0.A	P-value=1.92e-05
Nsmf	-374	-352	AGCAGTACTGAGGAGCACGGAC	+	REST_MOUSE.H11MO.0.A	P-value=3.51e-04
Nsmf	-96	-74	CCTTCCACTTAGGCCAGGGCCT	-	REST_MOUSE.H11MO.0.A	P-value=1.54e-04
Nsmf	128	150	CTCAGCCTCAGGGTCAGGGTCA	-	REST_MOUSE.H11MO.0.A	P-value=2.15e-04
Nsmf	472	494	CAGGGCATCCTGGTCAGAGACC	-	REST_MOUSE.H11MO.0.A	P-value=2.30e-04
Lims2	-433	-411	GCCAGAGCCAGGGAGCGAGCGC	-	REST_MOUSE.H11MO.0.A	P-value=1.78e-04
Lims2	76	98	GACATGGTCCCGGACAGATGCG	+	REST_MOUSE.H11MO.0.A	P-value=3.07e-04
Shank3	-299	-277	CCCAGTACGGTGGTCTGCGACG	+	REST_MOUSE.H11MO.0.A	P-value=1.12e-04
Shank3	64	86	GCCAGCGCGGGGGACAGCGGCT	-	REST_MOUSE.H11MO.0.A	P-value=4.86e-06
Shank3	237	259	GACGGCCCCGGGGCCAGCGCCG	+	REST_MOUSE.H11MO.0.A	P-value=3.24e-05
St6galnac6	-82	-60	CCCAGAAGCCAGGACAGAAGCA	-	REST_MOUSE.H11MO.0.A	P-value=1.24e-05
Adgrb2	10	32	GCGCGCGCTGCGGGCAGCGGCC	+	REST_MOUSE.H11MO.0.A	P-value=2.41e-04
Adgrb2	317	339	GGCGCGGCTGCGGCGAGCTGCC	+	REST_MOUSE.H11MO.0.A	P-value=2.46e-04
Adgrb2	426	448	GACGGCGCCCAGGTGAGTGCTC	+	REST_MOUSE.H11MO.0.A	P-value=1.98e-04
Paqr4	-225	-203	GTACATACCTAGGTGAGCAAGC	-	REST_MOUSE.H11MO.0.A	P-value=4.78e-04
Paqr4	473	495	TCCAGCAGCTGGGATAATGACA	-	REST_MOUSE.H11MO.0.A	P-value=1.12e-04
Brip1os	-209	-187	TGTGGCGCTGCGGAGTGCAGCC	-	REST_MOUSE.H11MO.0.A	P-value=3.72e-04
Wdr83os	-482	-460	CTCACGACCCTAGCTAGCCTCT	+	REST_MOUSE.H11MO.0.A	P-value=3.36e-04
Wdr83os	-197	-175	ATGAAGACGCTGGACTGCAGCC	-	REST_MOUSE.H11MO.0.A	P-value=1.39e-04
Pole3	237	259	GCCAGGGCTACAGAGAGAAACC	-	REST_MOUSE.H11MO.0.A	P-value=8.43e-05
Aatf	228	250	TTTCAGAGCATGGACAGCTGTG	+	REST_MOUSE.H11MO.0.A	P-value=8.40e-05
Map1lc3b	192	214	GCCGGAGCTTTGGTGAGCCCCG	+	REST_MOUSE.H11MO.0.A	P-value=4.27e-04
Wbp1l	-237	-215	CCCCGCCCCGCAGAGAGTGGCG	-	REST_MOUSE.H11MO.0.A	P-value=4.72e-04
Fam57a	-260	-238	ACCTGCTCGATGGCGAGTTGCA	+	REST_MOUSE.H11MO.0.A	P-value=4.42e-04
Fam57a	160	182	CCGGGCGCCCCAGAGAGCGGTA	+	REST_MOUSE.H11MO.0.A	P-value=4.29e-04
Fam57a	215	237	GTTGGCTTCATGGCCAGCGGGG	-	REST_MOUSE.H11MO.0.A	P-value=2.62e-04
Tulp3	-313	-291	ACCTGTGCTAAGGCCAGTGTCT	+	REST_MOUSE.H11MO.0.A	P-value=3.32e-04
Tulp3	-275	-253	GCCAGAGGCAGAGACAGTGACA	-	REST_MOUSE.H11MO.0.A	P-value=3.83e-04
Tulp3	231	253	TCTTGGACACTGGTCAGCCTCC	+	REST_MOUSE.H11MO.0.A	P-value=4.54e-04
Tsc1	-401	-379	CTAGGCTCAGTGGAGAGCGCTG	-	REST_MOUSE.H11MO.0.A	P-value=2.84e-04
Tsc1	278	300	GCTGGGGCCCCGGGGAGCTGAG	+	REST_MOUSE.H11MO.0.A	P-value=4.71e-04
Tsc1	405	427	TGCGCCGCGCAGGTCAGAGACC	+	REST_MOUSE.H11MO.0.A	P-value=3.67e-04
Gsk3a	-298	-276	CAAGGGACCTGGGAGAGGGGGG	-	REST_MOUSE.H11MO.0.A	P-value=2.36e-04
Gsk3a	376	398	CTCAAAACCAGAGAGAGAAAGA	-	REST_MOUSE.H11MO.0.A	P-value=2.54e-04
Psmf1	125	147	CTCATGACTGAGGAGAGAAACG	-	REST_MOUSE.H11MO.0.A	P-value=2.37e-05
Fam98c	-321	-299	TGCCAGACCGTGGGGGGCGCCC	+	REST_MOUSE.H11MO.0.A	P-value=2.18e-04
Iqsec2	-303	-281	TGAAGACCCCAGGACAGTTGGA	+	REST_MOUSE.H11MO.0.A	P-value=1.40e-04
Iqsec2	-73	-51	CGGAGCGCCGTGGGCCGCGTCC	+	REST_MOUSE.H11MO.0.A	P-value=3.88e-04
Iqsec2	29	51	GACAGCGCTGGGGCCGGCGGCA	-	REST_MOUSE.H11MO.0.A	P-value=2.54e-04
Iqsec2	181	203	TGGCGGCCCAGGGACAGGGGAA	-	REST_MOUSE.H11MO.0.A	P-value=2.27e-04
Iqsec2	401	423	AGCTGCACCGTGGGGAACTGCA	+	REST_MOUSE.H11MO.0.A	P-value=9.59e-05
Mfsd7b	164	186	CTCAGCAGTTAGGAGTGTGCAC	+	REST_MOUSE.H11MO.0.A	P-value=2.59e-04
Zbtb33	-164	-142	TTCGCAGTCACGGAAAGAGCCG	+	REST_MOUSE.H11MO.0.A	P-value=4.21e-04
Col20a1	414	436	TTCACTCCCAAGGAAAAAAGCC	+	REST_MOUSE.H11MO.0.A	P-value=2.50e-04
Tspyl2	-325	-303	TGTGATGCCTTGGTCAGGGCCC	+	REST_MOUSE.H11MO.0.A	P-value=1.91e-04
Tspyl2	-270	-248	CCACGCAGCACGGAGAGAGGGG	-	REST_MOUSE.H11MO.0.A	P-value=3.22e-04
C2cd3	-41	-19	TTCCCTACCTTGGCCAAGTTGG	-	REST_MOUSE.H11MO.0.A	P-value=4.08e-04
Aak1	-483	-461	CTTGGCCTCATGGACAGAGGCA	-	REST_MOUSE.H11MO.0.A	P-value=3.65e-05
Aak1	-259	-237	CTGAGCACCCTGGGAAGAGTAG	-	REST_MOUSE.H11MO.0.A	P-value=2.76e-04
Aak1	-206	-184	AGTGGAACTCGGGACAGAGACA	-	REST_MOUSE.H11MO.0.A	P-value=4.43e-05
Mapk8ip2	-105	-83	TGCAGGAGCCGAGAGAGGTGCG	-	REST_MOUSE.H11MO.0.A	P-value=3.96e-04
Mapk8ip2	438	460	TCAACTACCCAGGCCAGGGCGC	+	REST_MOUSE.H11MO.0.A	P-value=2.52e-05
Id4	-217	-195	TCAGGGACCAGGGTGGGCTACT	+	REST_MOUSE.H11MO.0.A	P-value=1.89e-04
Id4	-89	-67	TCCAAAACCCCGAGCAGCTCTC	+	REST_MOUSE.H11MO.0.A	P-value=1.36e-04
Ddost	-278	-256	GTCATTACCAGGACCAGATAGG	-	REST_MOUSE.H11MO.0.A	P-value=3.01e-04
Ddost	-174	-152	GCCTCCGCCCAGGCTAGCTCCC	-	REST_MOUSE.H11MO.0.A	P-value=1.52e-04
Ddost	124	146	CCAGCAGCCCAGGCCAGCACCT	-	REST_MOUSE.H11MO.0.A	P-value=2.46e-04
Fbxw4	-316	-294	GGAAGGGCTCAGGAGAAGGCCT	-	REST_MOUSE.H11MO.0.A	P-value=4.70e-04
Fbxw4	-258	-236	CTCACCATCCCGGACAGAAAGA	+	REST_MOUSE.H11MO.0.A	P-value=1.88e-05
Fbxw4	-184	-162	TCCAAGATGTTGGCCAGAGTTA	-	REST_MOUSE.H11MO.0.A	P-value=4.67e-04
Acap3	-413	-391	AACCCCACTGCGGAGAGAAACA	+	REST_MOUSE.H11MO.0.A	P-value=7.71e-05
Acap3	46	68	TGTGAGGCCGAGGACAGGAAAC	-	REST_MOUSE.H11MO.0.A	P-value=2.42e-04
Acap3	283	305	GTGGTGACCGAGGACAGAGCGC	+	REST_MOUSE.H11MO.0.A	P-value=1.39e-05
Slc25a25	97	119	ACCAACACCACGAAGTGCCTCC	-	REST_MOUSE.H11MO.0.A	P-value=4.08e-04
Tppp	18	40	CGGGGCCCGGCGGACAGCTCTG	+	REST_MOUSE.H11MO.0.A	P-value=2.82e-04
Tppp	116	138	CCTCGGACCACGGACAGCGCCC	-	REST_MOUSE.H11MO.0.A	P-value=9.62e-08
Tppp	191	213	CTAGCCACTGCAGAGAGTGACA	-	REST_MOUSE.H11MO.0.A	P-value=2.77e-04
Tppp	315	337	CTTGATACGGTGGACAGAAAAC	+	REST_MOUSE.H11MO.0.A	P-value=1.01e-04
Sqstm1	-229	-207	CGCAGTACTGAGGGCAGGGCTG	+	REST_MOUSE.H11MO.0.A	P-value=6.94e-05
Cacna2d1	-285	-263	GGTGGTCCCTCGGGGAGCACCT	+	REST_MOUSE.H11MO.0.A	P-value=2.71e-04
Cacna2d1	6	28	TCGGCGACCGCGGATAAATCAG	+	REST_MOUSE.H11MO.0.A	P-value=4.18e-04
Cacna2d1	336	358	GTCAGAGTCAAGGCCAGCAGGC	-	REST_MOUSE.H11MO.0.A	P-value=7.99e-05
F2r	-116	-94	GACAGAACACGGGACAGGGAGT	-	REST_MOUSE.H11MO.0.A	P-value=1.62e-04
F2r	165	187	TCACCAGCCAGGGACAGGGCGA	+	REST_MOUSE.H11MO.0.A	P-value=3.12e-04
Ccdc39	-438	-416	TGCAGAACCTTAGCCAAGCCAC	+	REST_MOUSE.H11MO.0.A	P-value=3.29e-04
Nubp2	-479	-457	GCCATTGCCCAGGCCAACAACT	-	REST_MOUSE.H11MO.0.A	P-value=2.46e-04
Nubp2	311	333	ATCAGCACCCAGGTGTGAGGTC	-	REST_MOUSE.H11MO.0.A	P-value=7.03e-05
P4htm	-273	-251	GAGTGGGCCTTGGACCGAGCCT	+	REST_MOUSE.H11MO.0.A	P-value=4.92e-04
P4htm	454	476	GGGAGGAGGATGGGCAGCGGGC	+	REST_MOUSE.H11MO.0.A	P-value=4.87e-04
Coa7	-188	-166	GCAGAAACCTGGGAGAGGGCTG	+	REST_MOUSE.H11MO.0.A	P-value=2.33e-04
Coa7	-65	-43	CCCCGTACTGAGGAGCGCTGAC	+	REST_MOUSE.H11MO.0.A	P-value=2.95e-04
Coa7	64	86	TCCAGGACGAGGAGCAGGTGAA	+	REST_MOUSE.H11MO.0.A	P-value=4.38e-04
Rin1	419	441	GCACGTGCTGAGGACAGAGCCT	+	REST_MOUSE.H11MO.0.A	P-value=9.73e-05
Jmy	-198	-176	GGCTGCACTAAGGAGAAGGCGA	-	REST_MOUSE.H11MO.0.A	P-value=1.43e-04
Ppp2r2c	172	194	GCCGGGGCCCGGGAGGGCGGGC	-	REST_MOUSE.H11MO.0.A	P-value=3.22e-04
Ppp2r2c	214	236	TGCGGCGGCATGGCCCGCGCGC	+	REST_MOUSE.H11MO.0.A	P-value=4.81e-04
Mapk8ip1	-291	-269	GTCCCCACCTTGACCGGAGCCC	+	REST_MOUSE.H11MO.0.A	P-value=1.73e-04
Mapk8ip1	-183	-161	GTGGGGCCTCTGGGCAGCTCCA	+	REST_MOUSE.H11MO.0.A	P-value=1.68e-04
Mapk8ip1	162	184	TGCTGGGCCTGGGAGAGAAGGG	+	REST_MOUSE.H11MO.0.A	P-value=4.24e-04
Ccser1	-480	-458	GTTGCTACTGAGGACCGCAAGA	+	REST_MOUSE.H11MO.0.A	P-value=3.90e-04
Ccser1	212	234	AGGAGTGCTGAAGACAGCGGCC	+	REST_MOUSE.H11MO.0.A	P-value=2.24e-04
Ccser1	329	351	GGCCGAGCCGGGGAGAGTCACC	-	REST_MOUSE.H11MO.0.A	P-value=3.66e-04
Spsb3	257	279	GGCATCGCTGTGGCGAGATCCG	+	REST_MOUSE.H11MO.0.A	P-value=1.85e-04
Jph3	210	232	ACCCGCACCGCGGCCCGTGCGG	-	REST_MOUSE.H11MO.0.A	P-value=1.73e-04
Jph3	301	323	CTCCCCACCGCGGCGTGCGCTC	+	REST_MOUSE.H11MO.0.A	P-value=1.20e-04
Jph3	403	425	GCCGGACCCCGGGCCAGGGGAG	+	REST_MOUSE.H11MO.0.A	P-value=4.74e-04
Jph3	473	495	CGCGGCCGCCTGGAGAGGGGCG	-	REST_MOUSE.H11MO.0.A	P-value=4.48e-04
Rundc3a	49	71	CTCAGCACCTCGGAGAGCTCCC	+	REST_MOUSE.H11MO.0.A	P-value=1.40e-09
Stk32c	217	239	GCTACCACCCCAGACAGCATGG	+	REST_MOUSE.H11MO.0.A	P-value=7.24e-05
Stk32c	410	432	GTGCCCTCCCAGGACAGAGCCA	+	REST_MOUSE.H11MO.0.A	P-value=5.47e-05
Eaf1	-383	-361	ATCGCAACCATGGAGCGAAGTA	+	REST_MOUSE.H11MO.0.A	P-value=1.02e-04
Eaf1	-82	-60	GGCAGTGCCATGGAGAGAGAGT	-	REST_MOUSE.H11MO.0.A	P-value=1.08e-05
Eaf1	70	92	GACACCGCTCCGGAGCGCGCAC	-	REST_MOUSE.H11MO.0.A	P-value=3.83e-04
Eaf1	96	118	AGCGGCCCGCAGGACCGCGCTC	-	REST_MOUSE.H11MO.0.A	P-value=4.43e-04
Adap1	-447	-425	TTGGGAGCCAGGGAGCGCCCCA	+	REST_MOUSE.H11MO.0.A	P-value=4.52e-04
Adap1	-393	-371	TTACAAAGCAGGGACAGCACCG	-	REST_MOUSE.H11MO.0.A	P-value=1.34e-04
Adap1	-290	-268	ATCAGGGCTGGGGGCAGCCACT	-	REST_MOUSE.H11MO.0.A	P-value=1.88e-04
Adap1	-163	-141	TCCTGGCCGCTGGACAGCTGGG	+	REST_MOUSE.H11MO.0.A	P-value=2.52e-04
Camk2n1	-34	-12	CGCCGGACCGCGGCTGGCTTCC	-	REST_MOUSE.H11MO.0.A	P-value=3.07e-04
Camk2n1	15	37	GTGGGCCTCGGGGAGAGATCCC	-	REST_MOUSE.H11MO.0.A	P-value=2.92e-04
Camk2n1	470	492	GGGCGCACCCCGGGGAGCGCGC	-	REST_MOUSE.H11MO.0.A	P-value=9.78e-05
Rnaset2b	117	139	TTCGGAGCCCCGGGCAGTGCGA	+	REST_MOUSE.H11MO.0.A	P-value=8.60e-05
Smad1	49	71	GAGAGCACTCAGAAGAGCACCA	-	REST_MOUSE.H11MO.0.A	P-value=8.73e-05
Xrcc5	-363	-341	GTCAGATCCGCGGAAGGCTGAT	+	REST_MOUSE.H11MO.0.A	P-value=3.97e-04
Xrcc5	143	165	TAAGGTACCGAGAGCAGGGCCT	+	REST_MOUSE.H11MO.0.A	P-value=4.19e-04
Nfix	335	357	GGCACAGCTGGGGCCAGAGACT	-	REST_MOUSE.H11MO.0.A	P-value=3.70e-04
Dkk3	-476	-454	TGTAGCACCCAGAAGAGTAACT	-	REST_MOUSE.H11MO.0.A	P-value=3.93e-05
Dkk3	198	220	AGCAGGTCTTTGGCCAGGGGGT	+	REST_MOUSE.H11MO.0.A	P-value=2.84e-04
A730017C20Rik	-350	-328	GGCAGGGCCAGGGCCTGAGCAA	+	REST_MOUSE.H11MO.0.A	P-value=1.59e-04
Fam19a5	256	278	GCGCGCGCCGGGGACAATTACC	-	REST_MOUSE.H11MO.0.A	P-value=3.12e-04
Fam134a	-120	-98	ATCACGACAGCGGCCAACGCGC	+	REST_MOUSE.H11MO.0.A	P-value=1.20e-04
Fam134a	52	74	CTCGCGGGCTCGGGCAGCGGCT	+	REST_MOUSE.H11MO.0.A	P-value=4.92e-04
Mydgf	78	100	GTCAGGCCCAAGGGCAAAGCTG	-	REST_MOUSE.H11MO.0.A	P-value=1.46e-04
Evc2	-497	-475	CTGGGCACTCAGGGGAGCCCTA	+	REST_MOUSE.H11MO.0.A	P-value=4.04e-04
Evc2	-18	4	TCCGGACCCCGGGACCGCCCCC	-	REST_MOUSE.H11MO.0.A	P-value=2.51e-04
Evc2	183	205	GTCACCATCTCGGCCCGGCCCA	+	REST_MOUSE.H11MO.0.A	P-value=2.47e-04
Map3k11	-162	-140	TCTCGCACTAAGGAGAGGCGGC	-	REST_MOUSE.H11MO.0.A	P-value=1.52e-04
Zfp606	383	405	AGTGCAATCAGGGCCAGTGGCC	+	REST_MOUSE.H11MO.0.A	P-value=4.99e-04
Ctbp1	-161	-139	TGCCTCCCCCAGGACAGACCCC	-	REST_MOUSE.H11MO.0.A	P-value=1.32e-04
Ctbp1	-130	-108	GGCACCACGCAGGCAAGGGTCT	-	REST_MOUSE.H11MO.0.A	P-value=4.98e-04
Ctbp1	251	273	AACAGCCCCTAGGCCAGCAGCT	+	REST_MOUSE.H11MO.0.A	P-value=1.56e-05
C030037D09Rik	-404	-382	GCCGGGCCAGCGGCGAGAGCCC	+	REST_MOUSE.H11MO.0.A	P-value=3.38e-04
Cd320	380	402	AGCAGAACACAGGAGAAGGCAC	-	REST_MOUSE.H11MO.0.A	P-value=2.66e-04
Col4a5	-358	-336	TGAAAGGCAAAGGCCAGCAGCC	+	REST_MOUSE.H11MO.0.A	P-value=4.31e-04
Dact2	-449	-427	GTCATGACCATGGTGTGATGGC	+	REST_MOUSE.H11MO.0.A	P-value=2.08e-04
Glb1	61	83	GTGGGCGCTCTGGCCAGCCGCT	-	REST_MOUSE.H11MO.0.A	P-value=1.72e-04
Dleu2	-423	-401	GCTACAAGCTGAGACAGCTGCT	+	REST_MOUSE.H11MO.0.A	P-value=4.05e-04
Dleu2	-62	-40	CTCAGGGTCTTGGCAAGTGCTC	-	REST_MOUSE.H11MO.0.A	P-value=4.90e-04
Dleu2	251	273	TGGGGGACTTGGGAGTGCTGCA	-	REST_MOUSE.H11MO.0.A	P-value=3.23e-04
Cecr6	-134	-112	GCCCAGAGCTGGGACAGCAAGC	+	REST_MOUSE.H11MO.0.A	P-value=2.91e-04
Slc25a28	-486	-464	ATCACAGGCATGGCTAGTGCCT	+	REST_MOUSE.H11MO.0.A	P-value=4.73e-04
Slc25a28	-419	-397	TAAATGACTCTGGCCTGCACCC	-	REST_MOUSE.H11MO.0.A	P-value=2.87e-04
Slc25a28	237	259	GTCAGGGCCTGGGGCTGATGCT	+	REST_MOUSE.H11MO.0.A	P-value=2.75e-04
Slc25a28	387	409	TTTGAGATCCTGGAGAGAGCCC	+	REST_MOUSE.H11MO.0.A	P-value=3.43e-05
Fbxw5	-471	-449	ACTCTGACCTAGGACAGTGCAC	-	REST_MOUSE.H11MO.0.A	P-value=2.81e-05
Fbxw5	-191	-169	CCCAGCAGCAGAGAGAGCAGAG	+	REST_MOUSE.H11MO.0.A	P-value=1.72e-04
Fbxw5	-140	-118	TAAAGGACGGAGGATTGAGCCA	-	REST_MOUSE.H11MO.0.A	P-value=3.34e-04
Fbxw5	125	147	AGAGGCACCGCGGTGAGTCCCG	+	REST_MOUSE.H11MO.0.A	P-value=1.45e-04
Fbxw5	182	204	CTGGTGACTGGGGACAGGGCAG	-	REST_MOUSE.H11MO.0.A	P-value=2.20e-04
Fbxw5	259	281	GCCACGATCGGGGACAAGGGAC	-	REST_MOUSE.H11MO.0.A	P-value=1.91e-04
Tsc22d1	-337	-315	GCGCGGACCGAAGACAGGCCAC	+	REST_MOUSE.H11MO.0.A	P-value=2.90e-04
Tsc22d1	-208	-186	TCCTTCTCCTCGGTCAGAGCTC	+	REST_MOUSE.H11MO.0.A	P-value=2.87e-04
Tsc22d1	37	59	GCCACCGCCGCGAAAAGGAGCC	+	REST_MOUSE.H11MO.0.A	P-value=4.79e-04
Sphk2	-497	-475	CCTTGTCCCATGGCCAGTGGTC	-	REST_MOUSE.H11MO.0.A	P-value=3.14e-04
Bach1	-251	-229	CTTGCCACCAAAGGCAGAGATA	+	REST_MOUSE.H11MO.0.A	P-value=3.26e-04
Bach1	-30	-8	GCCAGCGCCTCGGGGCGCTAAA	-	REST_MOUSE.H11MO.0.A	P-value=2.86e-04
Bach1	31	53	TCCCTCTGCGCGGACAGCCGCC	-	REST_MOUSE.H11MO.0.A	P-value=4.98e-04
Bach1	323	345	CCCGGAACCCCGGCCCGCTCGG	-	REST_MOUSE.H11MO.0.A	P-value=1.58e-04
Bach1	465	487	GGTAGGGCCAGGGCCAGCGCGT	+	REST_MOUSE.H11MO.0.A	P-value=3.20e-05
Begain	-73	-51	TGCATCACAGAAGACAGGTTCA	-	REST_MOUSE.H11MO.0.A	P-value=2.35e-04
Begain	306	328	AACAAGGCCTAGGACGGTGGCT	+	REST_MOUSE.H11MO.0.A	P-value=3.32e-04
Fbrs	-168	-146	GCTTGCCCCAAGGCCAAGGCCC	-	REST_MOUSE.H11MO.0.A	P-value=2.71e-04
Hdgfrp2	292	314	GCAGTCACCTGAGCCAGCAGCC	-	REST_MOUSE.H11MO.0.A	P-value=2.05e-04
Hdgfrp2	413	435	GCCAGGATCCGGAACAGCGGAA	-	REST_MOUSE.H11MO.0.A	P-value=7.00e-05
Lca5	-74	-52	TCCAGGGCTAAAGAGAGCTAGC	+	REST_MOUSE.H11MO.0.A	P-value=1.34e-04
Lca5	141	163	GGTAGTATTTGGGACAGGGAGA	+	REST_MOUSE.H11MO.0.A	P-value=3.02e-04
Rnf220	-337	-315	CCGAGCACATGGGAAAGGGACA	-	REST_MOUSE.H11MO.0.A	P-value=2.99e-04
Rnf220	-260	-238	GCTAAGACTAAGGAGGGGATCA	-	REST_MOUSE.H11MO.0.A	P-value=4.41e-04
Rnf220	275	297	TCCCCAACCTAGGGCAGAAGCA	+	REST_MOUSE.H11MO.0.A	P-value=6.59e-05
Slc30a4	59	81	TTAAATACTTAAGAGAGCACTG	-	REST_MOUSE.H11MO.0.A	P-value=2.93e-04
Slc30a4	163	185	ATGCCGTCCATGGACAGAAATC	+	REST_MOUSE.H11MO.0.A	P-value=1.72e-04
Uvrag	295	317	CACAGCAGTGAGGCGAGCAGCA	-	REST_MOUSE.H11MO.0.A	P-value=1.64e-04
Asic2	-269	-247	AGTGGCTCCATGGACAAATACT	-	REST_MOUSE.H11MO.0.A	P-value=8.20e-05
Asic2	309	331	AGAAGGACTCAGGGTAGCAGAC	-	REST_MOUSE.H11MO.0.A	P-value=4.07e-04
Asic2	388	410	CCCTGGGCTTGGGAGAGGGTCA	-	REST_MOUSE.H11MO.0.A	P-value=4.82e-04
Map3k10	123	145	GTGGGGATGAAGGACAGGTCTA	-	REST_MOUSE.H11MO.0.A	P-value=1.26e-04
Acd	202	224	GCCGCCTCTGAGGACAGAGATG	+	REST_MOUSE.H11MO.0.A	P-value=2.31e-04
Acd	335	357	AGCAGGATCATGGAGTAGGCCT	+	REST_MOUSE.H11MO.0.A	P-value=2.61e-04
Acd	433	455	TTCCTCACCACGGCCTGGACGG	+	REST_MOUSE.H11MO.0.A	P-value=2.43e-04
2210016L21Rik	141	163	TCCAGCCCCCAGGCGGGCGTAG	-	REST_MOUSE.H11MO.0.A	P-value=4.29e-04
2210016L21Rik	220	242	TTCAGGCCCCCGGGGAGGAGCC	-	REST_MOUSE.H11MO.0.A	P-value=4.90e-05
2210016L21Rik	330	352	ACTGACACCGAGGGCAGAGGGT	+	REST_MOUSE.H11MO.0.A	P-value=3.02e-04
Stat1	219	241	CCCAGGTCCGAGGAGAGGGCGC	-	REST_MOUSE.H11MO.0.A	P-value=2.92e-05
Slc25a30	61	83	GTCAACCGTAGGGACAGGACCA	+	REST_MOUSE.H11MO.0.A	P-value=2.69e-04
D17Wsu92e	182	204	ACCTGACCCCTGGACAGAGAGA	+	REST_MOUSE.H11MO.0.A	P-value=1.38e-04
D17Wsu92e	317	339	AATAGTGCCATGGCCAGGGCTC	+	REST_MOUSE.H11MO.0.A	P-value=3.30e-05
Rtn4rl1	-295	-273	TGCGGGGCCGGGGAGGGCGATT	+	REST_MOUSE.H11MO.0.A	P-value=2.99e-04
Rtn4rl1	-213	-191	ATCATCCCCGGGGGCAGGTGCA	+	REST_MOUSE.H11MO.0.A	P-value=1.79e-04
Rtn4rl1	-189	-167	GAAAACACCTTGGAAGGCGGCG	+	REST_MOUSE.H11MO.0.A	P-value=2.64e-04
Rtn4rl1	116	138	CCCGCCCCCTCGGGCAGCGGCT	-	REST_MOUSE.H11MO.0.A	P-value=8.94e-05
Kif5c	350	372	TCCGCCATCTCGGGCCGCAGCA	-	REST_MOUSE.H11MO.0.A	P-value=4.19e-04
Hnrnpll	-401	-379	ACTGGAACTAGGAACAGAAGCA	-	REST_MOUSE.H11MO.0.A	P-value=2.42e-04
Gm16286	-51	-29	CCCAGCTCGCTGGGCGGCGACC	+	REST_MOUSE.H11MO.0.A	P-value=4.00e-04
Gm16286	249	271	TTTGGGCCCGGGGCGAGCAGTG	+	REST_MOUSE.H11MO.0.A	P-value=4.12e-04
Akt3	-242	-220	CCCTGTGCTATGGACAGGGAGT	-	REST_MOUSE.H11MO.0.A	P-value=1.68e-04
Akt3	-193	-171	GACACCACCAGGGACTGCAGGG	-	REST_MOUSE.H11MO.0.A	P-value=5.41e-05
Adarb1	39	61	CAAACCACGATGGAGAGCAATA	-	REST_MOUSE.H11MO.0.A	P-value=4.77e-05
Adarb1	275	297	TGCGGGACCTGGGATGGTGTTT	+	REST_MOUSE.H11MO.0.A	P-value=3.55e-04
Zbtb41	-366	-344	TTTGCCACTGTGGACTGGAAAC	+	REST_MOUSE.H11MO.0.A	P-value=1.49e-04
Zbtb41	-158	-136	TAGGGCACCCAGGGCAGGAAAG	+	REST_MOUSE.H11MO.0.A	P-value=2.34e-04
Dda1	-28	-6	GCCACCACGCGGGCCAATGACG	+	REST_MOUSE.H11MO.0.A	P-value=2.79e-04
Dda1	115	137	ACGCGGACGATGGTGAGCGCGG	+	REST_MOUSE.H11MO.0.A	P-value=4.07e-04
Dda1	280	302	GTGGGGTCTATGGGCAGCCCTC	-	REST_MOUSE.H11MO.0.A	P-value=4.76e-04
Cfap54	419	441	TCAAGCAGCAGGGTGAGTGACA	+	REST_MOUSE.H11MO.0.A	P-value=1.08e-04
Urgcp	-51	-29	TTCTGGGCTGTGGACAGACCTC	-	REST_MOUSE.H11MO.0.A	P-value=6.08e-05
Ppfia3	233	255	GCCAGGGCTCTGGACAGGAGAG	+	REST_MOUSE.H11MO.0.A	P-value=3.20e-05
Gm2415	284	306	CGCAGCTTGATGGTCAGCTCCA	-	REST_MOUSE.H11MO.0.A	P-value=1.77e-04
Tspan7	-235	-213	GTCTGTGCCTGGGCCAGATTGC	+	REST_MOUSE.H11MO.0.A	P-value=3.03e-04
Tspan7	373	395	TTAAACTCTCAGGACAGGATCA	+	REST_MOUSE.H11MO.0.A	P-value=1.99e-04
Atf6	-404	-382	CTCATTACCATGATGAGAAGAA	-	REST_MOUSE.H11MO.0.A	P-value=2.99e-04
Atf6	-266	-244	ACTAGGACGGTGGAGTGTGCTT	+	REST_MOUSE.H11MO.0.A	P-value=2.26e-04
Sh3bgrl3	-484	-462	TGGAGGACTGCAGCCAGGGTCA	+	REST_MOUSE.H11MO.0.A	P-value=2.52e-04
Sh3bgrl3	-348	-326	ATCCTGACTCAGGCCAGCTTCA	-	REST_MOUSE.H11MO.0.A	P-value=8.16e-05
Skiv2l	80	102	CCAAGGACTGAGGACAAGTCTG	-	REST_MOUSE.H11MO.0.A	P-value=1.12e-04
Skiv2l	178	200	TGCGTCACGATGGACAGACACA	+	REST_MOUSE.H11MO.0.A	P-value=1.69e-05
Slc25a1	-259	-237	CTTGGAGCCATGGTCAGGTCAC	+	REST_MOUSE.H11MO.0.A	P-value=7.44e-05
Tmem234	-257	-235	CTCTTCACCGTGGCCAAAGACC	-	REST_MOUSE.H11MO.0.A	P-value=5.73e-05
Tmem234	318	340	ACCAGCACCAGAGCAAGCACCT	-	REST_MOUSE.H11MO.0.A	P-value=4.11e-05
Ercc2	-125	-103	GGGCGGACTTCGGAGAGAAGTG	-	REST_MOUSE.H11MO.0.A	P-value=3.06e-04
Ercc2	322	344	TCCAGCATGTAGGAGAACTGCT	-	REST_MOUSE.H11MO.0.A	P-value=7.75e-05
Lhfpl3	-387	-365	ATCAGCCTCTTGGCCAGCAGCA	+	REST_MOUSE.H11MO.0.A	P-value=1.84e-05
Lhfpl3	366	388	GTCAGCTCCCGGGAGAAGCCGT	-	REST_MOUSE.H11MO.0.A	P-value=4.76e-04
Lhfpl3	456	478	ATGAGCATCATGGAGAGGCCGA	-	REST_MOUSE.H11MO.0.A	P-value=4.83e-05
Bcl7a	-68	-46	TCCCTACCCTAGGACAGAGCTG	-	REST_MOUSE.H11MO.0.A	P-value=2.39e-04
Bcl7a	222	244	CGCCGGTCTCTGGCCAGCTGCC	-	REST_MOUSE.H11MO.0.A	P-value=1.75e-04
Bcl7a	457	479	CCCAGCACGCGGGACGGGCCCG	-	REST_MOUSE.H11MO.0.A	P-value=1.37e-04
D130043K22Rik	-151	-129	TTCAGAACCATGGCAGGAAAGG	+	REST_MOUSE.H11MO.0.A	P-value=2.54e-04
Tigd2	200	222	CGCAGCCCTACAGCGAGCGACT	-	REST_MOUSE.H11MO.0.A	P-value=3.41e-04
Usp6nl	57	79	GCGGGGTCCCGGGAGAGCCGCC	+	REST_MOUSE.H11MO.0.A	P-value=2.81e-04
Usp6nl	387	409	TTCCCGGCCCCGGGCAGAGGGC	+	REST_MOUSE.H11MO.0.A	P-value=3.25e-04
Znrf1	241	263	GGGCGGTCCAGGGACAGGACGT	-	REST_MOUSE.H11MO.0.A	P-value=4.42e-04
Znrf1	411	433	GTCTCCACGGCGGCGAGGAGCG	+	REST_MOUSE.H11MO.0.A	P-value=2.34e-04
Atad2	-321	-299	ATAGGTATATAGGACAGCATCT	-	REST_MOUSE.H11MO.0.A	P-value=2.62e-04
Atad2	50	72	GTGGGAGCAGAGGACAGCTCTG	+	REST_MOUSE.H11MO.0.A	P-value=3.05e-04
Stard5	-199	-177	CTCAGCACCAAGGGGTAAACAT	+	REST_MOUSE.H11MO.0.A	P-value=3.19e-04
Stard5	83	105	TGCGTGGCCCAGGACGGGTCCA	-	REST_MOUSE.H11MO.0.A	P-value=2.41e-04
Stard5	460	482	GTCACTCCCTGGGAGAGGGATT	-	REST_MOUSE.H11MO.0.A	P-value=1.17e-04
Cecr2	-178	-156	CACCCCTGCGCGGACAGCTGCA	-	REST_MOUSE.H11MO.0.A	P-value=4.76e-04
Cecr2	-55	-33	CTCAGCGCTGAGGAAAACAGAT	-	REST_MOUSE.H11MO.0.A	P-value=4.54e-04
Cecr2	327	349	TTCGAGATCGAGGTGAGTAGCC	+	REST_MOUSE.H11MO.0.A	P-value=3.39e-04
Cecr2	460	482	CGCGGGGCCACGGGGAGCCCGT	-	REST_MOUSE.H11MO.0.A	P-value=4.46e-04
Apbb1	-222	-200	GTCATTACACTGGACTGATGAC	+	REST_MOUSE.H11MO.0.A	P-value=2.23e-04
Apbb1	-69	-47	CGCAGAACAGGGGAGAGGGGAT	-	REST_MOUSE.H11MO.0.A	P-value=1.88e-04
Apbb1	195	217	CTCAGTGCTCTGGATAGTCAGA	-	REST_MOUSE.H11MO.0.A	P-value=4.66e-04
Lrrc8b	318	340	CCCAACATCCAGGAGAGGTGCC	-	REST_MOUSE.H11MO.0.A	P-value=4.69e-05
Lrrc8b	384	406	TTCAGCCGTAGGGACAACGAAG	-	REST_MOUSE.H11MO.0.A	P-value=4.14e-04
Ddx18	399	421	GGAGTGACTGAAGACAGCTACA	-	REST_MOUSE.H11MO.0.A	P-value=2.80e-04
Gtf2ird1	-406	-384	TGTGTGACCTCGGGCAGGTCTC	+	REST_MOUSE.H11MO.0.A	P-value=1.22e-04
Ctdnep1	-266	-244	ATCCTGACCTCGGGGAGGGGGA	+	REST_MOUSE.H11MO.0.A	P-value=3.75e-04
Ctdnep1	430	452	GGCAGCACCCAAGCAAACTCAC	-	REST_MOUSE.H11MO.0.A	P-value=4.11e-04
Ctdnep1	461	483	GCGAGCACCGCGGACAGAGGAC	-	REST_MOUSE.H11MO.0.A	P-value=3.17e-07
Kcnab2	-69	-47	GGCCGCACCTTGGTCTGAGTCT	-	REST_MOUSE.H11MO.0.A	P-value=1.12e-04
Itga3	-200	-178	TGCAGCCCCTGGGGGAGGGGAA	-	REST_MOUSE.H11MO.0.A	P-value=2.39e-04
Itga3	171	193	TCCAGTTTTAGGGAGAGCGCCA	+	REST_MOUSE.H11MO.0.A	P-value=7.13e-05
2700049A03Rik	-395	-373	GCAGGTACCCCGGAGGGAGACG	-	REST_MOUSE.H11MO.0.A	P-value=9.37e-05
2700049A03Rik	-201	-179	CGCCGCGCCGCGGAAAGCTGAG	+	REST_MOUSE.H11MO.0.A	P-value=2.26e-04
Cdpf1	-306	-284	GCCAGGGCTGAGGACAGACATC	+	REST_MOUSE.H11MO.0.A	P-value=5.91e-05
Cdpf1	-163	-141	TTTGGAAGTCTGGAGAGAAGCT	-	REST_MOUSE.H11MO.0.A	P-value=2.06e-04
Phc2	-121	-99	AGCAGCACCAAGGCGTGTTCAA	+	REST_MOUSE.H11MO.0.A	P-value=4.00e-05
Phc2	-53	-31	ATTAGCATACCGGAGAGTGTCA	-	REST_MOUSE.H11MO.0.A	P-value=1.66e-04
Tprgl	272	294	TTCACTTGTAAGGCCAGAGACC	+	REST_MOUSE.H11MO.0.A	P-value=4.06e-04
Reep1	46	68	CGAACCCCCAGGGAGGGCTGCC	-	REST_MOUSE.H11MO.0.A	P-value=3.96e-04
Reep1	398	420	CACGACACCATGGCGGGCGGGC	-	REST_MOUSE.H11MO.0.A	P-value=3.16e-04
Kdm2b	-157	-135	AGGAGGACAAAGGAGAGGGTGT	-	REST_MOUSE.H11MO.0.A	P-value=3.36e-04
Kdm2b	158	180	AGCAGTATCAGAGTCAGAGCCA	-	REST_MOUSE.H11MO.0.A	P-value=1.84e-04
Cldnd1	285	307	CCCGGCCCCTTGGCCCGGAGCC	-	REST_MOUSE.H11MO.0.A	P-value=2.95e-04
Spcs2	-342	-320	CCACGCACAGAGGTCAGAGGCT	-	REST_MOUSE.H11MO.0.A	P-value=3.75e-04
Vps35	-225	-203	TAAAGCACCATGGTCAGAAGCA	+	REST_MOUSE.H11MO.0.A	P-value=1.56e-06
Vps35	343	365	TATACCACCTTAGACAAAAATT	+	REST_MOUSE.H11MO.0.A	P-value=3.10e-04
Etnk1	-127	-105	ATCGGGGTCTCGGGGAGCGCGC	-	REST_MOUSE.H11MO.0.A	P-value=4.24e-04
Etnk1	192	214	ACCACGAGCGCGGCGGGCGCCG	-	REST_MOUSE.H11MO.0.A	P-value=3.46e-04
Etnk1	251	273	GCCTGGGCCATGGCCAATTACA	+	REST_MOUSE.H11MO.0.A	P-value=1.43e-04
Etnk1	321	343	TGCAGGACCAGGAGGAGCAGCG	+	REST_MOUSE.H11MO.0.A	P-value=8.86e-05
Faap100	-162	-140	TCTGGGGCCAAGGTCAGCTGGT	-	REST_MOUSE.H11MO.0.A	P-value=1.02e-04
Faap100	203	225	TCCAGTCCCAAGGATAACAGGC	-	REST_MOUSE.H11MO.0.A	P-value=1.29e-04
Brsk2	-247	-225	AGGGGAGGCCAGGACAGAGCCA	-	REST_MOUSE.H11MO.0.A	P-value=4.74e-04
Brsk2	70	92	GCCACCTCCGAGGCCCGCGCCC	-	REST_MOUSE.H11MO.0.A	P-value=6.50e-05
Ahnak	-233	-211	ATCCAGAGCCGGGACAGGAGCA	+	REST_MOUSE.H11MO.0.A	P-value=2.41e-04
Ahnak	30	52	TCTGGCAGGGCGGACAGTGCAG	-	REST_MOUSE.H11MO.0.A	P-value=1.32e-04
Fstl4	-153	-131	TGCACCACCTGGGCCAGACAGC	-	REST_MOUSE.H11MO.0.A	P-value=4.42e-05
Fstl4	64	86	GGCGGAGGCTCGGAGAGCTGGA	+	REST_MOUSE.H11MO.0.A	P-value=4.76e-04
Fstl4	172	194	GTCGCCGCCACGGGGCGCTCCC	+	REST_MOUSE.H11MO.0.A	P-value=1.66e-04
Crispld1	-317	-295	ATTCAGTCCCAGGACAGATACC	-	REST_MOUSE.H11MO.0.A	P-value=2.13e-04
Crispld1	55	77	TCAAGTTCTGGGGCTAGCTCCT	+	REST_MOUSE.H11MO.0.A	P-value=4.73e-04
Klf16	-420	-398	GGAAGTACCCAGGAGAGGAGCT	-	REST_MOUSE.H11MO.0.A	P-value=7.73e-06
Klf16	-67	-45	GGCGGAATGGAGGAGAGGTGCC	-	REST_MOUSE.H11MO.0.A	P-value=2.84e-04
Gpr158	-90	-68	GGTTCAGCACTGGACAGCTCCC	+	REST_MOUSE.H11MO.0.A	P-value=4.58e-04
Tcaim	-218	-196	TTAATTATTTGGGACAGTGGCT	-	REST_MOUSE.H11MO.0.A	P-value=1.91e-04
Tcaim	-29	-7	CTCCCCACCAGGGGCTGCGCGT	+	REST_MOUSE.H11MO.0.A	P-value=2.96e-04
Ccdc50	148	170	GCGTCCACCCGGGCCAGCCCGC	+	REST_MOUSE.H11MO.0.A	P-value=3.49e-04
Rhov	-480	-458	GCGAGGATCAAGGAGAACAGTG	+	REST_MOUSE.H11MO.0.A	P-value=2.46e-04
Rhov	-295	-273	GGGAGAAGGGTGGACAGCTGTG	+	REST_MOUSE.H11MO.0.A	P-value=2.74e-04
Rhov	-248	-226	TCGAGCCCCAAGGCCAGGGAGG	+	REST_MOUSE.H11MO.0.A	P-value=1.23e-04
Rhov	-184	-162	CCAGCCAGTTTGGCCAGTGCCT	-	REST_MOUSE.H11MO.0.A	P-value=4.59e-04
Rhov	0	22	CAGGAGACCACAGACAGCAGCT	-	REST_MOUSE.H11MO.0.A	P-value=1.69e-04
Rhov	194	216	CTTGGTTCCCAGGAGAGCTAGC	+	REST_MOUSE.H11MO.0.A	P-value=1.35e-04
Rhov	475	497	GCCACAGCTTTGGCCAGTGGTT	-	REST_MOUSE.H11MO.0.A	P-value=2.72e-04
Cdk5r1	-463	-441	TCCAGCGCCCGGGCCAGCTCTC	+	REST_MOUSE.H11MO.0.A	P-value=3.20e-06
Cdk5r1	8	30	TGCAGAACCTTGGACAGAAGCA	+	REST_MOUSE.H11MO.0.A	P-value=5.75e-08
Cand1	-216	-194	GCTATTACTCTGGAAAGTTACT	+	REST_MOUSE.H11MO.0.A	P-value=2.29e-04
Cand1	160	182	AAAGTTACCAAGGCCAGTCACC	-	REST_MOUSE.H11MO.0.A	P-value=3.09e-04
Ski	-496	-474	TTTGCCAGAGGGGACAGAAGCA	+	REST_MOUSE.H11MO.0.A	P-value=4.71e-04
Ski	142	164	GTAACCTTTTTGGACAGGACTC	+	REST_MOUSE.H11MO.0.A	P-value=4.28e-04
Fam109a	94	116	TTCCGGGCCATGGGCAGGACAG	+	REST_MOUSE.H11MO.0.A	P-value=5.16e-05
Fam109a	288	310	GCTGGCCCCGCGGCTAGGACTC	-	REST_MOUSE.H11MO.0.A	P-value=4.29e-04
Cdc37	-88	-66	TAAAGCACAGAGGAAAGCCCCA	-	REST_MOUSE.H11MO.0.A	P-value=1.42e-04
Smap2	-166	-144	GCAGAGAGCCTGGACAGCTTTC	+	REST_MOUSE.H11MO.0.A	P-value=1.94e-04
Smap2	111	133	TTTAGTACCAAGGGCAGGCCAG	+	REST_MOUSE.H11MO.0.A	P-value=1.93e-05
Dpp9	97	119	GTGGGGACTGGGGACAGGTGAT	+	REST_MOUSE.H11MO.0.A	P-value=4.99e-05
Cep128	-334	-312	GTTGGGATGGAGGTCAGAGCAA	-	REST_MOUSE.H11MO.0.A	P-value=4.59e-04
Dnlz	-288	-266	GTCAGCATAATGGAGAACAGCA	+	REST_MOUSE.H11MO.0.A	P-value=3.67e-05
Nus1	282	304	TTCGGCACCTGGAACTGGATCT	+	REST_MOUSE.H11MO.0.A	P-value=1.73e-04
Nus1	406	428	ACCCGCACGGGGGACCGGGACC	+	REST_MOUSE.H11MO.0.A	P-value=1.56e-04
Ppp1ca	6	28	GGCGGGAGGCAGGAGAGGGCCC	+	REST_MOUSE.H11MO.0.A	P-value=1.39e-04
Ppp1ca	271	293	GCCTGGGCTTTGGAGCGCGCTC	+	REST_MOUSE.H11MO.0.A	P-value=4.01e-04
Rapgef2	-279	-257	TGTAGAACATAGGACTGCTAAT	+	REST_MOUSE.H11MO.0.A	P-value=2.91e-04
Zfp40	455	477	GAAGGTAGCCTGGACAGAGTAA	+	REST_MOUSE.H11MO.0.A	P-value=1.92e-04
Erap1	-122	-100	CCCGAAGCCCTGGCTAGATCCC	+	REST_MOUSE.H11MO.0.A	P-value=4.82e-04
Erap1	67	89	TACAGGGCTGTGGGCAGCTGAG	+	REST_MOUSE.H11MO.0.A	P-value=1.38e-04
D10Wsu102e	-88	-66	TACGGGTGCGTGGCCAGAGCTC	-	REST_MOUSE.H11MO.0.A	P-value=4.58e-04
D10Wsu102e	39	61	TGGAGTTCCAGGGCGAGCGCGG	+	REST_MOUSE.H11MO.0.A	P-value=2.84e-04
D10Wsu102e	154	176	TGAGCGACGGTGGAGAGCGGGG	+	REST_MOUSE.H11MO.0.A	P-value=1.93e-04
D10Wsu102e	216	238	TGCGGGACCCGGGAACGCTACT	+	REST_MOUSE.H11MO.0.A	P-value=1.66e-04
D10Wsu102e	260	282	GATGCTACCGGGGACCGGGCAC	+	REST_MOUSE.H11MO.0.A	P-value=3.85e-04
Mrps30	-456	-434	TTGATCAGCTTGGACAGTCAGT	-	REST_MOUSE.H11MO.0.A	P-value=2.53e-04
Mrps30	-255	-233	TCTGGGACCTTGACGAGATTTA	+	REST_MOUSE.H11MO.0.A	P-value=4.18e-04
Zfp523	-408	-386	GTCCTCCCTGTGGACAGTCTCC	-	REST_MOUSE.H11MO.0.A	P-value=3.82e-04
Zfp523	-313	-291	TGAAGTCCCAGGGGGAGGACCA	+	REST_MOUSE.H11MO.0.A	P-value=3.02e-04
Zfp523	422	444	CCCAGCCGCCAGGCCAGGGACC	-	REST_MOUSE.H11MO.0.A	P-value=1.90e-04
Phka2	-408	-386	CCAGGAGCTAAGGCCAGGAGCC	+	REST_MOUSE.H11MO.0.A	P-value=4.19e-04
Phka2	-296	-274	GGTGAGGCCCAGGACAGGGCGG	+	REST_MOUSE.H11MO.0.A	P-value=4.33e-04
Dcun1d5	97	119	CGCAGCGCTAAGGCCGGCGGTG	-	REST_MOUSE.H11MO.0.A	P-value=3.17e-04
Anapc15	-291	-269	AAAAGCACTATGGCAAACAACT	+	REST_MOUSE.H11MO.0.A	P-value=4.09e-04
Gkap1	-64	-42	ATAAGAAGTTTGGACAGAAAAC	-	REST_MOUSE.H11MO.0.A	P-value=8.35e-05
Sptbn2	48	70	GCATTAACCAAGGTGAGCTGCT	-	REST_MOUSE.H11MO.0.A	P-value=2.96e-04
Polr3k	-185	-163	CAGAGTACCCAGGTGAGAGGTT	-	REST_MOUSE.H11MO.0.A	P-value=2.89e-04
Polr3k	-14	8	GTAGGCACTGCGGCGGGCAGCC	-	REST_MOUSE.H11MO.0.A	P-value=1.14e-04
Polr3k	128	150	TCCCGCAGCCCGGGCAGAACAA	-	REST_MOUSE.H11MO.0.A	P-value=1.32e-04
Polr3k	233	255	GTAAGTTCCACAGACGGGTGCC	+	REST_MOUSE.H11MO.0.A	P-value=3.20e-04
Polr3k	316	338	GGTACCACCGCAGCGAGAGCAC	-	REST_MOUSE.H11MO.0.A	P-value=1.40e-04
Eefsec	-246	-224	AAGATGAGCATGGAGAGGGTCC	-	REST_MOUSE.H11MO.0.A	P-value=2.83e-04
Eefsec	170	192	GGCCTGGCCAAGGACAGTGAAG	-	REST_MOUSE.H11MO.0.A	P-value=1.67e-04
Eefsec	290	312	GGTCACACCCAGGCCAGGGGAG	-	REST_MOUSE.H11MO.0.A	P-value=3.27e-04
Dtwd1	-59	-37	GCATGCGCCGTGGTCAGCTTCC	+	REST_MOUSE.H11MO.0.A	P-value=7.28e-05
Dtwd1	103	125	GGCCGGACGCCGGCCAGGCCCA	+	REST_MOUSE.H11MO.0.A	P-value=1.22e-04
Dlg4	-451	-429	TATCCCACCAAGGTCAGAAGAA	+	REST_MOUSE.H11MO.0.A	P-value=1.44e-04
Dlg4	228	250	CCAGACACCATGGATAGATTCA	-	REST_MOUSE.H11MO.0.A	P-value=3.73e-05
Dlg4	332	354	ACCAGCTCCCAGGTCAGCCCTC	+	REST_MOUSE.H11MO.0.A	P-value=4.94e-05
Dlg4	368	390	CCCACTACTGCGGTGGGCACCT	+	REST_MOUSE.H11MO.0.A	P-value=2.83e-04
Dlg4	458	480	GGGGCCACAGTGGACAGGGCTG	+	REST_MOUSE.H11MO.0.A	P-value=1.65e-04
Kcnt2	12	34	GCAAGCACTGCGGAGGGGGTGC	-	REST_MOUSE.H11MO.0.A	P-value=2.26e-04
Kcnt2	318	340	TTTGACACTGCAGAGAGCAGTT	+	REST_MOUSE.H11MO.0.A	P-value=3.38e-04
Mthfd2l	161	183	GGGGGTCCCGCGGTCAGCTCAG	-	REST_MOUSE.H11MO.0.A	P-value=3.47e-04
Mthfd2l	317	339	GTAGGAGCTGCGGGCAGGGGCC	+	REST_MOUSE.H11MO.0.A	P-value=3.73e-04
Tmem28	-222	-200	GCCGGGACGCCGGGCTGCGCCT	+	REST_MOUSE.H11MO.0.A	P-value=1.45e-04
Tmem28	196	218	AGCAGCACGGTGAAGAAGAGCA	-	REST_MOUSE.H11MO.0.A	P-value=3.52e-04
Tmem28	250	272	CTCAGCTCCCTGGCCCGGGGCC	-	REST_MOUSE.H11MO.0.A	P-value=6.69e-05
BC022687	460	482	CAGAGGAGCCTGGAGAGGGGTC	+	REST_MOUSE.H11MO.0.A	P-value=2.36e-04
Ctnna2	-329	-307	GGCACTACCAGGAAGAAAGAAC	-	REST_MOUSE.H11MO.0.A	P-value=4.40e-04
Gm27032	-371	-349	GCGCTCACCCCGGCCGGCTCCT	+	REST_MOUSE.H11MO.0.A	P-value=2.29e-04
Gm27032	-346	-324	CTCGGAGCCGCGGCGAGGGAGA	-	REST_MOUSE.H11MO.0.A	P-value=2.55e-04
Gm27032	-281	-259	TTCTCTACCTCGGGGAGGGGAA	+	REST_MOUSE.H11MO.0.A	P-value=1.38e-04
Gm27032	-92	-70	CTCAGGGCTGCGGCGGGCGGCG	-	REST_MOUSE.H11MO.0.A	P-value=2.91e-04
Gm27032	103	125	CCTCGCTCCGCGGACAAATCCG	+	REST_MOUSE.H11MO.0.A	P-value=2.13e-04
Gm27032	169	191	TTGTGTCCCGCGGCCAGATCCC	-	REST_MOUSE.H11MO.0.A	P-value=8.91e-05
Gm27032	429	451	GCCAGCACCGAGGACAGCGCCC	-	REST_MOUSE.H11MO.0.A	P-value=2.13e-10
Gcdh	-268	-246	CACTGCCCCTGGGATAGAGGCA	-	REST_MOUSE.H11MO.0.A	P-value=3.61e-04
Gcdh	-170	-148	CTGGTAACCATGGAGAGGTGGT	+	REST_MOUSE.H11MO.0.A	P-value=1.41e-04
Rsph10b	-328	-306	ACTAATGTGACGGACAGTGCCC	-	REST_MOUSE.H11MO.0.A	P-value=4.70e-04
Rsph10b	128	150	GTAAAGACCTGGGCCAGTTCCC	+	REST_MOUSE.H11MO.0.A	P-value=9.39e-06
Supt20	88	110	GCTAGCCCGCCGGCCAGCCCAC	-	REST_MOUSE.H11MO.0.A	P-value=2.31e-04
Supt20	229	251	AGCGGCGCCGCGGAGTGCGGAG	-	REST_MOUSE.H11MO.0.A	P-value=2.16e-04
Lima1	-468	-446	AAGGGAAGCGAGGCCAGAACCC	+	REST_MOUSE.H11MO.0.A	P-value=4.25e-04
Gtpbp3	-213	-191	GGGTTAACCCGGGACAGCACTG	-	REST_MOUSE.H11MO.0.A	P-value=2.74e-04
Gtpbp3	-133	-111	ACCGGGACCCCGAAGAGGGCGG	+	REST_MOUSE.H11MO.0.A	P-value=1.21e-04
Gtpbp3	-41	-19	TGCAGCTCCTGGGCAAGTATCT	-	REST_MOUSE.H11MO.0.A	P-value=4.87e-04
Gtpbp3	63	85	GCCACGCCCTAGGTCAGGGAAA	-	REST_MOUSE.H11MO.0.A	P-value=1.83e-04
Cdc42bpa	-286	-264	CGCCGCCCCTCGGCGAGGGGCT	-	REST_MOUSE.H11MO.0.A	P-value=2.38e-04
Ankrd46	382	404	CCCAGAAGCAGGGAGAGGAAAG	-	REST_MOUSE.H11MO.0.A	P-value=1.45e-04
Ankrd46	430	452	ATTGAGAGCATGGACTGCTGCC	+	REST_MOUSE.H11MO.0.A	P-value=1.71e-04
Kcnc1	-297	-275	AGAAGGGCGGCGGCCAGCTCCT	-	REST_MOUSE.H11MO.0.A	P-value=8.06e-05
Kcnc1	245	267	AGAGACACCGGAGCCAGTGCCC	+	REST_MOUSE.H11MO.0.A	P-value=4.12e-04
Kcnc1	434	456	GCCGCCCCGCGGGGCAGCACCC	+	REST_MOUSE.H11MO.0.A	P-value=4.85e-04
Bop1	-359	-337	TTCAGCACCTTGACAGGCACCA	-	REST_MOUSE.H11MO.0.A	P-value=8.50e-05
Bop1	2	24	GTCTTGACCCTGGCTGGCAGCA	+	REST_MOUSE.H11MO.0.A	P-value=4.07e-04
Bop1	164	186	TGCAGGGCTGTGGGCAGAGAAC	+	REST_MOUSE.H11MO.0.A	P-value=8.30e-05
Gm45869	-70	-48	AGTGGAACCAGGGACTGATACT	+	REST_MOUSE.H11MO.0.A	P-value=1.05e-04
Ptgds	432	454	TCCAGCCCTCTGACTAGAGCCC	+	REST_MOUSE.H11MO.0.A	P-value=4.74e-04
Creg1	38	60	CTCAGGAGCACGGGCAGCCATG	-	REST_MOUSE.H11MO.0.A	P-value=8.96e-05
Srrm3	-15	7	GCTGAAATGCTGGACAGCGCAC	-	REST_MOUSE.H11MO.0.A	P-value=3.14e-04
Srrm3	272	294	CCTGACCCCACGGACAGGTAAC	-	REST_MOUSE.H11MO.0.A	P-value=1.41e-04
Srrm3	388	410	GGCTGGACCATGGTCAATTTAT	-	REST_MOUSE.H11MO.0.A	P-value=2.29e-04
Eri3	-97	-75	TCCAGCTCATTGGCCAAAGGCG	+	REST_MOUSE.H11MO.0.A	P-value=3.75e-04
Eri3	74	96	GGCAGAAGCAGGGCCAGCTCCG	-	REST_MOUSE.H11MO.0.A	P-value=1.35e-05
Eri3	463	485	CTAACATCCAGGGTGAGCACCA	-	REST_MOUSE.H11MO.0.A	P-value=2.84e-04
2510009E07Rik	-476	-454	ACTAGAACCGTGGGTAGAGGCC	+	REST_MOUSE.H11MO.0.A	P-value=3.80e-05
2510009E07Rik	371	393	AACTTCACTATGGCCAGTTCTG	+	REST_MOUSE.H11MO.0.A	P-value=2.47e-04
Lzts3	263	285	GCCTGAACTGAAGAGAGAACAC	-	REST_MOUSE.H11MO.0.A	P-value=3.71e-04
Sssca1	-133	-111	TTCATTGCCTGGGACAAGGGCT	+	REST_MOUSE.H11MO.0.A	P-value=7.99e-05
Ube2r2	-449	-427	CCCCCAACCCCGGCCAGGCCCC	-	REST_MOUSE.H11MO.0.A	P-value=9.26e-05
Ube2r2	34	56	CTCCCCCCCCCGGAGGGGGCCT	-	REST_MOUSE.H11MO.0.A	P-value=4.70e-04
Hcn2	-406	-384	TCTGCCACCTTGAACCGAGAAA	+	REST_MOUSE.H11MO.0.A	P-value=4.54e-04
Hcn2	419	441	CGCGGCAGCCAGGCTAGCTTCC	+	REST_MOUSE.H11MO.0.A	P-value=2.11e-04
Gmeb1	36	58	GTCAATCCTGAGGACAGGATAA	+	REST_MOUSE.H11MO.0.A	P-value=2.76e-04
Map2k2	100	122	CGGAGCGCCGGGGCGAGCAGAC	-	REST_MOUSE.H11MO.0.A	P-value=2.19e-04
Map2k2	210	232	CGGGGCTCCACGGCCAGCGGCG	-	REST_MOUSE.H11MO.0.A	P-value=6.02e-05
Tmem196	167	189	GGCAGAACTCTGGACTGCGCCT	+	REST_MOUSE.H11MO.0.A	P-value=5.15e-06
Ginm1	-366	-344	TGAATCACTAAGGAAAGTTTAA	+	REST_MOUSE.H11MO.0.A	P-value=3.54e-04
Ginm1	100	122	CTCAGTACCCAAGGCAGACAGC	-	REST_MOUSE.H11MO.0.A	P-value=3.40e-04
Ginm1	242	264	GTTTGAACCTTGGACCACAACC	-	REST_MOUSE.H11MO.0.A	P-value=1.12e-04
Cdkn2aipnl	14	36	GCCGCCGCTAAGGATCGCACCA	-	REST_MOUSE.H11MO.0.A	P-value=4.08e-04
Cdkn2aipnl	61	83	GTGGGTGGCGAGGCCAGCGCCG	+	REST_MOUSE.H11MO.0.A	P-value=2.73e-04
Cdkn2aipnl	251	273	GCCCAGACCATGGATAAGGACA	-	REST_MOUSE.H11MO.0.A	P-value=1.07e-04
Dbndd1	-101	-79	CACAGCAGGTGGGACAGCGCCA	+	REST_MOUSE.H11MO.0.A	P-value=1.64e-05
Prpf39	310	332	ATCTGCACCTTGAGCGGCGCCT	+	REST_MOUSE.H11MO.0.A	P-value=1.59e-04
Dph6	333	355	TGAAGGAGCTTGGGCAGATACA	-	REST_MOUSE.H11MO.0.A	P-value=7.48e-05
Lhfpl2	-211	-189	TACAGGGCCCGGGAGAGTGTGG	-	REST_MOUSE.H11MO.0.A	P-value=2.05e-04
Lhfpl2	61	83	GCACGCGCCCGGGCCAGAGCGG	+	REST_MOUSE.H11MO.0.A	P-value=4.66e-04
Ranbp10	474	496	ACTATGACCCTAGATAGAGCCT	-	REST_MOUSE.H11MO.0.A	P-value=1.19e-04
Plbd2	-387	-365	TGCAGGATGAAGGCCGGCTGCA	-	REST_MOUSE.H11MO.0.A	P-value=1.85e-04
Cse1l	105	127	GCCGAGACCGAGGAGGGAATCC	-	REST_MOUSE.H11MO.0.A	P-value=1.56e-04
Grasp	-195	-173	CCCGCTGCCGTGGGCAGCTAGA	+	REST_MOUSE.H11MO.0.A	P-value=2.81e-04
Grasp	154	176	GTCGGGAGCCCGGCCAGCGGGG	-	REST_MOUSE.H11MO.0.A	P-value=5.16e-05
Adgrb1	-439	-417	GGTGGCACCATGGGGAGGGCTA	-	REST_MOUSE.H11MO.0.A	P-value=2.07e-05
Adgrb1	-361	-339	GTAGCCATCAGGGTCAGGGTCG	-	REST_MOUSE.H11MO.0.A	P-value=4.12e-04
Adgrb1	-129	-107	GAGCGCACCTAAGACAGCCGAC	-	REST_MOUSE.H11MO.0.A	P-value=2.44e-04
Adgrb1	-94	-72	AGCGGGATCACGGAGAAGGAGT	-	REST_MOUSE.H11MO.0.A	P-value=4.38e-04
Dexi	-239	-217	CCCAGCACCTAAGCCAATGAGC	-	REST_MOUSE.H11MO.0.A	P-value=2.04e-04
Dexi	201	223	ATTACAGCTAGGGTCAGCAACT	-	REST_MOUSE.H11MO.0.A	P-value=3.46e-04
Surf4	86	108	CTCAACACTGCAGAGAAAGCCA	+	REST_MOUSE.H11MO.0.A	P-value=1.78e-04
Surf4	148	170	AGGCCCACTCTGGACAACAGCC	+	REST_MOUSE.H11MO.0.A	P-value=1.83e-04
Surf4	430	452	TGTGGGGCCTGGGAGAGGGCAA	+	REST_MOUSE.H11MO.0.A	P-value=9.76e-05
Car11	-383	-361	AAGGGGACCAGGGGGAGCAAGA	-	REST_MOUSE.H11MO.0.A	P-value=4.42e-04
Car11	438	460	AGGGGCGCTCAGGCGAGCGGCA	-	REST_MOUSE.H11MO.0.A	P-value=4.16e-04
Npat	213	235	TTCCCCACCCCGAGCAGCCCTC	-	REST_MOUSE.H11MO.0.A	P-value=2.62e-04
Lipo3	-234	-212	TACAGGACAAAGAACAGCTTAG	-	REST_MOUSE.H11MO.0.A	P-value=1.36e-04
Ddx3x	279	301	CCCGTCTCCCTGGACGGCTCGG	+	REST_MOUSE.H11MO.0.A	P-value=4.52e-04
Ddx3x	396	418	GCTCGGGCCAGGGACAATACCG	-	REST_MOUSE.H11MO.0.A	P-value=2.28e-04
Zfp428	-346	-324	GTCAAGACCTGGAAGAGAGAGA	-	REST_MOUSE.H11MO.0.A	P-value=1.62e-04
Zfp428	-234	-212	CCTGTCACCTAGGATAAATTCC	-	REST_MOUSE.H11MO.0.A	P-value=3.82e-04
Tacc2	37	59	TGAGTCACCATGGGCAACGAGA	+	REST_MOUSE.H11MO.0.A	P-value=2.48e-04
Josd1	-490	-468	CTTGGCACCATGGGGAACTCTG	+	REST_MOUSE.H11MO.0.A	P-value=6.38e-05
Lamp5	107	129	AATGGCACTTGGGACAGTTTCC	+	REST_MOUSE.H11MO.0.A	P-value=3.78e-05
Tpm3	413	435	CTGAACATCTAGGGCAGCAGTT	+	REST_MOUSE.H11MO.0.A	P-value=4.64e-04
Ogfod2	153	175	GCCGTGACTACGGCCAGGTGAG	+	REST_MOUSE.H11MO.0.A	P-value=1.20e-04
Ogfod2	328	350	CGGAGGACAGTGGACAGAAGTT	+	REST_MOUSE.H11MO.0.A	P-value=8.16e-05
Tgs1	-451	-429	TCTGAGATCAAGGCCAGCTTAG	-	REST_MOUSE.H11MO.0.A	P-value=4.32e-04
Tgs1	-210	-188	TAGAACAGCATGGAGAAGTCCA	+	REST_MOUSE.H11MO.0.A	P-value=3.47e-04
Tgs1	278	300	TTCCTGAGCAAGGACAGAAAGT	-	REST_MOUSE.H11MO.0.A	P-value=1.52e-04
Dnajc14	-480	-458	TGAAGGGCTGAGGAGAGCAAAG	+	REST_MOUSE.H11MO.0.A	P-value=1.56e-04
Dnajc14	-371	-349	TTCAGGAGTTTAGAGAGCAACT	-	REST_MOUSE.H11MO.0.A	P-value=6.36e-05
Dnajc14	176	198	TGCAGGGCTGAGGAGAGCAAAG	+	REST_MOUSE.H11MO.0.A	P-value=4.83e-05
Phrf1	-203	-181	GGTGAGAGCTCGGACAGCACAC	+	REST_MOUSE.H11MO.0.A	P-value=8.73e-05
Phrf1	218	240	GACCGACCCGCGGCCAGAGCGA	-	REST_MOUSE.H11MO.0.A	P-value=3.82e-04
Phrf1	405	427	GCCCTCGCCCTGGCCAGCACCA	+	REST_MOUSE.H11MO.0.A	P-value=2.84e-05
Fezf2	-309	-287	GTGAGCGCCCAGAAGAGCGTGA	+	REST_MOUSE.H11MO.0.A	P-value=2.96e-04
Fezf2	-24	-2	CCCAGGAGCATGGGCCGAAACA	+	REST_MOUSE.H11MO.0.A	P-value=2.56e-04
Fezf2	345	367	ATCACGACCAGGGAGGACACAT	-	REST_MOUSE.H11MO.0.A	P-value=9.70e-05
Eml3	162	184	GCCATGGCTAGGGAGAGGGGAA	-	REST_MOUSE.H11MO.0.A	P-value=2.34e-04
Parp6	-143	-121	ACGCGCGCCCTGGCTAGCACCC	+	REST_MOUSE.H11MO.0.A	P-value=1.60e-04
Selenon	335	357	TTCCCCATGATGGAGAGAAGCA	+	REST_MOUSE.H11MO.0.A	P-value=7.96e-05
Selenon	378	400	GTGTGCACTATGGTGAGGAGGA	-	REST_MOUSE.H11MO.0.A	P-value=3.66e-04
Sin3a	-364	-342	GGTAGGGCCATAGACTGTTACA	+	REST_MOUSE.H11MO.0.A	P-value=3.49e-04
Sin3a	127	149	TGCAGTCCCCAAGACAGAGCTA	+	REST_MOUSE.H11MO.0.A	P-value=7.26e-05
Armc7	-484	-462	TTTAGGGCAAGGGTCAGGGGTC	-	REST_MOUSE.H11MO.0.A	P-value=4.23e-04
Armc7	382	404	CGAGGGACCCAGGAGGGTTCTG	+	REST_MOUSE.H11MO.0.A	P-value=4.11e-04
A130010J15Rik	-392	-370	TTGGATGTCATGGACAGGGGAC	+	REST_MOUSE.H11MO.0.A	P-value=3.96e-04
A130010J15Rik	-231	-209	CTCACCACTCAGGAAGGTTTCC	-	REST_MOUSE.H11MO.0.A	P-value=3.75e-04
A130010J15Rik	325	347	GGTATGACCAAGGAGTGATTTA	+	REST_MOUSE.H11MO.0.A	P-value=3.76e-04
Ciz1	-340	-318	GCCAGGACCAGAGAGGATGCAC	-	REST_MOUSE.H11MO.0.A	P-value=4.22e-04
Ciz1	134	156	CCTCGCACCGCAGCCCGCGCCT	+	REST_MOUSE.H11MO.0.A	P-value=3.43e-04
Ciz1	352	374	GTCGTGACAGGGGACAGCCCCC	-	REST_MOUSE.H11MO.0.A	P-value=3.56e-05
Mef2d	250	272	CCCGGAGCCTCGGCCCGGTCCG	-	REST_MOUSE.H11MO.0.A	P-value=5.00e-04
Pik3r2	-399	-377	CAGGGCGCCCAGGCCAGTGGCC	-	REST_MOUSE.H11MO.0.A	P-value=1.98e-04
Pik3r2	-205	-183	TTCCCCACTCTGGCGGGCAAAA	+	REST_MOUSE.H11MO.0.A	P-value=3.91e-04
Pik3r2	-174	-152	CGCAGGGCCTGGGCGAGGGCCA	-	REST_MOUSE.H11MO.0.A	P-value=4.51e-05
Cpsf6	216	238	ACTTGGACCACGGCTGGCACAC	-	REST_MOUSE.H11MO.0.A	P-value=3.40e-04
Atg4a	343	365	GATGCCACTCCGGAGAAATGCC	-	REST_MOUSE.H11MO.0.A	P-value=3.65e-04
Zbtb8os	-233	-211	CTCGGGACTCTGGAGAAAACGA	-	REST_MOUSE.H11MO.0.A	P-value=8.35e-05
Zbtb8os	-66	-44	GTCAGCATAACGGCCTGCTAAG	-	REST_MOUSE.H11MO.0.A	P-value=4.16e-04
Zbtb8os	399	421	AAGGCGACCAAGGACAAGTATC	+	REST_MOUSE.H11MO.0.A	P-value=2.87e-04
Vps51	465	487	CCGAGGACTTGAGAGAGCTCTT	+	REST_MOUSE.H11MO.0.A	P-value=2.47e-04
Prpf40a	197	219	AATACAACTTTGAACAGCTAGC	+	REST_MOUSE.H11MO.0.A	P-value=4.40e-04
Rexo1	9	31	TAAAGCTCCCAGGACAGACCTG	-	REST_MOUSE.H11MO.0.A	P-value=1.32e-04
Rexo1	89	111	GGCAGAGCCAGGGTTAGCTAAG	-	REST_MOUSE.H11MO.0.A	P-value=3.16e-04
Rexo1	138	160	GTAATCACAGTGGAGAGGGCTC	-	REST_MOUSE.H11MO.0.A	P-value=4.36e-05
Rexo1	313	335	GACGGCACTCAGGACCAAGCCT	-	REST_MOUSE.H11MO.0.A	P-value=2.28e-04
Rexo1	446	468	GGGTGTACCGTGGCCAGCATCC	+	REST_MOUSE.H11MO.0.A	P-value=2.39e-05
Actl6b	46	68	CCGAGGCGGCCGGACAGCTCCC	-	REST_MOUSE.H11MO.0.A	P-value=3.72e-04
Actl6b	95	117	GCGAGCAGCGTAGAGAGGGCAC	+	REST_MOUSE.H11MO.0.A	P-value=1.75e-04
Rasgef1a	-456	-434	TCCAGAACCACGAGGAGCATTC	-	REST_MOUSE.H11MO.0.A	P-value=1.02e-04
Rasgef1a	-78	-56	AGCACGAGCGCGGGGAGCGAGC	-	REST_MOUSE.H11MO.0.A	P-value=4.31e-04
Rasgef1a	18	40	CTCGGCGCCCCGGCCCGCGGCT	-	REST_MOUSE.H11MO.0.A	P-value=6.65e-05
Rasgef1a	112	134	CTGCCTACCTCGGTCAGCGCCA	-	REST_MOUSE.H11MO.0.A	P-value=2.23e-05
Rasgef1a	454	476	CCCAGAACGCAGAAGAGCAAAT	-	REST_MOUSE.H11MO.0.A	P-value=2.95e-04
E2f1	89	111	TAGAAGACCAGGGAGAGTTTCC	+	REST_MOUSE.H11MO.0.A	P-value=5.19e-05
Aebp1	-117	-95	CCCCGGTCCAAGGCCGGCTCCT	+	REST_MOUSE.H11MO.0.A	P-value=2.03e-04
Aebp1	-47	-25	GCAAGCGCTCTGGAGGGCGGTC	+	REST_MOUSE.H11MO.0.A	P-value=2.22e-04
Aebp1	140	162	TTGGGTGGCAGGGGCAGCGCCC	-	REST_MOUSE.H11MO.0.A	P-value=2.61e-04
Mcat	163	185	GCAAGTATACTGGCCAGGACCA	-	REST_MOUSE.H11MO.0.A	P-value=3.03e-04
Mcat	240	262	AGCCTCAGCTAGGACAGATGTG	-	REST_MOUSE.H11MO.0.A	P-value=3.90e-04
Gfra2	-78	-56	GGGAGGAGCAGGGAGAGAGGGA	+	REST_MOUSE.H11MO.0.A	P-value=1.90e-04
Nsun3	-428	-406	ATAAACACACTGGTCAGATATA	-	REST_MOUSE.H11MO.0.A	P-value=3.53e-04
Nsun3	21	43	TTTATAACTGTGGCCAGGAATG	+	REST_MOUSE.H11MO.0.A	P-value=1.72e-04
Nsun3	424	446	ATCAGTACTTGGGAAAGAAAAG	+	REST_MOUSE.H11MO.0.A	P-value=9.42e-05
Ireb2	-77	-55	CGCGGACCCCGGGCCAGCTCTG	+	REST_MOUSE.H11MO.0.A	P-value=3.09e-04
Ireb2	231	253	CTCCGCCCCGAGGGGAGAGAAC	-	REST_MOUSE.H11MO.0.A	P-value=3.80e-04
Rras2	26	48	GCCAGGGCTTTGGTGAGGGAAA	+	REST_MOUSE.H11MO.0.A	P-value=1.93e-04
Rras2	376	398	TTCAGAGCCAAAGATAAATCCA	-	REST_MOUSE.H11MO.0.A	P-value=1.78e-04
Cfp	-168	-146	GCAAAGACCCAGAAGAGAAGAA	+	REST_MOUSE.H11MO.0.A	P-value=4.76e-04
Cfp	34	56	GTTAGTACCTTGGAAAACCTGA	+	REST_MOUSE.H11MO.0.A	P-value=2.20e-04
Eif2s3x	-427	-405	GCCAGTACTACAGCTAGGGGCA	-	REST_MOUSE.H11MO.0.A	P-value=1.26e-04
Snx19	37	59	CCGACCGCCGCGGCCAGCAGCC	-	REST_MOUSE.H11MO.0.A	P-value=3.45e-05
Fry	-434	-412	TCGGTGACCTTGGACAGGCAGG	+	REST_MOUSE.H11MO.0.A	P-value=2.00e-04
Fry	-107	-85	AGCGCGCCCCTGGAGAGGGCCT	+	REST_MOUSE.H11MO.0.A	P-value=7.92e-05
Haus7	-410	-388	GGTGGTAGTAAGGACAACTCAC	-	REST_MOUSE.H11MO.0.A	P-value=2.88e-04
Haus7	325	347	GCTAGCACCCTAGAAAACAAAG	-	REST_MOUSE.H11MO.0.A	P-value=4.56e-04
Supt5	149	171	TGAATGACAAAGGCCAGCCCTA	-	REST_MOUSE.H11MO.0.A	P-value=3.10e-04
Pde3b	-490	-468	ATGGACCCCAAGGGCAGTGCCT	-	REST_MOUSE.H11MO.0.A	P-value=3.60e-04
Pde3b	-391	-369	CTCAGGACTGTGATCAGTCCCT	+	REST_MOUSE.H11MO.0.A	P-value=1.52e-04
Pde3b	5	27	CTCGGGACGGGAGACGGCGGCG	-	REST_MOUSE.H11MO.0.A	P-value=3.67e-04
RP24-175C20.18	-324	-302	CTCTCCAGCTAGGACAAGGACA	+	REST_MOUSE.H11MO.0.A	P-value=2.52e-04
RP24-175C20.18	163	185	TGGAGGACCTCGGAGGAGAGAC	-	REST_MOUSE.H11MO.0.A	P-value=4.17e-04
Tnrc6a	-391	-369	TGAATAACTGTAGCCAGCTACG	-	REST_MOUSE.H11MO.0.A	P-value=4.95e-04
Foxp4	-244	-222	CCCACAACCCAAGACCGCAGAC	+	REST_MOUSE.H11MO.0.A	P-value=3.33e-04
Foxp4	8	30	TGTGTCACCAAGGTGAGAAAGG	+	REST_MOUSE.H11MO.0.A	P-value=4.50e-04
Foxp4	456	478	ATTAGTCCCAAGGTGAGTTCTA	+	REST_MOUSE.H11MO.0.A	P-value=1.62e-04
Fam20b	-284	-262	TTCACCACCCAGACTAGAGAAA	-	REST_MOUSE.H11MO.0.A	P-value=1.69e-04
1600002H07Rik	-376	-354	GCCAGGACCACAAAGAGAAACC	+	REST_MOUSE.H11MO.0.A	P-value=3.98e-05
AU040320	-229	-207	GGCCGCAGCCTGGTGAGCTCAG	-	REST_MOUSE.H11MO.0.A	P-value=2.15e-04
AU040320	124	146	GGCGGCGCTGAGGGGAGAGCTA	-	REST_MOUSE.H11MO.0.A	P-value=4.45e-04
AU040320	279	301	TCAGCCTCCCTGGACAGCGACC	-	REST_MOUSE.H11MO.0.A	P-value=9.18e-06
Tbcd	-321	-299	TGAGCTAGTGTGGACAGCGCAG	-	REST_MOUSE.H11MO.0.A	P-value=2.31e-04
Zc3h3	-197	-175	TGGGGAGCCAGGGACAAGTCCT	-	REST_MOUSE.H11MO.0.A	P-value=2.49e-04
Tomm6os	257	279	ATGAGGACCAGAGACGGCCCGG	+	REST_MOUSE.H11MO.0.A	P-value=4.27e-04
Slc35e4	-485	-463	AATCTAACCTTGGACAATGGCC	+	REST_MOUSE.H11MO.0.A	P-value=2.92e-04
Slc35e4	127	149	TATGGTAGCCTGGCCAGTGGAG	-	REST_MOUSE.H11MO.0.A	P-value=4.99e-04
Slc35e4	272	294	GTCTGTGCTGGGGACAAAGTCA	+	REST_MOUSE.H11MO.0.A	P-value=4.57e-04
Tbc1d19	70	92	GTCAGCGGCCAGGAGTGGGACC	+	REST_MOUSE.H11MO.0.A	P-value=3.13e-04
Tbc1d19	170	192	GCAATGATGAGGGACAGGTCCG	-	REST_MOUSE.H11MO.0.A	P-value=3.05e-04
Tbc1d19	317	339	GCCTTCACCCAGGCCAGAGCTT	+	REST_MOUSE.H11MO.0.A	P-value=4.47e-05
Rrp8	-329	-307	CCCCCTTCCAAGGAAAGCTTCA	-	REST_MOUSE.H11MO.0.A	P-value=4.63e-04
Pcif1	14	36	GGCGCGGCCGTGGCGAGGTCCT	+	REST_MOUSE.H11MO.0.A	P-value=1.27e-04
Pars2	-83	-61	TCCCACGCTCTGGAGAGAGGCT	-	REST_MOUSE.H11MO.0.A	P-value=1.98e-04
Psme2	-295	-273	TCATGCACCAAGGCCCGGTAAT	-	REST_MOUSE.H11MO.0.A	P-value=3.10e-04
Gdf11	-1	21	AATAGTTCCATGGTGAGCTCTT	+	REST_MOUSE.H11MO.0.A	P-value=1.77e-04
Gdf11	330	352	TTAACTACAATGGGGAGCTACC	-	REST_MOUSE.H11MO.0.A	P-value=6.38e-05
Gdf11	431	453	GGCAGAGCCAGGGGTAGCAAGA	+	REST_MOUSE.H11MO.0.A	P-value=4.76e-04
Tceal9	-354	-332	TCCACAACAAAGGAGTGCGTTT	+	REST_MOUSE.H11MO.0.A	P-value=4.71e-04
Tceal9	190	212	GTCACTACCCTAGACCACTGTA	-	REST_MOUSE.H11MO.0.A	P-value=3.65e-04
Islr	-465	-443	ACTAGCAGCTAGGATAGAACTA	+	REST_MOUSE.H11MO.0.A	P-value=7.57e-05
Islr	-328	-306	TTTACCTCCATGGCTAGAACTC	-	REST_MOUSE.H11MO.0.A	P-value=9.26e-05
Mfn1	307	329	TTCAGGATTCCGGAGGGAGCCA	+	REST_MOUSE.H11MO.0.A	P-value=5.32e-05
Csf3r	-402	-380	GCAGGGACCATGGACTAGGGAG	+	REST_MOUSE.H11MO.0.A	P-value=2.58e-04
Csf3r	-300	-278	TCAAGATTCCAGGACAGGTAAC	-	REST_MOUSE.H11MO.0.A	P-value=4.31e-04
Msh2	353	375	CCGAGCACCACGGTGCGCCTCT	+	REST_MOUSE.H11MO.0.A	P-value=3.32e-04
Epn2	-406	-384	GCTCCTACCTGGGAGAGATGGA	+	REST_MOUSE.H11MO.0.A	P-value=2.32e-04
Epn2	-175	-153	CACATGGCAGTGGCCAGCGGCT	-	REST_MOUSE.H11MO.0.A	P-value=4.30e-04
Epn2	96	118	GTCAGGCTCAAGGACAGGCTCA	+	REST_MOUSE.H11MO.0.A	P-value=8.16e-05
Epn2	189	211	ATCAGTTCTGAGGCCAGTTCTC	+	REST_MOUSE.H11MO.0.A	P-value=7.92e-05
Epn2	273	295	TGAAGCACCATGACCAAAGCAA	+	REST_MOUSE.H11MO.0.A	P-value=8.08e-05
Epn2	347	369	ATCCGGTCTGTGGAGAGGTGCA	-	REST_MOUSE.H11MO.0.A	P-value=1.13e-04
Tfip11	230	252	CCCAGCACAGGGGACAGGAGAC	-	REST_MOUSE.H11MO.0.A	P-value=1.62e-05
Ranbp3	-207	-185	GATGGCAGTCAGGACAGCAAGC	+	REST_MOUSE.H11MO.0.A	P-value=2.84e-04
Stard7	-414	-392	GCCGGAACCCAGAACCGCGTCC	+	REST_MOUSE.H11MO.0.A	P-value=1.37e-04
Stard7	-248	-226	CTCAGGACAACGGAACGCCACC	+	REST_MOUSE.H11MO.0.A	P-value=2.68e-04
Stard7	169	191	GTGGCTTCCGAGGAGAGCGCCG	-	REST_MOUSE.H11MO.0.A	P-value=8.35e-05
Stard7	314	336	CGCGGGGCCCCGGAGAGGAAGG	-	REST_MOUSE.H11MO.0.A	P-value=2.57e-04
Stard7	425	447	TTGGCCAGCGCGGACAGCAGGC	-	REST_MOUSE.H11MO.0.A	P-value=5.10e-05
Spats2	-161	-139	GAGGGGACCGGGGCGCGCGGCC	-	REST_MOUSE.H11MO.0.A	P-value=4.66e-04
Spats2	454	476	TCCCGCAGTGTGGAGAGGGCCG	+	REST_MOUSE.H11MO.0.A	P-value=5.52e-05
Prr14l	-187	-165	AGGAACACTAGGGACAGCAACT	-	REST_MOUSE.H11MO.0.A	P-value=1.88e-05
Prr14l	343	365	TTTGGTACCTAGAACAATGTTT	+	REST_MOUSE.H11MO.0.A	P-value=3.95e-04
Bag6	136	158	TCCACAGCCCCGAACAGTGAGT	-	REST_MOUSE.H11MO.0.A	P-value=4.42e-04
Bag6	250	272	CCTGGCACCAAGGGCCACTTCC	-	REST_MOUSE.H11MO.0.A	P-value=4.33e-04
Bag6	388	410	TGGAATACCGAGGAGAGGCGGA	+	REST_MOUSE.H11MO.0.A	P-value=3.52e-04
Prr7	-396	-374	ATCAGCACCCCGGTGTGGCTTC	-	REST_MOUSE.H11MO.0.A	P-value=3.83e-04
Prr7	82	104	AGCGGCCCAACGGACAGAACCC	-	REST_MOUSE.H11MO.0.A	P-value=3.32e-05
Prr7	234	256	CTCAGAACCCTAGCCTGGTATC	+	REST_MOUSE.H11MO.0.A	P-value=3.88e-04
Prr7	271	293	ACCGGGACAGCGGGCAGCCCCT	+	REST_MOUSE.H11MO.0.A	P-value=1.00e-04
Prr7	444	466	TCCCCCACCACGGCCGGGGGCG	+	REST_MOUSE.H11MO.0.A	P-value=6.21e-05
Ccdc9	-448	-426	TCCCGCACCTCAGTCAAACCCA	-	REST_MOUSE.H11MO.0.A	P-value=3.77e-04
Ccdc9	-266	-244	CGAGGCACCCTGGTCTGCTGGC	-	REST_MOUSE.H11MO.0.A	P-value=2.99e-04
Ccdc9	180	202	GACTGCAGGGAGGAGAGCAGCC	-	REST_MOUSE.H11MO.0.A	P-value=2.43e-04
Ccdc9	477	499	TCGATTAGCGCGGAGAGGGCTG	+	REST_MOUSE.H11MO.0.A	P-value=3.49e-04
Wdr46	-469	-447	TGCGGCGCCTCGGAGAGTTGCG	-	REST_MOUSE.H11MO.0.A	P-value=1.16e-05
Leprotl1	-282	-260	GGGAGGACCAGAGACAAAACCT	-	REST_MOUSE.H11MO.0.A	P-value=9.42e-05
Leprotl1	-61	-39	CGTCCTACCGTGGAGAGAGAGA	+	REST_MOUSE.H11MO.0.A	P-value=1.60e-04
H2afz	193	215	GTTACCATCTCGGACCGTGCTG	-	REST_MOUSE.H11MO.0.A	P-value=1.73e-04
H2afz	264	286	CCCAGCCCCGGGGACGGCGGCC	-	REST_MOUSE.H11MO.0.A	P-value=1.71e-05
Qrich1	54	76	TTTCAGACCCAGGGCAGGGGCA	+	REST_MOUSE.H11MO.0.A	P-value=1.20e-04
Pcca	-189	-167	TGGAGCGCCTTGGTCGGCTCCC	+	REST_MOUSE.H11MO.0.A	P-value=5.16e-05
Pcca	-82	-60	CTCCGCCCCCTGGCGAGTAGGC	-	REST_MOUSE.H11MO.0.A	P-value=3.36e-04
Pcca	207	229	GTCAGGGCCCGGGCCTGGGGCA	-	REST_MOUSE.H11MO.0.A	P-value=1.36e-04
Bend3	-213	-191	GGGGGTATACTGGAGAGCGACC	-	REST_MOUSE.H11MO.0.A	P-value=3.65e-04
Bend3	16	38	CGCTCCAGCCCGGAGAGCACGT	+	REST_MOUSE.H11MO.0.A	P-value=3.35e-04
Bend3	451	473	GCCCCCACTGCGGCCCGCGCGC	+	REST_MOUSE.H11MO.0.A	P-value=2.79e-04
Flt1	-441	-419	GCTAAGAGCCTGGACAGTGGCA	+	REST_MOUSE.H11MO.0.A	P-value=3.82e-05
2210016F16Rik	-142	-120	ATTGTTACCATGGCCTGTGCAG	-	REST_MOUSE.H11MO.0.A	P-value=3.09e-04
2210016F16Rik	415	437	GTCATCACTGCAGGCAGCAGCA	+	REST_MOUSE.H11MO.0.A	P-value=7.39e-05
Cyp4f16	-441	-419	GCCCAGCCCCTGGATAGAAACA	-	REST_MOUSE.H11MO.0.A	P-value=4.35e-04
Cyp4f16	49	71	CACAGGACTGGGGAGAAGGTCT	+	REST_MOUSE.H11MO.0.A	P-value=2.28e-04
Dlgap1	-257	-235	GTCACCACTTAGGAAGGAGACA	-	REST_MOUSE.H11MO.0.A	P-value=1.11e-04
Dlgap1	132	154	GCCAGGACCAAGGCCAGCGGCC	+	REST_MOUSE.H11MO.0.A	P-value=1.88e-08
Dlgap1	187	209	GCGGCGGCCACGGCCAGAAGCC	-	REST_MOUSE.H11MO.0.A	P-value=1.19e-04
Mypop	98	120	TGCGGCGGCACGGTGAGTGACC	+	REST_MOUSE.H11MO.0.A	P-value=2.87e-04
Mypop	134	156	TGGAGCACAGAGGATGGGGACC	-	REST_MOUSE.H11MO.0.A	P-value=4.57e-04
Sall2	-301	-279	CTCTGGCCCATGGTCAGGCAAA	-	REST_MOUSE.H11MO.0.A	P-value=4.47e-04
Dhrs1	-161	-139	GCCCTCACCATGAAGAGAAGGT	+	REST_MOUSE.H11MO.0.A	P-value=2.81e-04
Zfpm1	-98	-76	GGCGCTACCGCGGAGGACGGTC	+	REST_MOUSE.H11MO.0.A	P-value=3.44e-04
Zfpm1	389	411	GCGGGCACCACGGGCAAAGTTT	-	REST_MOUSE.H11MO.0.A	P-value=2.20e-04
Fnip1	-255	-233	TCTGGGACCCAGGCCCGCCTCT	-	REST_MOUSE.H11MO.0.A	P-value=2.81e-04
Sgta	-495	-473	TGTGCCACATAGGACTGAGGCC	+	REST_MOUSE.H11MO.0.A	P-value=3.82e-04
Sgta	-470	-448	GTCCACACGCTGGGCAGAAGTC	-	REST_MOUSE.H11MO.0.A	P-value=2.90e-04
Sgta	-371	-349	ATCCTCAGCCTGGGCAGCAGAC	+	REST_MOUSE.H11MO.0.A	P-value=3.06e-04
Sgta	-170	-148	ATGAGATCACAGGACAGCTGAA	+	REST_MOUSE.H11MO.0.A	P-value=3.29e-04
Sgta	408	430	CTACACACCCAGGTCAAGGCCT	-	REST_MOUSE.H11MO.0.A	P-value=4.96e-04
Cacnb1	-27	-5	GTGGCCGCAAAGGACAGAACTG	-	REST_MOUSE.H11MO.0.A	P-value=4.33e-04
Cacnb1	48	70	ACCCTCACCACGGAGAGAGAGT	-	REST_MOUSE.H11MO.0.A	P-value=2.80e-05
Cacnb1	122	144	TTTGAGGCCAAGGAGAGATGGT	+	REST_MOUSE.H11MO.0.A	P-value=2.37e-04
Slc19a2	-264	-242	GTCAGAGCCCGGGCGCGCAGCC	+	REST_MOUSE.H11MO.0.A	P-value=2.44e-04
Ergic3	-210	-188	TGGATCTCTTAGGACAGCGCTT	-	REST_MOUSE.H11MO.0.A	P-value=1.45e-04
Ergic3	215	237	GCCGAACGCGAGGACAGCTCCC	-	REST_MOUSE.H11MO.0.A	P-value=2.41e-04
Ergic3	379	401	CTCACTACGGAGGTGAGGGGCG	+	REST_MOUSE.H11MO.0.A	P-value=1.75e-04
Lamp1	-345	-323	TTTACATCCCAGGACAGTGTGC	-	REST_MOUSE.H11MO.0.A	P-value=1.55e-04
Lamp1	112	134	GGCGCCGGCACGGAGAGGACCC	-	REST_MOUSE.H11MO.0.A	P-value=1.43e-04
Lamp1	250	272	AGCAGCAGCAGGAGCAGCGGCC	-	REST_MOUSE.H11MO.0.A	P-value=1.60e-04
Tcf12	302	324	CTGAACACTGCGGCCAGCTACT	+	REST_MOUSE.H11MO.0.A	P-value=2.41e-05
G530011O06Rik	-159	-137	TCCAGACCCTGGGGCAGAAGTT	+	REST_MOUSE.H11MO.0.A	P-value=2.77e-04
G530011O06Rik	474	496	ACCAGAGCATTGGATAGAGGCC	-	REST_MOUSE.H11MO.0.A	P-value=1.29e-04
Msh6	176	198	AGCGGCACCTTGGCGTGAGGCC	-	REST_MOUSE.H11MO.0.A	P-value=4.37e-05
Msh6	256	278	GATACCGCCGCGGACCGGGACC	-	REST_MOUSE.H11MO.0.A	P-value=1.96e-04
Tbl3	-304	-282	CTCACAATCCAGGAAAGAGTTC	+	REST_MOUSE.H11MO.0.A	P-value=4.70e-04
Celf2	-461	-439	TAAAACACTGTGGCCAGACAAT	+	REST_MOUSE.H11MO.0.A	P-value=4.27e-04
Mfsd10	-119	-97	GCAGGAAGCCTGGGCAGCTACA	+	REST_MOUSE.H11MO.0.A	P-value=1.72e-04
Rnaset2a	-266	-244	TGCAGACCGTTGGCCAGATAGA	+	REST_MOUSE.H11MO.0.A	P-value=3.58e-04
Rnaset2a	-191	-169	TCCTGCCTGGAGGACAGCTGCT	-	REST_MOUSE.H11MO.0.A	P-value=3.71e-04
Rnaset2a	132	154	TCCTGTCCCACAGACAGCCGCT	+	REST_MOUSE.H11MO.0.A	P-value=1.81e-04
Gm45768	-373	-351	GACAGGGTTGGGGACAGCGTCA	-	REST_MOUSE.H11MO.0.A	P-value=1.79e-04
Vgll4	-298	-276	GCCAGGCCAGGGGACAGAAACA	-	REST_MOUSE.H11MO.0.A	P-value=9.96e-05
Vgll4	329	351	AACCGCACCGCGGACTGGCTCT	+	REST_MOUSE.H11MO.0.A	P-value=2.26e-04
Pygo2	175	197	GTCACCACCACGGAACGCGGTG	-	REST_MOUSE.H11MO.0.A	P-value=3.32e-05
Pygo2	388	410	TTGGGGACCCGAGTCAGCGTCG	-	REST_MOUSE.H11MO.0.A	P-value=2.09e-04
Usp38	-449	-427	TTAAAGTCCTTGGACAACTGGA	-	REST_MOUSE.H11MO.0.A	P-value=1.91e-04
Usp38	357	379	GTCAGGGCTGGGGGCAGCAGGA	-	REST_MOUSE.H11MO.0.A	P-value=1.58e-04
Gfpt1	-469	-447	AGTGGTACCTTAGGCAGAGAAC	+	REST_MOUSE.H11MO.0.A	P-value=3.33e-04
Gfpt1	-304	-282	GGGAGAGCCTGGGACAGACGTG	-	REST_MOUSE.H11MO.0.A	P-value=4.36e-04
Gfpt1	70	92	GCCACCACCCCGGCCCGAGCTC	+	REST_MOUSE.H11MO.0.A	P-value=2.51e-05
Gfpt1	103	125	GTCGGGCGCGCGGAGAGCTTCA	-	REST_MOUSE.H11MO.0.A	P-value=1.08e-04
Gfpt1	356	378	CCCTGCCTCACGGACAGCAGCC	-	REST_MOUSE.H11MO.0.A	P-value=4.36e-05
Kcnq1ot1	389	411	TGCACAACCAAGGGCAACATAG	+	REST_MOUSE.H11MO.0.A	P-value=1.86e-04
Mterf3	-316	-294	TTCAGCGCCAGGGTGAAAGATG	-	REST_MOUSE.H11MO.0.A	P-value=2.20e-04
Mterf3	-86	-64	GCTGAGACCCAGGACAGCATAG	-	REST_MOUSE.H11MO.0.A	P-value=4.37e-05
Mterf3	417	439	TAAAAAACTAAGGACAGAAAGT	-	REST_MOUSE.H11MO.0.A	P-value=1.94e-04
Pogk	-204	-182	GCCAGGGCGAGGGACAATGGGG	+	REST_MOUSE.H11MO.0.A	P-value=4.46e-04
Pogk	-157	-135	CACTGCACCCCGGTCAGTCAGT	-	REST_MOUSE.H11MO.0.A	P-value=4.65e-04
Shank1	340	362	GTCTTGGCCCCGGAGAGCCTCC	-	REST_MOUSE.H11MO.0.A	P-value=1.95e-04
Shank1	470	492	CCCAGGGTCTGGGCCAGAGCCT	+	REST_MOUSE.H11MO.0.A	P-value=1.16e-04
Pdhx	35	57	CAAACCACCATGGTGAGCTTGT	-	REST_MOUSE.H11MO.0.A	P-value=1.36e-04
Chd1	-237	-215	ATCCGTGCCGTGACCAGAGCGC	+	REST_MOUSE.H11MO.0.A	P-value=4.06e-04
Chd1	106	128	GGCGGGAGCGCGGACGGAGGAG	+	REST_MOUSE.H11MO.0.A	P-value=2.93e-04
Chd1	230	252	ACCCGCGCCGCGGACGGCAGAG	-	REST_MOUSE.H11MO.0.A	P-value=1.31e-04
Chd1	295	317	GCCGGCGCCTCGGGCGGAGGAT	-	REST_MOUSE.H11MO.0.A	P-value=4.36e-04
Chd1	412	434	CCGGGGGCGTGGGAGAGCGGCC	+	REST_MOUSE.H11MO.0.A	P-value=2.84e-04
Chd1	456	478	CTCCGCGCGCCGGGCAGCGCCG	-	REST_MOUSE.H11MO.0.A	P-value=1.15e-04
Pkib	-104	-82	ATGTTCACCGAAGACAGAGTCA	-	REST_MOUSE.H11MO.0.A	P-value=2.44e-04
Slc26a2	-404	-382	GGCAGCATCAGGACCAGATCCC	-	REST_MOUSE.H11MO.0.A	P-value=5.86e-05
Slc26a2	-304	-282	ACAGACACCACGGAGAAGGGTT	+	REST_MOUSE.H11MO.0.A	P-value=2.44e-04
Zfp651	-97	-75	GGCGGGACTACGGACTACCACC	-	REST_MOUSE.H11MO.0.A	P-value=1.85e-04
Fbxw8	131	153	GCTACTGCCCTGGGCAGCCTCA	-	REST_MOUSE.H11MO.0.A	P-value=2.99e-04
Tspan33	-66	-44	GCCCGCCCCCCGGACGGCCATT	-	REST_MOUSE.H11MO.0.A	P-value=4.59e-04
Tspan33	210	232	CTCCGCGCCATGGTCCGCCGCT	-	REST_MOUSE.H11MO.0.A	P-value=3.06e-04
Tspan33	272	294	GTCAGCCCGCTGGTGAAATACC	+	REST_MOUSE.H11MO.0.A	P-value=4.93e-04
Tifa	-482	-460	AGAAGAGCGATGGAGAGCAGAG	-	REST_MOUSE.H11MO.0.A	P-value=2.31e-04
Dnal1	123	145	CCTGGCACCGCGGGTAGGGGGA	+	REST_MOUSE.H11MO.0.A	P-value=2.92e-04
Dnal1	171	193	CGCAGGCCCAAGGCCGGAGCTG	+	REST_MOUSE.H11MO.0.A	P-value=3.10e-04
Ptpdc1	363	385	CTCAGCACCCTGAAAAGCATTG	+	REST_MOUSE.H11MO.0.A	P-value=6.80e-05
Zfp260	70	92	CTTGCCTCCAGGGCGAGATTCC	-	REST_MOUSE.H11MO.0.A	P-value=4.75e-04
Zfp260	337	359	TTCAGAGCCCTGGTGGGCAGAG	+	REST_MOUSE.H11MO.0.A	P-value=3.67e-04
Slu7	108	130	CTGGGGACCTCGGGGAGCGGGT	+	REST_MOUSE.H11MO.0.A	P-value=9.98e-05
Bin3	130	152	TGGAGCCTCCGGGAGAGCACCG	-	REST_MOUSE.H11MO.0.A	P-value=2.76e-04
Bin3	279	301	TCCACCTCAATGGATAGCTGAG	-	REST_MOUSE.H11MO.0.A	P-value=2.18e-04
Hbp1	199	221	CTTAACACTAAAGAAAGTGGCA	+	REST_MOUSE.H11MO.0.A	P-value=4.67e-04
Nav2	-80	-58	CTCAGAGGCAGGGGGAGGTCCC	-	REST_MOUSE.H11MO.0.A	P-value=4.89e-04
Tacc1	-440	-418	TGCAGTCCTTGGGACAGGATTC	+	REST_MOUSE.H11MO.0.A	P-value=1.62e-04
Tacc1	317	339	GGAAGGGCCCAGGTGAGCAGGA	+	REST_MOUSE.H11MO.0.A	P-value=3.91e-04
Cacng7	366	388	ATCACGACGAAGGAGGAGGGCC	+	REST_MOUSE.H11MO.0.A	P-value=3.02e-04
Tpt1-ps3	57	79	ACCAGGACTTAGGACAAATGGG	+	REST_MOUSE.H11MO.0.A	P-value=5.77e-05
Caly	50	72	GCCTGGACCTAGGAGGACACCT	+	REST_MOUSE.H11MO.0.A	P-value=1.14e-04
Caly	182	204	GTATACACCTGGGACAGTCAGG	-	REST_MOUSE.H11MO.0.A	P-value=4.48e-04
Caly	392	414	AGGCCAACCACAGACAGTGTCT	-	REST_MOUSE.H11MO.0.A	P-value=4.63e-04
Caly	427	449	GAAGGAACTGAGGAGGGGGCCC	-	REST_MOUSE.H11MO.0.A	P-value=4.02e-04
Xab2	320	342	TGCACTGCAGAGGAGAGGGGCA	+	REST_MOUSE.H11MO.0.A	P-value=2.63e-04
Xab2	359	381	CACAAGTCCATAGACAGCTGCT	+	REST_MOUSE.H11MO.0.A	P-value=1.27e-04
Mlec	40	62	AGTGCCACTGCAGCCAGCTCAC	-	REST_MOUSE.H11MO.0.A	P-value=3.51e-04
Atcay	327	349	ACCTGGGGCACGGATAGAGACT	+	REST_MOUSE.H11MO.0.A	P-value=4.96e-04
Ier5	-358	-336	GTTTGCTCCTAAGAGAGTACCT	-	REST_MOUSE.H11MO.0.A	P-value=4.72e-04
Ier5	386	408	GTCAGGACTAAGGCAGGAAAAT	-	REST_MOUSE.H11MO.0.A	P-value=4.89e-04
Ccdc61	-332	-310	GTGGGGACCATGAAGGGCTAGT	-	REST_MOUSE.H11MO.0.A	P-value=4.17e-04
Ccdc61	-199	-177	GTCATGATCCTGGAGAGGTGGT	+	REST_MOUSE.H11MO.0.A	P-value=9.81e-05
Gk	71	93	TTCATTGCTATGAAGAGATACC	+	REST_MOUSE.H11MO.0.A	P-value=1.96e-04
Ehmt2	201	223	GCCAACACCGGGGGCGGATGAG	+	REST_MOUSE.H11MO.0.A	P-value=4.71e-04
Ehmt2	337	359	CCCAGCCCGGCGGACGGCCCCT	-	REST_MOUSE.H11MO.0.A	P-value=1.73e-04
Ccdc112	-346	-324	AGCAGAACTCAAGCCAGCTTTT	+	REST_MOUSE.H11MO.0.A	P-value=3.54e-04
Rps13	-238	-216	AGCATGAGGATGGACAGGCTCA	-	REST_MOUSE.H11MO.0.A	P-value=4.30e-04
Poldip2	-297	-275	ATCAGCACCTGAGAGAAAGAAG	-	REST_MOUSE.H11MO.0.A	P-value=1.15e-04
Poldip2	6	28	GGCGGGCCCGAGGGGAGGGGCT	+	REST_MOUSE.H11MO.0.A	P-value=3.87e-04
Poldip2	174	196	CCTCGGGTCGTGGCCAGCGACC	-	REST_MOUSE.H11MO.0.A	P-value=2.93e-04
Poldip2	401	423	AAGGGTCCCGAGGAGAGAGCCG	+	REST_MOUSE.H11MO.0.A	P-value=2.81e-04
Poldip2	462	484	GCCAGGGCCCTGGGCAGTGCTC	-	REST_MOUSE.H11MO.0.A	P-value=1.60e-05
Nebl	146	168	TGAATGATTCTGGACAGAAAAT	+	REST_MOUSE.H11MO.0.A	P-value=4.29e-04
Nebl	215	237	ACCAAGACCCTGAACAGAGAGT	-	REST_MOUSE.H11MO.0.A	P-value=8.16e-05
Zfp13	-285	-263	AGCATGAGCATGGCCAGAGCCT	-	REST_MOUSE.H11MO.0.A	P-value=2.64e-05
Zfp13	447	469	TTGAGGTCAGAGGACAACTCAT	+	REST_MOUSE.H11MO.0.A	P-value=4.16e-04
Pip4k2b	-470	-448	ACTGGGACCACGGCTGGCAGAT	-	REST_MOUSE.H11MO.0.A	P-value=3.44e-04
Pip4k2b	-400	-378	CTCAACCTGAAGGACAGCTACG	-	REST_MOUSE.H11MO.0.A	P-value=2.59e-04
Pip4k2b	404	426	GACAGACCGACAGACAGAAACA	+	REST_MOUSE.H11MO.0.A	P-value=3.91e-04
Immt	193	215	CGCGCCCCTTCGGAGAGACCCC	-	REST_MOUSE.H11MO.0.A	P-value=3.83e-04
Immt	462	484	GCCAGCAGCCAGGATTGGTCCG	-	REST_MOUSE.H11MO.0.A	P-value=2.29e-04
Ddx41	-125	-103	ACCAGCACTCAAGACAAGAAGC	+	REST_MOUSE.H11MO.0.A	P-value=3.10e-04
Mta1	-336	-314	AGGACCACTTTGGAGAGGATGC	+	REST_MOUSE.H11MO.0.A	P-value=1.91e-04
Mta1	63	85	GCCCCCGCCCCGGCCCGCGCCC	+	REST_MOUSE.H11MO.0.A	P-value=1.69e-04
Mta1	273	295	GGCGGGACGGGGGGGAGGGGCG	-	REST_MOUSE.H11MO.0.A	P-value=4.18e-04
Ctso	130	152	GGTGGCTCCAAGACCAGGTCCC	-	REST_MOUSE.H11MO.0.A	P-value=3.49e-04
Rai14	-428	-406	ATCGTTACCTAAGACAGATGAA	-	REST_MOUSE.H11MO.0.A	P-value=7.46e-05
Rai14	-382	-360	ATCATTACCTAAGACAGATGAA	-	REST_MOUSE.H11MO.0.A	P-value=2.73e-05
Rai14	429	451	CTCAGCAGTGCAGTGAGCGCTA	+	REST_MOUSE.H11MO.0.A	P-value=4.79e-04
Chchd6	-403	-381	CTCAACAGTGGGGAGAGACCCA	+	REST_MOUSE.H11MO.0.A	P-value=3.19e-04
Chchd6	-380	-358	TCTAGGTCTCAGGCCAGCTAAC	+	REST_MOUSE.H11MO.0.A	P-value=1.34e-04
Chchd6	399	421	TCCAGGTGCCTGAACAGCACTG	-	REST_MOUSE.H11MO.0.A	P-value=4.02e-04
Chchd6	470	492	GAGAGCACTGTGGTCTGCACTG	+	REST_MOUSE.H11MO.0.A	P-value=4.07e-04
Prob1	-37	-15	TGGCTGACCATGGAGAGCCATG	+	REST_MOUSE.H11MO.0.A	P-value=2.08e-04
Prob1	455	477	CCCTTTCCCTAGGCCAGAGCCA	-	REST_MOUSE.H11MO.0.A	P-value=3.54e-04
Zfp687	-370	-348	GTAGGTTCCAGGGAGAGGAGAG	+	REST_MOUSE.H11MO.0.A	P-value=2.93e-04
Zfp687	190	212	GTCAGCCCCCAGGAGGGGACTG	+	REST_MOUSE.H11MO.0.A	P-value=1.44e-04
Zfp687	217	239	GGCAGCAGCATGGCCAAACATA	+	REST_MOUSE.H11MO.0.A	P-value=2.29e-04
Pacrg	327	349	GTTAGTTCTAAGGAGAGAGCTG	+	REST_MOUSE.H11MO.0.A	P-value=7.66e-05
Rassf3	-428	-406	TCAGGAACCTCGGACTGGCAGA	-	REST_MOUSE.H11MO.0.A	P-value=4.54e-04
Prmt7	-467	-445	TCGGGAACCTCGAACAGTTTGG	-	REST_MOUSE.H11MO.0.A	P-value=4.54e-04
Prmt7	-93	-71	ACGAGCGCCTCGGCGGGCTCCG	+	REST_MOUSE.H11MO.0.A	P-value=2.09e-04
Prmt7	299	321	TCAAGCACCCTGAGCAGGTCTG	+	REST_MOUSE.H11MO.0.A	P-value=1.25e-04
Smc6	-144	-122	CTTAGTGCTAGGGAGAGCAGCG	-	REST_MOUSE.H11MO.0.A	P-value=4.88e-05
Smc6	444	466	CCCCGTGCCTCGGCGAGCAGCC	+	REST_MOUSE.H11MO.0.A	P-value=6.59e-05
Nlk	-43	-21	TGAAGTACAGTGGTGAGAACAT	+	REST_MOUSE.H11MO.0.A	P-value=3.09e-04
Arid1b	459	481	CTCGGGGCCGCGGCCGGCGCCC	+	REST_MOUSE.H11MO.0.A	P-value=2.39e-05
Lrrc61	-379	-357	CTCACCGCCTAGGACTGCAGAC	-	REST_MOUSE.H11MO.0.A	P-value=4.39e-05
L3mbtl2	-112	-90	TCGTGCACCCAGGAGAAAACTA	+	REST_MOUSE.H11MO.0.A	P-value=1.47e-04
L3mbtl2	35	57	AGCACACTCTCGGAGAGCGGCG	+	REST_MOUSE.H11MO.0.A	P-value=3.51e-04
L3mbtl2	103	125	TTTGGTATCATGGAGAAACCGC	+	REST_MOUSE.H11MO.0.A	P-value=3.30e-04
L3mbtl2	258	280	AGCTTAGCCTCGGCCAGAGGCC	+	REST_MOUSE.H11MO.0.A	P-value=3.81e-04
Ccdc149	42	64	GGCAGAACCTAGGAGAGAATGC	-	REST_MOUSE.H11MO.0.A	P-value=9.15e-06
Dscaml1	-169	-147	TTGGGGACCCTGGCAAGTGGCT	-	REST_MOUSE.H11MO.0.A	P-value=6.92e-05
Dscaml1	363	385	TTCAGGTGGATGGAGAGGAAAC	+	REST_MOUSE.H11MO.0.A	P-value=3.27e-04
Snhg4	-77	-55	CTGACCAGGGAGGACAGCGACA	-	REST_MOUSE.H11MO.0.A	P-value=6.78e-05
Snhg4	335	357	TCCGGAGCCCCAGACAAGGACC	+	REST_MOUSE.H11MO.0.A	P-value=3.37e-04
Nucb2	-168	-146	CCTCACGCTTCGGAGAGCGCCA	+	REST_MOUSE.H11MO.0.A	P-value=2.10e-04
Nucb2	-79	-57	CTCCGGATCGCGGAGGACTCCT	-	REST_MOUSE.H11MO.0.A	P-value=4.43e-04
Nucb2	31	53	CGGAGGGCCGTGGGCAGGGAAA	+	REST_MOUSE.H11MO.0.A	P-value=2.61e-04
Nucb2	196	218	CCCACAACCATGGGCAGGGCAA	-	REST_MOUSE.H11MO.0.A	P-value=8.47e-06
Recql	308	330	TTTAAAACTCTGGTCAGTGACT	-	REST_MOUSE.H11MO.0.A	P-value=8.13e-05
Cd2bp2	-235	-213	CTTACCACCCAGAATAGACCCA	-	REST_MOUSE.H11MO.0.A	P-value=2.07e-04
Fastkd3	-290	-268	TTCCGGACCGCGGTGGGGTTCA	-	REST_MOUSE.H11MO.0.A	P-value=1.85e-04
Fastkd3	69	91	AGCCGCACCCGGGACAGGACAG	-	REST_MOUSE.H11MO.0.A	P-value=1.05e-05
Polm	-443	-421	AGCAGGACCAGGGACCACGCAG	-	REST_MOUSE.H11MO.0.A	P-value=3.65e-05
Ddb1	330	352	AAAAGGACCCAGAATAGCTGCT	-	REST_MOUSE.H11MO.0.A	P-value=1.47e-04
Setd1b	107	129	GGCAGCAGCAAGGGCAGCGGCA	+	REST_MOUSE.H11MO.0.A	P-value=4.75e-06
Setd1b	430	452	GGCGGCACCATGGGCCGGAGCC	+	REST_MOUSE.H11MO.0.A	P-value=3.25e-05
Ccl25	10	32	TGGTCCACCGCGGACGACGCCG	-	REST_MOUSE.H11MO.0.A	P-value=2.74e-04
Ccl25	357	379	GTGGTCAGCATGGTCAGCCTCT	+	REST_MOUSE.H11MO.0.A	P-value=4.65e-04
Pigc	49	71	TGCACGACCGAGAAGAGCGGCC	-	REST_MOUSE.H11MO.0.A	P-value=8.69e-06
Gm9800	425	447	AATTGTACCAGGGATAGATAAA	-	REST_MOUSE.H11MO.0.A	P-value=2.33e-04
Peak1	-221	-199	GGCAGTGCCATGGAGAATTAGT	-	REST_MOUSE.H11MO.0.A	P-value=1.19e-04
Mtx2	60	82	ACCGCTGCCGAGGTGAGCTCTG	+	REST_MOUSE.H11MO.0.A	P-value=4.30e-04
D2hgdh	-166	-144	GGGATCACAAAGGCCAGCCCAG	-	REST_MOUSE.H11MO.0.A	P-value=4.44e-04
D2hgdh	262	284	CTCAGCAGGGTGGAGTGAGGTA	+	REST_MOUSE.H11MO.0.A	P-value=4.56e-04
Cyb5d1	-448	-426	CCCAGCACCGGGGAGCAGAGAC	+	REST_MOUSE.H11MO.0.A	P-value=2.78e-04
Rnf126	-475	-453	CCGGCCGCCACGGGCAGCACCT	-	REST_MOUSE.H11MO.0.A	P-value=1.05e-04
Rnf126	-419	-397	GGAGCGGCCATGGCCAAGTCCA	-	REST_MOUSE.H11MO.0.A	P-value=4.00e-04
Rnf126	311	333	CCAAGCTTCATGGAGAAGACCC	+	REST_MOUSE.H11MO.0.A	P-value=3.81e-04
Fubp3	-68	-46	GCCTGTGCCCAGGGCAGGCCCC	+	REST_MOUSE.H11MO.0.A	P-value=3.42e-04
Fubp3	400	422	GGGAGCTCCGGGGCCAGAGGAA	+	REST_MOUSE.H11MO.0.A	P-value=1.87e-04
Fubp3	470	492	ATCTGAATCATGGAGAGCAGGC	-	REST_MOUSE.H11MO.0.A	P-value=3.80e-05
Kcng4	268	290	TGTGAAACCTCAGACAGAACCT	-	REST_MOUSE.H11MO.0.A	P-value=1.20e-04
Kcng4	419	441	TCACGCTCTGTGGACAGCGCTG	-	REST_MOUSE.H11MO.0.A	P-value=6.61e-05
Mrgpre	-240	-218	ATTAGCAGTCAGGACAGTGCAC	-	REST_MOUSE.H11MO.0.A	P-value=2.37e-05
Ipp	-128	-106	CCTGCCTCCGCGGCCAGCAAGC	+	REST_MOUSE.H11MO.0.A	P-value=3.56e-04
Arhgef40	-136	-114	CCTGGGACCTAGGCGGGTCCCC	+	REST_MOUSE.H11MO.0.A	P-value=4.58e-04
Arhgef40	356	378	CGAAGCGCCAAGGAGCGCTAAG	-	REST_MOUSE.H11MO.0.A	P-value=2.78e-04
Agtpbp1	206	228	GCAAGTGCAACGGTCAGTGCTC	-	REST_MOUSE.H11MO.0.A	P-value=3.38e-04
Kbtbd4	-199	-177	GTTGAGACCACGGGCAGCACGG	-	REST_MOUSE.H11MO.0.A	P-value=5.00e-05
Arfgef2	160	182	TCCCGGGCCCTGGAGAAGATCC	+	REST_MOUSE.H11MO.0.A	P-value=2.01e-04
Cdc25a	-353	-331	CTCAGTAGCTCAGACAGGTGTG	+	REST_MOUSE.H11MO.0.A	P-value=1.45e-04
Cdc25a	242	264	GCGGCCGCCACGGGCAGCGGCG	-	REST_MOUSE.H11MO.0.A	P-value=1.09e-04
Rpl15	138	160	ACCAGTGCTAAGGACTGAACTG	-	REST_MOUSE.H11MO.0.A	P-value=2.36e-04
Fam217b	-440	-418	TGCAGACCCCCGGGCTGCGACC	-	REST_MOUSE.H11MO.0.A	P-value=2.48e-04
Fam217b	-217	-195	GCTGAGACCAGGGCCAGGCCGC	-	REST_MOUSE.H11MO.0.A	P-value=3.04e-04
Fam217b	-172	-150	GAAGCCGCCTTGGATAGCGCCA	-	REST_MOUSE.H11MO.0.A	P-value=5.13e-05
Fam217b	331	353	CCTGGGACTGTGGTGAGCGGCC	+	REST_MOUSE.H11MO.0.A	P-value=3.96e-05
C330006A16Rik	-311	-289	TCTGCCTCCCAGGATAGCAGAT	+	REST_MOUSE.H11MO.0.A	P-value=3.67e-04
C330006A16Rik	264	286	CTCTCCAGGAAGGACAGGAACA	+	REST_MOUSE.H11MO.0.A	P-value=2.13e-04
Sh2b1	70	92	GCCTGGACCCAGGCCAGCTCTT	-	REST_MOUSE.H11MO.0.A	P-value=6.32e-06
Cul2	207	229	CCCAGGGCCACGGGGGGTGCCC	-	REST_MOUSE.H11MO.0.A	P-value=1.49e-04
Cul2	384	406	TGCAGAAGCAGGGCGAGGGCAG	-	REST_MOUSE.H11MO.0.A	P-value=1.64e-04
Trabd	-421	-399	GGTGGCACCATGGTCTGCCCAC	+	REST_MOUSE.H11MO.0.A	P-value=9.15e-05
Trabd	207	229	GCCCGTGCCAGGGCCTGCTCCA	+	REST_MOUSE.H11MO.0.A	P-value=1.65e-04
Trabd	354	376	TGGCCCACTCAGGCCAGGTCTC	-	REST_MOUSE.H11MO.0.A	P-value=3.62e-04
Rev1	-450	-428	GGCACCACTGAAGAGAAAGCTC	-	REST_MOUSE.H11MO.0.A	P-value=4.09e-04
Herc4	240	262	GTAATCGCCGCGGCCGGCTGAA	+	REST_MOUSE.H11MO.0.A	P-value=3.36e-04
Herc4	384	406	AGTGTGACGGAGGCGAGCTCCG	+	REST_MOUSE.H11MO.0.A	P-value=4.37e-04
Ankrd34a	125	147	GCCAGGATTGAGGCCGGGGCCA	-	REST_MOUSE.H11MO.0.A	P-value=2.28e-04
Ankrd34a	393	415	TTCAGTATCCTAGAGAGGGGGA	+	REST_MOUSE.H11MO.0.A	P-value=1.14e-04
Cog2	-155	-133	CTTTTCTCCCAGGCCAGCTGCC	+	REST_MOUSE.H11MO.0.A	P-value=3.06e-04
Cog2	129	151	TCCGGCCCCGTAGGCAGGTTCA	-	REST_MOUSE.H11MO.0.A	P-value=4.37e-04
Cog2	456	478	GTGACAACAGCGGAGAGGTACA	-	REST_MOUSE.H11MO.0.A	P-value=1.26e-04
Fam129b	-379	-357	CACACCTTCTAGGACAGGTCCG	+	REST_MOUSE.H11MO.0.A	P-value=2.41e-04
Fam129b	149	171	GGCGGCAGCGGGGCCTGCGGAC	+	REST_MOUSE.H11MO.0.A	P-value=4.72e-04
Fam129b	243	265	TCCAGGTGTGTGGACAGTACGT	-	REST_MOUSE.H11MO.0.A	P-value=3.18e-04
Lrrc4	170	192	GACTGGGCCCTGGAGAGAGAGA	-	REST_MOUSE.H11MO.0.A	P-value=1.91e-04
Wdr45	-9	13	CGCGCCACTGCGGAGGGCGGCC	+	REST_MOUSE.H11MO.0.A	P-value=7.03e-05
Dtx3	-355	-333	TGGAGAAGCAGGGGCAGAGAAA	-	REST_MOUSE.H11MO.0.A	P-value=4.86e-04
Dtx3	-231	-209	TGTCTCACCTTGGACTGATATT	+	REST_MOUSE.H11MO.0.A	P-value=3.04e-04
Dtx3	14	36	TTCTGTTCCTCGGACAGGGTGG	+	REST_MOUSE.H11MO.0.A	P-value=1.09e-04
Extl1	-471	-449	CTCAGCACCCTGGGAAGCAAAA	-	REST_MOUSE.H11MO.0.A	P-value=1.55e-05
Extl1	24	46	CCTGCCACACAGGGCAGCTGCT	-	REST_MOUSE.H11MO.0.A	P-value=4.06e-04
Extl1	401	423	GCCTGGCCCAGGGTCAGGAGCA	+	REST_MOUSE.H11MO.0.A	P-value=2.41e-04
Commd10	190	212	CTCTGCGCCCTGGGAAGTTCCT	-	REST_MOUSE.H11MO.0.A	P-value=4.59e-04
Ppp1r37	-445	-423	AGCCCCACCCTGGGGAGTGGCA	-	REST_MOUSE.H11MO.0.A	P-value=9.39e-05
Ppp1r37	-397	-375	CTGGTGACCCTGGAGAGCTCCT	-	REST_MOUSE.H11MO.0.A	P-value=7.48e-06
Ccdc92b	-276	-254	ATCAGCACCGCGGACAGCGCCC	-	REST_MOUSE.H11MO.0.A	P-value=3.69e-11
Ccdc92b	-137	-115	CCTGGGACCTCGGGGAGCCCCA	-	REST_MOUSE.H11MO.0.A	P-value=4.70e-05
Ccdc92b	72	94	TCCAGGGCTCTGGGGGGCTCCG	-	REST_MOUSE.H11MO.0.A	P-value=3.85e-04
Ccdc92b	220	242	CTGCGGACCCGAGAGAGCCGCC	-	REST_MOUSE.H11MO.0.A	P-value=3.61e-04
Ccdc92b	288	310	ATCAGGGTGATGAAGAGAGCCC	+	REST_MOUSE.H11MO.0.A	P-value=3.68e-04
Cluap1	-269	-247	GCAGTCACCAAGGAGAGTTCTC	+	REST_MOUSE.H11MO.0.A	P-value=1.53e-05
Cluap1	-81	-59	TACCCTACCCTGGGCAGAATTC	-	REST_MOUSE.H11MO.0.A	P-value=2.58e-04
Cluap1	218	240	TCAGAGGCCTTGGACAGCGTGC	-	REST_MOUSE.H11MO.0.A	P-value=8.60e-05
Gtf2f2	-67	-45	ATTACCTCTGCAGACAGGGACA	-	REST_MOUSE.H11MO.0.A	P-value=3.68e-04
Gtf2f2	61	83	GTCTAAACTCTAGACAGTTACT	+	REST_MOUSE.H11MO.0.A	P-value=3.75e-04
Gtf2f2	151	173	TCCAGCATCCAAGTCAGTTTCT	+	REST_MOUSE.H11MO.0.A	P-value=2.52e-04
Thsd1	140	162	CCCACCACCAGGGCGGGCACCT	+	REST_MOUSE.H11MO.0.A	P-value=2.95e-05
Thsd1	261	283	GTTAGTATCCCAGAAAGAGACT	-	REST_MOUSE.H11MO.0.A	P-value=4.87e-04
Gzf1	-69	-47	GGCGCGGCCTTGGATAGACGCT	+	REST_MOUSE.H11MO.0.A	P-value=2.79e-04
Gzf1	134	156	CAGGCCAGCAGGGACAGCGGAC	-	REST_MOUSE.H11MO.0.A	P-value=1.98e-04
Sap30l	313	335	TCGCGGAGCTCGGAGCGCGCCT	+	REST_MOUSE.H11MO.0.A	P-value=3.92e-04
Sap30l	464	486	TTCAGCACAGAGGAGGACAGCC	+	REST_MOUSE.H11MO.0.A	P-value=7.50e-05
Cox6a1	466	488	TCCAAGATCAAGGACAGCATGG	+	REST_MOUSE.H11MO.0.A	P-value=3.66e-05
R3hdm2	-196	-174	ACCGCTAGCTAGGACTGCAACT	-	REST_MOUSE.H11MO.0.A	P-value=3.44e-04
R3hdm2	15	37	CTCCTGGCCGAGGCCAGCTGTG	-	REST_MOUSE.H11MO.0.A	P-value=3.32e-04
R3hdm2	476	498	ACCCCCTCCGAGGAGAGCCCGC	+	REST_MOUSE.H11MO.0.A	P-value=3.27e-04
Exosc3	201	223	TGAAACACTTGGGACAATACTT	-	REST_MOUSE.H11MO.0.A	P-value=3.34e-04
Cnot9	-422	-400	AAGACGAGCCGGGACAGCTTCT	-	REST_MOUSE.H11MO.0.A	P-value=2.77e-04
Pard3b	-68	-46	TCGCGGACCACAGAGCGCACCG	-	REST_MOUSE.H11MO.0.A	P-value=3.28e-04
Pard3b	138	160	GCCACCGCCAGAGGCAGGGCCG	+	REST_MOUSE.H11MO.0.A	P-value=2.97e-04
Paqr7	-499	-477	CCTGCGACCTTGGACAAACCTT	-	REST_MOUSE.H11MO.0.A	P-value=2.00e-04
Psmd1	359	381	GCCAGGACTGTGGACGAGTGGA	+	REST_MOUSE.H11MO.0.A	P-value=1.98e-04
Ulk3	374	396	TCTACCAGCTTGGGCAGCCACT	-	REST_MOUSE.H11MO.0.A	P-value=1.47e-04
Ing3	-295	-273	ATCACCGCCCAGAACAGGTGAA	+	REST_MOUSE.H11MO.0.A	P-value=1.38e-04
Ing3	-41	-19	GTCATCGCTGCAGACAGCCAAT	+	REST_MOUSE.H11MO.0.A	P-value=4.08e-04
Ing3	-9	13	GGCGGCAGTGAGGCAAGCGCCG	+	REST_MOUSE.H11MO.0.A	P-value=4.62e-04
Hsp90aa1	65	87	TATAGAATCCTGGATGGCACCA	-	REST_MOUSE.H11MO.0.A	P-value=2.58e-04
Hsp90aa1	199	221	TGAAATACCATGACCAGAGCAG	-	REST_MOUSE.H11MO.0.A	P-value=2.00e-04
Tdg	-38	-16	GCCATTGGCCTGGCCAGCATCA	+	REST_MOUSE.H11MO.0.A	P-value=3.48e-04
Tdg	32	54	TACATCACCGCGGCGAGTCCCC	-	REST_MOUSE.H11MO.0.A	P-value=2.31e-05
Tdg	62	84	GGAGGGGCCGAGGCCAGCGCCG	+	REST_MOUSE.H11MO.0.A	P-value=3.44e-05
Tdg	239	261	GTCAGGGCCGCGGCCCGCACAA	+	REST_MOUSE.H11MO.0.A	P-value=3.33e-05
Tdg	415	437	TCCGTCACCGTGGACTGTAAAG	+	REST_MOUSE.H11MO.0.A	P-value=7.94e-05
Atxn7l3	-321	-299	CTCCCCACCCTGGCTAGGTGTC	+	REST_MOUSE.H11MO.0.A	P-value=1.14e-04
Atxn7l3	214	236	CCCAGCATTGAGGCCAGGCCAC	-	REST_MOUSE.H11MO.0.A	P-value=1.84e-04
Mrpl45	-419	-397	GTAATCACAGCGGTCAGCTTCC	+	REST_MOUSE.H11MO.0.A	P-value=7.24e-05
Mrpl45	-5	17	GCCCCTCCCCTGGAGAGCGTGC	+	REST_MOUSE.H11MO.0.A	P-value=2.54e-04
Poc1b	-264	-242	TCGGCTACTCCGGAGAGGGGAG	-	REST_MOUSE.H11MO.0.A	P-value=3.17e-04
Poc1b	308	330	CTCACCTCCCCGGAGCGGGACG	+	REST_MOUSE.H11MO.0.A	P-value=3.01e-04
Poc1b	391	413	GCGAGTCCCGGAGCCAGCTCCG	-	REST_MOUSE.H11MO.0.A	P-value=4.64e-04
Mlip	-448	-426	GGCAGTAGTCCGGAGGGCTCAG	-	REST_MOUSE.H11MO.0.A	P-value=4.66e-04
Fdx1	-323	-301	TCCATAGCCTTGGTCAGACAAA	-	REST_MOUSE.H11MO.0.A	P-value=3.81e-04
Zfp655	105	127	CTCTCCACCTGGGTGAGTCCCG	+	REST_MOUSE.H11MO.0.A	P-value=3.20e-04
Zfp655	209	231	CCCAGCTCCGGGAACAGCCGTC	-	REST_MOUSE.H11MO.0.A	P-value=2.48e-04
Zfp655	468	490	CGGTGGACGGTGGACGGAACCC	+	REST_MOUSE.H11MO.0.A	P-value=3.38e-04
Map2k5	-260	-238	GCCAGTACAGCAGACAGAGGGG	-	REST_MOUSE.H11MO.0.A	P-value=1.66e-04
Map2k5	79	101	CTCAGTACTAAGGCCCACGCCA	+	REST_MOUSE.H11MO.0.A	P-value=4.67e-05
Map2k5	144	166	CCAAGCTCCATGGCAAGGTCTG	+	REST_MOUSE.H11MO.0.A	P-value=4.74e-04
Rassf8	-498	-476	TCCAGCGCCGCGACCAGAAAAG	+	REST_MOUSE.H11MO.0.A	P-value=1.73e-04
Rassf8	296	318	GAGGCGACCCCGGGCAGGGCCA	-	REST_MOUSE.H11MO.0.A	P-value=1.22e-04
Gm10275	-342	-320	GGCACCACCTCGATCTGGGCCT	-	REST_MOUSE.H11MO.0.A	P-value=4.11e-04
Grk4	-47	-25	CGCCGCCCCGAGGGGAGCTCTC	+	REST_MOUSE.H11MO.0.A	P-value=3.28e-04
Grk4	144	166	CCCGGCGCTGAGGAGAGAGTTA	+	REST_MOUSE.H11MO.0.A	P-value=1.68e-04
Slc25a44	-258	-236	ATCTTCACCAAGGCCAATCCCA	-	REST_MOUSE.H11MO.0.A	P-value=1.49e-04
Slc25a44	40	62	CTCAGCTCCGGGGGGAGGGAGG	-	REST_MOUSE.H11MO.0.A	P-value=4.93e-04
Cct6a	422	444	TCCCGGAGCTAGGCCAGCCATG	+	REST_MOUSE.H11MO.0.A	P-value=3.41e-04
Rnf19b	114	136	TTCTCCGCCTCGGCCCGCGGCC	+	REST_MOUSE.H11MO.0.A	P-value=1.35e-04
Rnf19b	471	493	CGCTGCACTCGGGGCAGCTGAT	-	REST_MOUSE.H11MO.0.A	P-value=2.52e-04
Oxnad1	-136	-114	GGCGGGACTACGGAGAACAGCG	+	REST_MOUSE.H11MO.0.A	P-value=2.43e-05
Zfp111	-172	-150	AATGACACCTTGAACAGGGACT	-	REST_MOUSE.H11MO.0.A	P-value=1.85e-04
Zfp111	266	288	CTGAGTGCTAAGGACAAAGAGC	-	REST_MOUSE.H11MO.0.A	P-value=3.33e-04
Zfp111	423	445	TACAGGTTCATGGAGAGCTAAA	+	REST_MOUSE.H11MO.0.A	P-value=6.22e-05
Msh3	173	195	TGTGCCACCCCAGCCAGCTGTT	+	REST_MOUSE.H11MO.0.A	P-value=2.10e-04
Ddx52	-416	-394	TCCAGTGCCACAGAAAGAAGGA	-	REST_MOUSE.H11MO.0.A	P-value=3.90e-04
Ap5m1	-377	-355	GGACCCACCTCGAAGAGCTCGG	+	REST_MOUSE.H11MO.0.A	P-value=4.53e-04
Ap5m1	16	38	TCCGGGACGGCGGCCCGCGAGG	-	REST_MOUSE.H11MO.0.A	P-value=3.27e-04
Ap5m1	447	469	AGCTGCTCCTGGGACAGCTGAG	-	REST_MOUSE.H11MO.0.A	P-value=8.45e-05
E2f5	-72	-50	CGCCCCTCCGCGGAGAGTGCGT	+	REST_MOUSE.H11MO.0.A	P-value=3.89e-04
E2f5	30	52	CACGGCACCACAGAGCGCGCGG	-	REST_MOUSE.H11MO.0.A	P-value=2.83e-04
E2f5	261	283	GCGAGCGCCGCGGACGGCTGCG	-	REST_MOUSE.H11MO.0.A	P-value=2.96e-05
Pag1	-216	-194	ATTAGCATTAGAGACAGAAAAC	-	REST_MOUSE.H11MO.0.A	P-value=2.71e-04
Pag1	153	175	TCCAACATCACAGACAGGTCAC	-	REST_MOUSE.H11MO.0.A	P-value=4.24e-05
Gpbp1	-151	-129	GACAGCACACCGAACAAAGCTC	-	REST_MOUSE.H11MO.0.A	P-value=3.59e-04
Gpbp1	-41	-19	TTCCATGTTGTGGACAGATCCA	-	REST_MOUSE.H11MO.0.A	P-value=3.45e-04
Cdh11	86	108	TTCACGACATTGGTGTGCACAC	+	REST_MOUSE.H11MO.0.A	P-value=3.55e-04
Zfp449	-394	-372	AACGACACCCTGGAGAGCAAAA	-	REST_MOUSE.H11MO.0.A	P-value=1.64e-05
Zfp449	-15	7	GCCTGCGCCCTGGGCAGTTGCC	+	REST_MOUSE.H11MO.0.A	P-value=5.93e-05
Zfp449	64	86	CCGCGCCCCAGGGACAGCCACG	-	REST_MOUSE.H11MO.0.A	P-value=1.96e-04
Spg11	295	317	TTAAGTACCTAGGACTATTTAT	-	REST_MOUSE.H11MO.0.A	P-value=2.26e-04
Phospho2	-218	-196	AGGAAAGCCAAGGTGAGCTGCC	-	REST_MOUSE.H11MO.0.A	P-value=4.99e-04
Phospho2	-3	19	GGCTGAACCGAGGCCCGAAGCC	+	REST_MOUSE.H11MO.0.A	P-value=2.26e-04
Phospho2	268	290	TCCTTCACCTCAGCCAGCGGGG	-	REST_MOUSE.H11MO.0.A	P-value=2.87e-04
Cryz	65	87	TTCGCCACTTAAGCTAGCTCCA	+	REST_MOUSE.H11MO.0.A	P-value=1.29e-04
Bcas3	-346	-324	CTGCGGACCTCAGCCAGAAGTC	-	REST_MOUSE.H11MO.0.A	P-value=3.68e-04
Bcas3	-80	-58	TGCCGCGCCGGGGCCAGTTTGC	+	REST_MOUSE.H11MO.0.A	P-value=3.06e-04
Armc5	-480	-458	GTCTGCACTGCGACCAAAGGCC	+	REST_MOUSE.H11MO.0.A	P-value=3.96e-04
Armc5	-289	-267	TGTCACACTCTGGACAGCTGTA	+	REST_MOUSE.H11MO.0.A	P-value=4.91e-05
Armc5	421	443	TGGGGAGCACAGGACAGCACTA	+	REST_MOUSE.H11MO.0.A	P-value=4.73e-04
Zranb2	-42	-20	CGAAGGACCCTAGAGAAAGGCG	-	REST_MOUSE.H11MO.0.A	P-value=2.92e-04
RP23-128C4.4	-156	-134	TCTGGACCTCTGGACAGGTGCA	+	REST_MOUSE.H11MO.0.A	P-value=1.24e-04
RP23-128C4.4	-113	-91	TGCAGGTCAAAGGACAACTTTG	-	REST_MOUSE.H11MO.0.A	P-value=4.94e-04
RP23-128C4.4	410	432	TTAGTCACCAGGGAGTGGAACT	-	REST_MOUSE.H11MO.0.A	P-value=2.10e-04
Ythdf1	104	126	TTTAGTACCCAGGAGTAAGCAA	-	REST_MOUSE.H11MO.0.A	P-value=1.23e-04
Mars2	38	60	TCCAGTGCTGGGGCCGGCTGTC	+	REST_MOUSE.H11MO.0.A	P-value=4.15e-04
Mars2	238	260	CACAGGGCGTCGGCCAGTAGCG	-	REST_MOUSE.H11MO.0.A	P-value=2.72e-04
Uqcrc1	260	282	GTCAGGGCCGTGGGAAGGTCAT	+	REST_MOUSE.H11MO.0.A	P-value=1.74e-04
Uqcrc1	461	483	GTCAGCATCTTGGACAACGGGC	+	REST_MOUSE.H11MO.0.A	P-value=2.94e-06
Cdc7	348	370	TGTCACGCCCTGGCGAGCGACT	+	REST_MOUSE.H11MO.0.A	P-value=3.35e-04
Atp5a1	-83	-61	CACAGCACTGCGGTGAAACCCC	+	REST_MOUSE.H11MO.0.A	P-value=3.02e-04
Atp5a1	82	104	TTGAGTACCAGGGAGGAGGCTG	+	REST_MOUSE.H11MO.0.A	P-value=2.59e-04
Atp5a1	297	319	TGCAGCTTCTCGGAGAGACCGT	-	REST_MOUSE.H11MO.0.A	P-value=3.78e-04
Atp5a1	340	362	GCCGCGGCCGTGGCCCGTGCCC	+	REST_MOUSE.H11MO.0.A	P-value=2.23e-04
Atp5a1	382	404	GTGAGCACCGGGGCCTAGGCAG	+	REST_MOUSE.H11MO.0.A	P-value=4.98e-04
B9d1	-254	-232	ACCGGCACTCAGGCCCGCGGAA	-	REST_MOUSE.H11MO.0.A	P-value=1.29e-04
B9d1	-118	-96	ACAGACACGGAGGACAGTGCCC	+	REST_MOUSE.H11MO.0.A	P-value=3.19e-05
Cxxc5	155	177	CTAATCACCCCGGAGCGCAGCG	-	REST_MOUSE.H11MO.0.A	P-value=7.15e-05
Cxxc5	284	306	GCCGCGCCCGGGGCCAGAGCCG	-	REST_MOUSE.H11MO.0.A	P-value=1.53e-04
Cxxc5	318	340	GGCACCGCCGCGGTGCGCTCCG	-	REST_MOUSE.H11MO.0.A	P-value=3.58e-04
Susd1	24	46	GTAGGAACAGTGGACTGAAGCA	+	REST_MOUSE.H11MO.0.A	P-value=2.62e-04
Ppwd1	152	174	TGAACCACTGCAGCCAGCTTAC	-	REST_MOUSE.H11MO.0.A	P-value=2.93e-04
Rab3d	-230	-208	TGCAGTGCTAGGGATGGAGCCC	+	REST_MOUSE.H11MO.0.A	P-value=2.10e-04
Rab3d	328	350	GAAAGAAGTCAGGACAGGAACT	+	REST_MOUSE.H11MO.0.A	P-value=3.78e-04
Uqcrfs1	-378	-356	CTCAGAAGAGTGGAGAGTAAGC	+	REST_MOUSE.H11MO.0.A	P-value=4.55e-04
Uqcc2	-457	-435	GGCAGTGCTGAGGAGAGCGCAG	+	REST_MOUSE.H11MO.0.A	P-value=2.77e-05
Uqcc2	-58	-36	TCAGACCCCACGGTCAGGTCCG	-	REST_MOUSE.H11MO.0.A	P-value=2.68e-04
Uqcc2	16	38	TGAAGCACCTGAGGCAGATGAA	-	REST_MOUSE.H11MO.0.A	P-value=2.17e-04
Tmem67	-191	-169	GTCAAGACCCGGGACAGCACAG	-	REST_MOUSE.H11MO.0.A	P-value=1.13e-06
Tmem67	396	418	TAAAACACCACAGCCAGTCCCA	+	REST_MOUSE.H11MO.0.A	P-value=2.00e-04
Zfp961	32	54	TAAGCCGCCAAGGACAGCGCCG	-	REST_MOUSE.H11MO.0.A	P-value=9.77e-06
Zfp961	111	133	GAGTGCACCATGGTGAGTGCAT	+	REST_MOUSE.H11MO.0.A	P-value=1.23e-04
Lyrm9	-142	-120	GCTGGAACCACGGCCCGCTTTT	-	REST_MOUSE.H11MO.0.A	P-value=1.78e-04
Ctnnb1	263	285	GAACCAACCAAAGACAGAACTC	-	REST_MOUSE.H11MO.0.A	P-value=4.05e-04
Wipf2	143	165	GTTCGCCCCGCGGCAAGCTCTC	-	REST_MOUSE.H11MO.0.A	P-value=3.51e-04
Wipf2	378	400	CTGGAGACCCTGGAGAGGGGGC	+	REST_MOUSE.H11MO.0.A	P-value=1.05e-04
Uap1	-486	-464	TCAGCTGTCCAGGACAGGTCCC	-	REST_MOUSE.H11MO.0.A	P-value=3.22e-04
Mta2	-481	-459	CCTAGGACCAAGGACAGTCTTT	+	REST_MOUSE.H11MO.0.A	P-value=1.25e-05
Mta2	255	277	CGGGACACCGAGGCCAGCTCCG	-	REST_MOUSE.H11MO.0.A	P-value=3.98e-05
Sirt4	78	100	GCTAACATCAAGGAGAAATCCC	-	REST_MOUSE.H11MO.0.A	P-value=1.08e-04
1700030K09Rik	256	278	GTTATTAGCATGGAGAAGAACT	+	REST_MOUSE.H11MO.0.A	P-value=3.27e-04
Ino80d	-226	-204	TTCTCTTCTCAGGACAGTTCTG	+	REST_MOUSE.H11MO.0.A	P-value=4.72e-04
Ino80d	-190	-168	CCAAGCAGGAAGGGCAGAAACA	+	REST_MOUSE.H11MO.0.A	P-value=3.94e-04
Cers4	-363	-341	TTCAATCCTGTGGACAGCTTCT	+	REST_MOUSE.H11MO.0.A	P-value=2.17e-05
Cers4	-155	-133	ACAAGATCCAGAGAGAGTGCCT	+	REST_MOUSE.H11MO.0.A	P-value=4.18e-04
Cpsf7	7	29	GGCGGGACCTGGGGCGGAGAGC	+	REST_MOUSE.H11MO.0.A	P-value=3.87e-04
Cpsf7	52	74	GCGGCGGCCGCGGAGAGTCCCG	-	REST_MOUSE.H11MO.0.A	P-value=4.48e-04
Cpsf7	262	284	GCCTAGGGCGAGGACAGGGCCC	+	REST_MOUSE.H11MO.0.A	P-value=4.13e-04
Cpsf7	376	398	TGAACCACCGCGGCGAACGCCG	-	REST_MOUSE.H11MO.0.A	P-value=3.43e-05
[truncated: 588 more rows]

## Sheet: Table S10
Supplementary Table S10. The combined list of most likely targets of REST.
[truncated: 90 more rows]

[truncated: 2 more sheets: Table S11, Table S12]
